# Supplementary material for: A large-scale systematic survey reveals recurring molecular features of public antibody responses to SARS-CoV-2
Source: Immunity. 2022 Jun 14;55(6):1105–1117.e4. doi: 10.1016/j.immuni.2022.03.019 (PMC8947961; doi:10.1016/j.immuni.2022.03.019)
Supplement: Table S2. Neutralization activity and binding affinity of antibodies in CDR H3 clusters 5, 10, and 15; RBD antibodies encoded by IGHV3-13/IGKV1-39; and IGHD1-26 S2 antibodies, related to Figures 1, 2, and 3 [file mmc3.xlsx]

## Sheet: Clusters 5, 10, and 15
Neutralization activity and binding affinity of antibodies in CDR H3 clusters 5, 10, and 15.
Antibody name	CDR H3 cluster	SARS-CoV-2 neutralization activity#	Binding affinity#	References
ADI-60682	5	VSV-SARS-CoV-2 neutralization at 50 nM* = 18%	KD = 1.1 nMa	Sakharkar et al. Sci. Immunol. 6:eabg6916 (2021)
C154	5	IC50 = 436 ng/mL	EC50 = 2.9 ng/mLb	Robbiani et al. Nature 584:437-442 (2020)
C2004	5	IC50 = 723 ng/mL	EC50 = 2.7 ng/mLb	Cho et al. Nature 600:517-522 (2021)
ADI-63045	5	VSV-SARS-CoV-2 neutralization at 50 nM* = 56%	KD = 1.9 nMa	Sakharkar et al. Sci. Immunol. 6:eabg6916 (2021)
C2046	5	IC50 = 366 ng/mL	EC50 = 1.7 ng/mLb	Cho et al. Nature 600:517-522 (2021)
C2013	5	IG50 = 593 ng/mL	EC50 = 1.9 ng/mLb	Cho et al. Nature 600:517-522 (2021)
P008_024	5	Yes	Data unavailable	Graham et al. Immunity 54:1276-1289.e6 (2021)
82F6	5	IC50 ~ 2000 ng/mL	Data unavailable	Han et al. Front Immunol. 12:653189 (2021)
ADI-63146	5	VSV-SARS-CoV-2 neutralization at 50 nM* = 14%	KD = 1.5 nMa	Sakharkar et al. Sci. Immunol. 6:eabg6916 (2021)
C2061	5	IC50 > 1000 ng/mL	EC50 = 1.7 ng/mLb	Cho et al. Nature 600:517-522 (2021)
C2206	5	IC50 > 1000 ng/mL	EC50 = 2.2 ng/mLb	Cho et al. Nature 600:517-522 (2021)
C1462	5	IC50 > 1000 ng/mL	EC50 = 1.2 ng/mLb	Cho et al. Nature 600:517-522 (2021)
COV2-2944	5	No	Data unavailable	Zost et al. Nat. Med. 26:1422-1427 (2020)
COV2-2740	5	No	Data unavailable	Zost et al. Nat. Med. 26:1422-1427 (2020)
C690	5	IC50 > 1000 ng/mL	EC50 = 4.2 ng/mLb	Wang et al. Nature 592:616-622 (2021)
C2035	5	IC50 > 1000 ng/mL	EC50 = 2.3 ng/mLb	Cho et al. Nature 600:517-522 (2021)
P008_022	5	No	Data unavailable	Graham et al. Immunity 54:1276-1289.e6 (2021)
C2141	5	IC50 > 1000 ng/mL	EC50 = 3.2 ng/mLb	Cho et al. Nature 600:517-522 (2021)
C2407	5	IC50 > 1000 ng/mL	EC50 = 1.4 ng/mLb	Cho et al. Nature 600:517-522 (2021)
C2063	5	IC50 > 1000 ng/mL	EC50 = 2.4 ng/mLb	Cho et al. Nature 600:517-522 (2021)
C2058	5	IC50 > 1000 ng/mL	EC50 = 1.5 ng/mLb	Cho et al. Nature 600:517-522 (2021)
C016	5	IC50 > 1000 ng/mL	EC50 = 7.4 ng/mLb	Robbiani et al. Nature 584:437-442 (2020)
ADI-63330	10	VSV-SARS-CoV-2 neutralization at 50 nM* = 10%	KD = 1.7 nMa	Sakharkar et al. Sci. Immunol. 6:eabg6916 (2021)
ADI-62794	10	VSV-SARS-CoV-2 neutralization at 50 nM* = 29%	KD = 1.6 nMa	Sakharkar et al. Sci. Immunol. 6:eabg6916 (2021)
XG002	10	IC50 > 10,000 ng/mL	Data unavailable	Zhou et al. Cell Rep. 34:108699 (2021)
ADI-60795	10	VSV-SARS-CoV-2 neutralization at 50 nM* = 53%	KD = 2.6 nMa	Sakharkar et al. Sci. Immunol. 6:eabg6916 (2021)
ADI-63264	10	VSV-SARS-CoV-2 neutralization at 50 nM* = 34%	KD = 2.3 nMa	Sakharkar et al. Sci. Immunol. 6:eabg6916 (2021)
ADI-62023	10	VSV-SARS-CoV-2 neutralization at 50 nM* = 25%	KD = 4.2 nMa	Sakharkar et al. Sci. Immunol. 6:eabg6916 (2021)
ADI-62946	10	VSV-SARS-CoV-2 neutralization at 50 nM* = 0%	KD = 1.8 nMa	Sakharkar et al. Sci. Immunol. 6:eabg6916 (2021)
ADI-63208	10	VSV-SARS-CoV-2 neutralization at 50 nM* = 83%	KD = 0.9 nMa	Sakharkar et al. Sci. Immunol. 6:eabg6916 (2021)
ADI-63301	10	VSV-SARS-CoV-2 neutralization at 50 nM* = 7%	KD = 4.5 nMa	Sakharkar et al. Sci. Immunol. 6:eabg6916 (2021)
ADI-62879	10	VSV-SARS-CoV-2 neutralization at 50 nM* = 0%	KD = 1.6 nMa	Sakharkar et al. Sci. Immunol. 6:eabg6916 (2021)
CV1-10	10	IC50 > 50,000 ng/mL	Data unavailable	Jennewein et al. Cell Rep. 36:109353 (2021);Seydoux et al. Immunity 53:98-105.e5 (2020)
ADI-60784	10	VSV-SARS-CoV-2 neutralization at 50 nM* = 50%	KD = 1.3 nMa	Sakharkar et al. Sci. Immunol. 6:eabg6916 (2021)
ADI-63303	10	VSV-SARS-CoV-2 neutralization at 50 nM* = 27%	KD = 1.4 nMa	Sakharkar et al. Sci. Immunol. 6:eabg6916 (2021)
ADI-60732	10	VSV-SARS-CoV-2 neutralization at 50 nM* = 31%	KD = 3.8 nMa	Sakharkar et al. Sci. Immunol. 6:eabg6916 (2021)
ADI-62108	10	VSV-SARS-CoV-2 neutralization at 50 nM* = 0%	KD = 1.7 nMa	Sakharkar et al. Sci. Immunol. 6:eabg6916 (2021)
ADI-63050	10	VSV-SARS-CoV-2 neutralization at 50 nM* = 55%	KD = 1.5 nMa	Sakharkar et al. Sci. Immunol. 6:eabg6916 (2021)
ADI-62062	10	VSV-SARS-CoV-2 neutralization at 50 nM* = 31%	KD = 2.5 nMa	Sakharkar et al. Sci. Immunol. 6:eabg6916 (2021)
ADI-63277	10	VSV-SARS-CoV-2 neutralization at 50 nM* = 24%	KD = 3.3 nMa	Sakharkar et al. Sci. Immunol. 6:eabg6916 (2021)
XG001	10	IC50 > 10,000 ng/mL	Data unavailable	Zhou et al. Cell Rep. 34:108699 (2021)
P008_016	10	No	Data unavailable	Graham et al. Immunity 54:1276-1289.e6 (2021)
2M-8E7	15	No	EC50 = 9,783 ng/mLc	Chi et al. Science 369:650-655 (2020)
ADI-60563	15	VSV-SARS-CoV-2 neutralization at 50 nM* = 0%	KD = 1.3 nMa	Sakharkar et al. Sci. Immunol. 6:eabg6916 (2021)
ADI-62080	15	VSV-SARS-CoV-2 neutralization at 50 nM* = 31%	KD = 1.9 nMa	Sakharkar et al. Sci. Immunol. 6:eabg6916 (2021)
COVA2-14	15	IC50 > 10,000 ng/mL	KD = 0.5 nMa	Brouwer et al. Science 369:643-650 (2020)
C163D1	15	IC50 > 50,000 ng/mL	Data unavailable	Tong et al. Cell 184:4969-4980.e15 (2021)
CnC2t1p1_B10	15	IC50 > 100,000 ng/mL	EC50 = 40 ng/mLc	Kreer et al. Cell 182:843-854.e12 (2020)
ADI-63373	15	VSV-SARS-CoV-2 neutralization at 50 nM* = 43%	KD = 1.3 nMa	Sakharkar et al. Sci. Immunol. 6:eabg6916 (2021)
CC40.2	15	IC50 > 30,000 ng/mL	Data unavailable	Song et al. Nat Commun. 12:2938 (2021)
ADI-62056	15	VSV-SARS-CoV-2 neutralization at 50 nM* = 19%	KD = 2.5 nMa	Sakharkar et al. Sci. Immunol. 6:eabg6916 (2021)
C83A10	15	IC50 > 50,000 ng/mL	Data unavailable	Tong et al. Cell 184:4969-4980.e15 (2021)
#Neutralization results and binding measurements were extracted from original papers. Only those antibodies with neutralization data available are shown here
*Antibody at 50 nM correspond to around 8 μg/mL
aDissociation constant (KD) of IgG to SARS-CoV-2 S was determined by biolayer interferometry
bEC50 of IgG to SARS-CoV-2 RBD was determined by ELISA
cEC50 of IgG to SARS-CoV-2 S was determined by ELISA

## Sheet: IGHV3-13 IGKV1-39
Neutralization activity and binding affinity of RBD antibodies encoded by IGHV3-13/IGKV1-39.
Name	SARS-CoV-2 neutralization activity#	Binding affinity#	CDR H3 (aa)	References
COVA2-01	IC50 > 10,000 ng/mL	KD = 76 nMa	ARGGDRYPVGYFDL	Brouwer et al. Science 369:643-650 (2020)
C2120	IC50 > 1000 ng/mL	EC50 = 2.1 ng/mLb	ARDSGTTVTTALDY	Cho et al. Nature 600:517-522 (2021)
C1181	IC50 = 369 ng/mL	EC50 = 2.3 ng/mLb	ARGVGGTVMDPYRFDY	Cho et al. Nature 600:517-522 (2021)
C2476	IC50 > 1000 ng/mL	EC50 = 1.9 ng/mLb	ARGADSSNLWYFDL	Cho et al. Nature 600:517-522 (2021)
C2475	IC50 > 1000 ng/mL	EC50 = 2.3 ng/mLb	ARGADSSNLWYFDF	Cho et al. Nature 600:517-522 (2021)
C1461	IC50 > 1000 ng/mL	EC50 = 2.8 ng/mLb	ARGTTVTTGPIRSYYYYMDV	Cho et al. Nature 600:517-522 (2021)
C1218	IC50 > 1000 ng/mL	EC50 = 3.4 ng/mLb	VRATFDSRNYHNWFDP	Cho et al. Nature 600:517-522 (2021)
C1322	IC50 > 1000 ng/mL	EC50 = 1.7 ng/mLb	ARDVGGYWYFDL	Cho et al. Nature 600:517-522 (2021)
C1358	IC50 > 1000 ng/mL	EC50 = 2.6 ng/mLb	ARVNYDSSSFYMFFDY	Cho et al. Nature 600:517-522 (2021)
C2432	IC50 > 1000 ng/mL	EC50 = 3.0 ng/mLb	VRGVDFRYCSGGRCFSHYYFDY	Cho et al. Nature 600:517-522 (2021)
C1227	IC50 = 979 ng/mL	EC50 = 1.4 ng/mLb	ARGVFDSSGFYSSFDY	Cho et al. Nature 600:517-522 (2021)
C2108	IC50 > 1000 ng/mL	EC50 = 1.9 ng/mLb	ARADYGDYGFYWYFDL	Cho et al. Nature 600:517-522 (2021)
C2134	IC50 > 1000 ng/mL	EC50 = 2.0 ng/mLb	ARGGMYSSTWYFDY	Cho et al. Nature 600:517-522 (2021)
C1274	IC50 > 1000 ng/mL	EC50 = 1.7 ng/mLb	ARGDTSMISETSQNYYYYYMDV	Cho et al. Nature 600:517-522 (2021)
C1298	IC50 > 1000 ng/mL	EC50 = 1.7 ng/mLb	ARGGRGYKYGNWYFDL	Cho et al. Nature 600:517-522 (2021)
C1324	IC50 > 1000 ng/mL	EC50 = 2.3 ng/mLb	ARGDSWNSYFYVFDV	Cho et al. Nature 600:517-522 (2021)
C584	IC50 = 3454 ng/mL	EC50 = 10.5 ng/mLb	VRAGYSSGWPLYWYFDL	Gaebler et al. Nature 591:639-644 (2021)
C506	IC50 > 1000 ng/mL	EC50 = 5.9 ng/mLb	ARMVYDSSGFKGYFDL	Gaebler et al. Nature 591:639-644 (2021)
C528	IC50 = 4005 ng/mL	EC50 = 5.7 ng/mLb	VRDREISGWTGWYFDL	Gaebler et al. Nature 591:639-644 (2021)
C540	IC50 = 7380 ng/mL	EC50 = 2.9 ng/mLb	VRDREISGWTGWYFDL	Gaebler et al. Nature 591:639-644 (2021)
P003_014	Yes	EC50 = 8.6 ng/mLb	ARAQYSSGWYLRFDY	Graham et al. Immunity 54:1276-1289.e6 (2021)
P054_050	Yes	EC50 = 47.3 ng/mLb	ARASFDSSGYLNYFDY	Graham et al. Immunity 54:1276-1289.e6 (2021)
51E7	IC50 ~ 2000 ng/mL	Data unavailable	ARVGYYGSGSYPLYWYFDL	Han et al. Front Immunol. 12:653189 (2021)
DH1166	IC50 > 10,000 ng/mL	Data unavailable	ARVGYTYGFRYWYFDL	Li et al. Cell 184:4203-4219.e32 (2021)
S304	IC50 = 14,412 ng/mL	KD = 4.6 nMc	ARGDSSGYYYYFDY	Pinto et al. Nature 583.290-295 (2020)
C216	IC50 > 1000 ng/mL	EC50 = 9.5 ng/mL	ARDRGSSGWYGWYFDL	Robbiani et al. Nature 584:437-442 (2020)
C031	IC50 > 1000 ng/mL	EC50 = 22.7 ng/mL	ARVGYDSSGYSGWYFDL	Robbiani et al. Nature 584:437-442 (2020)
ADI-63333	VSV-SARS-CoV-2 neutralization at 50 nM* = 43%	KD = 2.9 nMa	ARVNYDSSGYYYWFDL	Sakharkar et al. Sci. Immunol. 6:eabg6916 (2021)
ADI-62850	VSV-SARS-CoV-2 neutralization at 50 nM* = 73	KD = 1.8 nMa	ARIEYSGSYYWYIDL	Sakharkar et al. Sci. Immunol. 6:eabg6916 (2021)
ADI-60766	VSV-SARS-CoV-2 neutralization at 50 nM* = 4%	KD = 1.8 nMa	TRGSFDYADYIGWFDP	Sakharkar et al. Sci. Immunol. 6:eabg6916 (2021)
ADI-62135	VSV-SARS-CoV-2 neutralization at 50 nM* = 66%	KD = 2.6 nMa	ARGGSSRWYWYFDL	Sakharkar et al. Sci. Immunol. 6:eabg6916 (2021)
ADI-62819	VSV-SARS-CoV-2 neutralization at 50 nM* = 51%	KD = 1.5 nMa	ARAGDDSSVYGRYYYYMDV	Sakharkar et al. Sci. Immunol. 6:eabg6916 (2021)
ADI-63265	VSV-SARS-CoV-2 neutralization at 50 nM* = 44%	KD = 2.6 nMa	ARVRASTLGLPVFDY	Sakharkar et al. Sci. Immunol. 6:eabg6916 (2021)
ADI-60700	VSV-SARS-CoV-2 neutralization at 50 nM* = 47%	KD = 3.1 nMa	ARGNMDSAMVGYYYYYMDV	Sakharkar et al. Sci. Immunol. 6:eabg6916 (2021)
ADI-63158	VSV-SARS-CoV-2 neutralization at 50 nM* = 68%	KD = 2.3 nMa	ARGFDCSGASCYNNWYFDL	Sakharkar et al. Sci. Immunol. 6:eabg6916 (2021)
ADI-62849	VSV-SARS-CoV-2 neutralization at 50 nM* = 41%	KD = 2.6 nMa	ARGVSEDSSNWNLGQSKHYYYMDV	Sakharkar et al. Sci. Immunol. 6:eabg6916 (2021)
ADI-62036	VSV-SARS-CoV-2 neutralization at 50 nM* = 26%	KD = 2.7 nMa	TRGVVTHDWYFDL	Sakharkar et al. Sci. Immunol. 6:eabg6916 (2021)
ADI-63012	VSV-SARS-CoV-2 neutralization at 50 nM* = 47%	KD = 1.7 nMa	ARVAYYYGSGPSFERYYYYYYMDV	Sakharkar et al. Sci. Immunol. 6:eabg6916 (2021)
ADI-57876	VSV-SARS-CoV-2 neutralization at 50 nM* = 24%	KD = 1.7 nMa	ARVMYSSGWPSYWYFDL	Sakharkar et al. Sci. Immunol. 6:eabg6916 (2021)
ADI-60684	VSV-SARS-CoV-2 neutralization at 50 nM* = 26%	KD = 2.5 nMa	ARVYYDNSGFHWHLDY	Sakharkar et al. Sci. Immunol. 6:eabg6916 (2021)
ADI-63079	VSV-SARS-CoV-2 neutralization at 50 nM* = 75%	KD = 3.9 nMa	VRGDTYGLRYYFDN	Sakharkar et al. Sci. Immunol. 6:eabg6916 (2021)
C63D3	IC50 = 33,780 ng/mL	Data unavailable	ARGHSTGQGYSYYYYMDV	Tong et al. Cell 184:4969-4980.e15 (2021)
C623	IC50 > 1000 ng/mL	EC50 = 4.0 ng/mLb	ARARGGTAMAPYYFDY	Wang et al. Nature 592:616-622 (2021)
C629	IC50 > 1000 ng/mL	EC50 = 3.1 ng/mLb	ARGGRWLQTVFDL	Wang et al. Nature 592:616-622 (2021)
C815	IC50 > 1000 ng/mL	EC50 = 3.0 ng/mLb	ARVEYSSGIYWYFDL	Wang et al. Nature 592:616-622 (2021)
Wang-C363	No	EC50 = 7.7 ng/mLb	ARVKYGGYVGYFDY	Wang et al. Sci. Transl. Med. 13:eabf1555 (2021)
PDI_106	IC50 = 165,000 ng/mL	EC50 = 23.6 ng/mLb	ARGTHIYHHERERGYYYYYMDV	Wheatley et al. Cell Rep. 37:109822 (2021)
COV2-2817	No	Data unavailable	ARVFETKVIRGGRYYYYYYMDV	Zost et al. Nat. Med. 26:1422-1427 (2020)
COV2-2753	No	Data unavailable	ARVDFDILTGYYSN	Zost et al. Nat. Med. 26:1422-1427 (2020)
COV2-2758	No	Data unavailable	ARGGDSGYDLGAWYFDL	Zost et al. Nat. Med. 26:1422-1427 (2020)
COV2-2703	No	Data unavailable	ARARGGYNWNFDY	Zost et al. Nat. Med. 26:1422-1427 (2020)
COV2-2111	No	Data unavailable	ARVLYDSSGFYNWFDP	Zost et al. Nat. Med. 26:1422-1427 (2020)
COV2-2786	No	Data unavailable	ARVLYDSSGFYNWFDP	Zost et al. Nat. Med. 26:1422-1427 (2020)
COV2-3012	No	Data unavailable	ARVLYDSSGFYNWFDP	Zost et al. Nat. Med. 26:1422-1427 (2020)
COV2-2462	No	Data unavailable	ARVLYDSSGFYNWFDP	Zost et al. Nat. Med. 26:1422-1427 (2020)
#Neutralization results and binding measurements were extracted from original papers. Only those antibodies with neutralization data available are shown here
*Antibody at 50 nM correspond to around 8 μg/mL
aDissociation constant (KD) of IgG to SARS-CoV-2 S was determined by biolayer interferometry
bEC50 of IgG to SARS-CoV-2 RBD was determined by ELISA
cDissociation constant (KD) of IgG to SARS-CoV-2 RBD was determined by biolayer interferometry

## Sheet: IGHD1-26 S2 antibodies
Neutralization activity and binding affinity of IGHD1-26 S2 antibodies with a CDR H3 length of 14 aa.
Name	SARS-CoV-2 neutralization activity#	Binding affinity#	References
2M-14E5	No	EC50 = 11 ng/mLb	Chi et al. Science 369:650-655 (2020)
P003_045	No	Data unavailable	Graham et al. Immunity 54:1276-1289.e6 (2021)
P008_088	No	Data unavailable	Graham et al. Immunity 54:1276-1289.e6 (2021)
P054_045	No	Data unavailable	Graham et al. Immunity 54:1276-1289.e6 (2021)
P008_005	No	Data unavailable	Graham et al. Immunity 54:1276-1289.e6 (2021)
P003_032	No	Data unavailable	Graham et al. Immunity 54:1276-1289.e6 (2021)
P003_056	No	Data unavailable	Graham et al. Immunity 54:1276-1289.e6 (2021)
ADI-57929	VSV-SARS-CoV-2 neutralization at 50 nM* = 6%	KD = 2.8 nMa	Sakharkar et al. Sci. Immunol. 6:eabg6916 (2021)
ADI-62081	VSV-SARS-CoV-2 neutralization at 50 nM* = 46%	KD = 0.6 nMa	Sakharkar et al. Sci. Immunol. 6:eabg6916 (2021)
ADI-63063	VSV-SARS-CoV-2 neutralization at 50 nM* = 38%	KD = 0.7 nMa	Sakharkar et al. Sci. Immunol. 6:eabg6916 (2021)
ADI-60524	VSV-SARS-CoV-2 neutralization at 50 nM* = 11%	KD = 0.9 nMa	Sakharkar et al. Sci. Immunol. 6:eabg6916 (2021)
ADI-63340	VSV-SARS-CoV-2 neutralization at 50 nM* = 51%	KD = 0.6 nMa	Sakharkar et al. Sci. Immunol. 6:eabg6916 (2021)
ADI-57842	VSV-SARS-CoV-2 neutralization at 50 nM* = 1%	KD = 1.1 nMa	Sakharkar et al. Sci. Immunol. 6:eabg6916 (2021)
ADI-63207	VSV-SARS-CoV-2 neutralization at 50 nM* = 32%	KD = 0.6 nMa	Sakharkar et al. Sci. Immunol. 6:eabg6916 (2021)
ADI-63203	VSV-SARS-CoV-2 neutralization at 50 nM* = 14%	KD = 1.1 nMa	Sakharkar et al. Sci. Immunol. 6:eabg6916 (2021)
ADI-63306	VSV-SARS-CoV-2 neutralization at 50 nM* = 22%	KD = 1.2 nMa	Sakharkar et al. Sci. Immunol. 6:eabg6916 (2021)
ADI-63407	VSV-SARS-CoV-2 neutralization at 50 nM* = 34%	KD = 0.8 nMa	Sakharkar et al. Sci. Immunol. 6:eabg6916 (2021)
ADI-60733	VSV-SARS-CoV-2 neutralization at 50 nM* = 29%	KD = 0.9 nMa	Sakharkar et al. Sci. Immunol. 6:eabg6916 (2021)
ADI-57896	VSV-SARS-CoV-2 neutralization at 50 nM* = 16%	KD = 2.7 nMa	Sakharkar et al. Sci. Immunol. 6:eabg6916 (2021)
ADI-63323	VSV-SARS-CoV-2 neutralization at 50 nM* = 66%	KD = 0.8 nMa	Sakharkar et al. Sci. Immunol. 6:eabg6916 (2021)
ADI-60721	VSV-SARS-CoV-2 neutralization at 50 nM* = 0%	KD = 1.0 nMa	Sakharkar et al. Sci. Immunol. 6:eabg6916 (2021)
ADI-57836	VSV-SARS-CoV-2 neutralization at 50 nM* = 35%	KD = 0.9 nMa	Sakharkar et al. Sci. Immunol. 6:eabg6916 (2021)
ADI-56714	VSV-SARS-CoV-2 neutralization at 50 nM* = 22%	KD = 0.5 nMa	Sakharkar et al. Sci. Immunol. 6:eabg6916 (2021)
ADI-57838	VSV-SARS-CoV-2 neutralization at 50 nM* = 18%	KD = 1.2 nMa	Sakharkar et al. Sci. Immunol. 6:eabg6916 (2021)
ADI-62920	VSV-SARS-CoV-2 neutralization at 50 nM* = 35%	KD = 0.6 nMa	Sakharkar et al. Sci. Immunol. 6:eabg6916 (2021)
ADI-63390	VSV-SARS-CoV-2 neutralization at 50 nM* = 58%	KD = 0.8 nMa	Sakharkar et al. Sci. Immunol. 6:eabg6916 (2021)
ADI-62073	VSV-SARS-CoV-2 neutralization at 50 nM* = 27%	KD = 3.0 nMa	Sakharkar et al. Sci. Immunol. 6:eabg6916 (2021)
ADI-62026	VSV-SARS-CoV-2 neutralization at 50 nM* = 36%	KD = 0.7 nMa	Sakharkar et al. Sci. Immunol. 6:eabg6916 (2021)
ADI-63098	VSV-SARS-CoV-2 neutralization at 50 nM* = 0%	KD = 0.8 nMa	Sakharkar et al. Sci. Immunol. 6:eabg6916 (2021)
ADI-63235	VSV-SARS-CoV-2 neutralization at 50 nM* = 31%	KD = 0.7 nMa	Sakharkar et al. Sci. Immunol. 6:eabg6916 (2021)
ADI-57828	VSV-SARS-CoV-2 neutralization at 50 nM* = 27%	KD = 0.7 nMa	Sakharkar et al. Sci. Immunol. 6:eabg6916 (2021)
ADI-63275	VSV-SARS-CoV-2 neutralization at 50 nM* = 8%	KD = 0.7 nMa	Sakharkar et al. Sci. Immunol. 6:eabg6916 (2021)
ADI-63034	VSV-SARS-CoV-2 neutralization at 50 nM* = 25%	KD = 0.7 nMa	Sakharkar et al. Sci. Immunol. 6:eabg6916 (2021)
ADI-60555	VSV-SARS-CoV-2 neutralization at 50 nM* = 20%	KD = 0.9 nMa	Sakharkar et al. Sci. Immunol. 6:eabg6916 (2021)
ADI-63362	VSV-SARS-CoV-2 neutralization at 50 nM* = 25%	KD = 0.8 nMa	Sakharkar et al. Sci. Immunol. 6:eabg6916 (2021)
ADI-62028	VSV-SARS-CoV-2 neutralization at 50 nM* = 36%	KD = 0.7 nMa	Sakharkar et al. Sci. Immunol. 6:eabg6916 (2021)
ADI-63290	VSV-SARS-CoV-2 neutralization at 50 nM* = 12%	KD = 0.7 nMa	Sakharkar et al. Sci. Immunol. 6:eabg6916 (2021)
ADI-63040	VSV-SARS-CoV-2 neutralization at 50 nM* = 28%	KD = 0.6 nMa	Sakharkar et al. Sci. Immunol. 6:eabg6916 (2021)
ADI-60707	VSV-SARS-CoV-2 neutralization at 50 nM* = 19%	KD = 1.0 nMa	Sakharkar et al. Sci. Immunol. 6:eabg6916 (2021)
ADI-62919	VSV-SARS-CoV-2 neutralization at 50 nM* = 58%	KD = 0.8 nMa	Sakharkar et al. Sci. Immunol. 6:eabg6916 (2021)
ADI-63163	VSV-SARS-CoV-2 neutralization at 50 nM* = 0%	KD = 0.9 nMa	Sakharkar et al. Sci. Immunol. 6:eabg6916 (2021)
ADI-62084	VSV-SARS-CoV-2 neutralization at 50 nM* = 30%	KD = 0.7 nMa	Sakharkar et al. Sci. Immunol. 6:eabg6916 (2021)
ADI-61231	VSV-SARS-CoV-2 neutralization at 50 nM* = 15%	KD = 0.7 nMa	Sakharkar et al. Sci. Immunol. 6:eabg6916 (2021)
ADI-63239	VSV-SARS-CoV-2 neutralization at 50 nM* = 24%	KD = 0.7 nMa	Sakharkar et al. Sci. Immunol. 6:eabg6916 (2021)
ADI-62103	VSV-SARS-CoV-2 neutralization at 50 nM* = 30%	KD = 0.9 nMa	Sakharkar et al. Sci. Immunol. 6:eabg6916 (2021)
ADI-57840	VSV-SARS-CoV-2 neutralization at 50 nM* = 23%	KD = 1.0 nMa	Sakharkar et al. Sci. Immunol. 6:eabg6916 (2021)
ADI-60755	VSV-SARS-CoV-2 neutralization at 50 nM* = 0%	KD = 0.8 nMa	Sakharkar et al. Sci. Immunol. 6:eabg6916 (2021)
ADI-62936	VSV-SARS-CoV-2 neutralization at 50 nM* = 41%	KD = 0.7 nMa	Sakharkar et al. Sci. Immunol. 6:eabg6916 (2021)
ADI-60759	VSV-SARS-CoV-2 neutralization at 50 nM* = 15%	KD = 1.0 nMa	Sakharkar et al. Sci. Immunol. 6:eabg6916 (2021)
ADI-61244	VSV-SARS-CoV-2 neutralization at 50 nM* = 7%	KD = 0.6 nMa	Sakharkar et al. Sci. Immunol. 6:eabg6916 (2021)
ADI-63048	VSV-SARS-CoV-2 neutralization at 50 nM* = 46%	KD = 0.8 nMa	Sakharkar et al. Sci. Immunol. 6:eabg6916 (2021)
ADI-63300	VSV-SARS-CoV-2 neutralization at 50 nM* = 1%	KD = 0.6 nMa	Sakharkar et al. Sci. Immunol. 6:eabg6916 (2021)
ADI-60756	VSV-SARS-CoV-2 neutralization at 50 nM* = 3%	KD = 0.7 nMa	Sakharkar et al. Sci. Immunol. 6:eabg6916 (2021)
ADI-62161	VSV-SARS-CoV-2 neutralization at 50 nM* = 2%	KD = 0.9 nMa	Sakharkar et al. Sci. Immunol. 6:eabg6916 (2021)
ADI-62189	VSV-SARS-CoV-2 neutralization at 50 nM* = 6%	KD = 0.8 nMa	Sakharkar et al. Sci. Immunol. 6:eabg6916 (2021)
ADI-56679	VSV-SARS-CoV-2 neutralization at 50 nM* = 22%	KD = 0.5 nMa	Sakharkar et al. Sci. Immunol. 6:eabg6916 (2021)
ADI-60772	VSV-SARS-CoV-2 neutralization at 50 nM* = 42%	KD = 1.6 nMa	Sakharkar et al. Sci. Immunol. 6:eabg6916 (2021)
ADI-56700	VSV-SARS-CoV-2 neutralization at 50 nM* = 0%	KD = 0.4 nMa	Sakharkar et al. Sci. Immunol. 6:eabg6916 (2021)
ADI-62043	VSV-SARS-CoV-2 neutralization at 50 nM* = 44%	KD = 0.6 nMa	Sakharkar et al. Sci. Immunol. 6:eabg6916 (2021)
ADI-63254	VSV-SARS-CoV-2 neutralization at 50 nM* = 36%	KD = 0.5 nMa	Sakharkar et al. Sci. Immunol. 6:eabg6916 (2021)
ADI-62052	VSV-SARS-CoV-2 neutralization at 50 nM* = 21%	KD = 0.7 nMa	Sakharkar et al. Sci. Immunol. 6:eabg6916 (2021)
ADI-60709	VSV-SARS-CoV-2 neutralization at 50 nM* = 16%	KD = 0.7 nMa	Sakharkar et al. Sci. Immunol. 6:eabg6916 (2021)
ADI-62078	VSV-SARS-CoV-2 neutralization at 50 nM* = 34%	KD = 1.1 nMa	Sakharkar et al. Sci. Immunol. 6:eabg6916 (2021)
ADI-63021	VSV-SARS-CoV-2 neutralization at 50 nM* = 15%	KD = 0.9 nMa	Sakharkar et al. Sci. Immunol. 6:eabg6916 (2021)
ADI-63318	VSV-SARS-CoV-2 neutralization at 50 nM* = 4%	KD = 0.7 nMa	Sakharkar et al. Sci. Immunol. 6:eabg6916 (2021)
ADI-60794	VSV-SARS-CoV-2 neutralization at 50 nM* = 51%	KD = 0.7 nMa	Sakharkar et al. Sci. Immunol. 6:eabg6916 (2021)
ADI-63356	VSV-SARS-CoV-2 neutralization at 50 nM* = 4%	KD = 0.7 nMa	Sakharkar et al. Sci. Immunol. 6:eabg6916 (2021)
ADI-56767	VSV-SARS-CoV-2 neutralization at 50 nM* = 0%	KD = 1.0 nMa	Sakharkar et al. Sci. Immunol. 6:eabg6916 (2021)
ADI-63284	VSV-SARS-CoV-2 neutralization at 50 nM* = 3%	KD = 1.4 nMa	Sakharkar et al. Sci. Immunol. 6:eabg6916 (2021)
ADI-62030	VSV-SARS-CoV-2 neutralization at 50 nM* = 0%	KD = 1.0 nMa	Sakharkar et al. Sci. Immunol. 6:eabg6916 (2021)
ADI-60718	VSV-SARS-CoV-2 neutralization at 50 nM* = 0%	KD = 1.5 nMa	Sakharkar et al. Sci. Immunol. 6:eabg6916 (2021)
ADI-56712	VSV-SARS-CoV-2 neutralization at 50 nM* = 0%	KD = 1.8 nMa	Sakharkar et al. Sci. Immunol. 6:eabg6916 (2021)
ADI-63351	VSV-SARS-CoV-2 neutralization at 50 nM* = 14%	KD = 0.6 nMa	Sakharkar et al. Sci. Immunol. 6:eabg6916 (2021)
ADI-62111	VSV-SARS-CoV-2 neutralization at 50 nM* = 14%	KD = 0.7 nMa	Sakharkar et al. Sci. Immunol. 6:eabg6916 (2021)
ADI-60708	VSV-SARS-CoV-2 neutralization at 50 nM* = 16%	KD = 0.6 nMa	Sakharkar et al. Sci. Immunol. 6:eabg6916 (2021)
ADI-62046	VSV-SARS-CoV-2 neutralization at 50 nM* = 39%	KD = 0.7 nMa	Sakharkar et al. Sci. Immunol. 6:eabg6916 (2021)
ADI-63344	VSV-SARS-CoV-2 neutralization at 50 nM* = 48%	KD = 0.7 nMa	Sakharkar et al. Sci. Immunol. 6:eabg6916 (2021)
ADI-62035	VSV-SARS-CoV-2 neutralization at 50 nM* = 0%	KD = 0.7 nMa	Sakharkar et al. Sci. Immunol. 6:eabg6916 (2021)
ADI-63370	VSV-SARS-CoV-2 neutralization at 50 nM* = 52%	KD = 1.3 nMa	Sakharkar et al. Sci. Immunol. 6:eabg6916 (2021)
ADI-60757	VSV-SARS-CoV-2 neutralization at 50 nM* = 14%	KD = 1.2 nMa	Sakharkar et al. Sci. Immunol. 6:eabg6916 (2021)
ADI-62019	VSV-SARS-CoV-2 neutralization at 50 nM* = 0%	KD = 1.0 nMa	Sakharkar et al. Sci. Immunol. 6:eabg6916 (2021)
ADI-62165	VSV-SARS-CoV-2 neutralization at 50 nM* = 0%	KD = 0.7 nMa	Sakharkar et al. Sci. Immunol. 6:eabg6916 (2021)
ADI-62995	VSV-SARS-CoV-2 neutralization at 50 nM* = 0%	KD = 0.8 nMa	Sakharkar et al. Sci. Immunol. 6:eabg6916 (2021)
ADI-63366	VSV-SARS-CoV-2 neutralization at 50 nM* = 0%	KD = 0.8 nMa	Sakharkar et al. Sci. Immunol. 6:eabg6916 (2021)
ADI-63267	VSV-SARS-CoV-2 neutralization at 50 nM* = 15%	KD = 0.7 nMa	Sakharkar et al. Sci. Immunol. 6:eabg6916 (2021)
ADI-62147	VSV-SARS-CoV-2 neutralization at 50 nM* = 0%	KD = 0.7 nMa	Sakharkar et al. Sci. Immunol. 6:eabg6916 (2021)
ADI-57823	VSV-SARS-CoV-2 neutralization at 50 nM* = 0%	KD = 0.9 nMa	Sakharkar et al. Sci. Immunol. 6:eabg6916 (2021)
ADI-62194	VSV-SARS-CoV-2 neutralization at 50 nM* = 23%	KD = 0.8 nMa	Sakharkar et al. Sci. Immunol. 6:eabg6916 (2021)
ADI-62190	VSV-SARS-CoV-2 neutralization at 50 nM* = 34%	KD = 1.4 nMa	Sakharkar et al. Sci. Immunol. 6:eabg6916 (2021)
ADI-57837	VSV-SARS-CoV-2 neutralization at 50 nM* = 24%	KD = 1.2 nMa	Sakharkar et al. Sci. Immunol. 6:eabg6916 (2021)
ADI-60572	VSV-SARS-CoV-2 neutralization at 50 nM* = 0%	KD = 0.6 nMa	Sakharkar et al. Sci. Immunol. 6:eabg6916 (2021)
ADI-63268	VSV-SARS-CoV-2 neutralization at 50 nM* = 49%	KD = 0.7 nMa	Sakharkar et al. Sci. Immunol. 6:eabg6916 (2021)
ADI-56711	VSV-SARS-CoV-2 neutralization at 50 nM* = 21%	KD = 0.5 nMa	Sakharkar et al. Sci. Immunol. 6:eabg6916 (2021)
ADI-62939	VSV-SARS-CoV-2 neutralization at 50 nM* = 32%	KD = 60 nMa	Sakharkar et al. Sci. Immunol. 6:eabg6916 (2021)
ADI-63359	VSV-SARS-CoV-2 neutralization at 50 nM* = 22%	KD = 0.9 nMa	Sakharkar et al. Sci. Immunol. 6:eabg6916 (2021)
ADI-62017	VSV-SARS-CoV-2 neutralization at 50 nM* = 31%	KD = 0.8 nMa	Sakharkar et al. Sci. Immunol. 6:eabg6916 (2021)
ADI-63259	VSV-SARS-CoV-2 neutralization at 50 nM* = 23%	KD = 0.8 nMa	Sakharkar et al. Sci. Immunol. 6:eabg6916 (2021)
ADI-63136	VSV-SARS-CoV-2 neutralization at 50 nM* = 0%	KD = 1.0 nMa	Sakharkar et al. Sci. Immunol. 6:eabg6916 (2021)
ADI-63113	VSV-SARS-CoV-2 neutralization at 50 nM* = 33%	KD = 0.7 nMa	Sakharkar et al. Sci. Immunol. 6:eabg6916 (2021)
ADI-63001	VSV-SARS-CoV-2 neutralization at 50 nM* = 0%	KD = 0.7 nMa	Sakharkar et al. Sci. Immunol. 6:eabg6916 (2021)
ADI-63341	VSV-SARS-CoV-2 neutralization at 50 nM* = 20%	KD = 0.9 nMa	Sakharkar et al. Sci. Immunol. 6:eabg6916 (2021)
ADI-63118	VSV-SARS-CoV-2 neutralization at 50 nM* = 0%	KD = 1.0 nMa	Sakharkar et al. Sci. Immunol. 6:eabg6916 (2021)
C163E6	IC50 > 50,000 ng/mL	Data unavailable	Tong et al. Cell 184:4969-4980.e15 (2021)
G32M4	IC50 > 50,000 ng/mL	Data unavailable	Tong et al. Cell 184:4969-4980.e15 (2021)
G32C5	IC50 = 21,430 ng/mL	Data unavailable	Tong et al. Cell 184:4969-4980.e15 (2021)
C81D9	IC50 > 50,000 ng/mL	Data unavailable	Tong et al. Cell 184:4969-4980.e15 (2021)
C83B10	IC50 > 50,000 ng/mL	Data unavailable	Tong et al. Cell 184:4969-4980.e15 (2021)
C81G5	IC50 > 50,000 ng/mL	Data unavailable	Tong et al. Cell 184:4969-4980.e15 (2021)
#Neutralization results and binding measurements were extracted from original papers. Only those antibodies with neutralization data available are shown here
*Antibody at 50 nM correspond to around 8 μg/mL
aDissociation constant (KD) of IgG to SARS-CoV-2 S was determined by biolayer interferometry
bEC50 of IgG to SARS-CoV-2 S was determined by ELISA
