# Supplementary material for: A large-scale systematic survey reveals recurring molecular features of public antibody responses to SARS-CoV-2
Source: Immunity. 2022 Jun 14;55(6):1105–1117.e4. doi: 10.1016/j.immuni.2022.03.019 (PMC8947961; doi:10.1016/j.immuni.2022.03.019)
Supplement: Table S3. The dataset for constructing and testing the deep-learning model, related to Figure 6 [file mmc4.xlsx]

## Sheet: HA vs S
Name	CDR H3 cluster	Antigen	Resources	CDRH1_AA	CDRL1_AA	CDRH2_AA	CDRL2_AA	CDRH3_AA	CDRL3_AA	VH Genbank ID	VL Genbank ID	dataset	clonotype
16.a.76_Heavy		HA	Joyce et al. Cell 166:609-623 (2016)	GYSFSRFG	QSIGRF	VSGYTGNT	YAS	ARDRKQGEVVLPAASFRWFAP	QQGNSAPYT	KX386752.1	KX386265.1	train set
PZF10_P1_IgG_D9-P1369		Spike	Wang et al. Nature 592:616-622 (2021)	GGSFSSYT	SSNIGAGYD	IIPALGIA	GNT	ARDRVFGYSSGSARYFDL	QSYDSSLSDSV			train set	4055
54.a.35_Heavy		HA	Joyce et al. Cell 166:609-623 (2016)	GYTFTSYG	HSVSRF	ISGYTGDT	GAS	ARDRIQGAVVLPNEQLNWFDP	QQHSNWPRT	KX387095.1	KX386474.1	train set
1000-2G06		HA	Wrammert et al. J Exp Med. 208:181-193 (2011)	GASISSTNW	QSVSSY	IYHNGST	DAS	ARERNRVYYYGMDV	QQRRNT	HQ689717.1	HQ689721.1	train set
4D20		HA	Yu et al. Nature 455:532-536 (2008)	GFSVDNDRMG	NIGSKS	IFSNDEK	YDG	ARAPSEYAAMDV	LVWDYTSVHYV	EU825947.1	EU825948.1	train set
56.a.14_Heavy		HA	Joyce et al. Cell 166:609-623 (2016)	GDSVSSNSAA	QSVSSSY	TYYRSRWYN	GAS	ARGSPMIFGIVIVLDS	QQFDGSHYT	KX387176.1	KX386548.1	train set
C2418		Spike	Cho et al. Nature 600:517-522 (2021)	GGSVSSDNYY	SSDIGSYNL	IFYSGST	EGS	ARWWRVLPFSSFDY	CSYMGRSMFEV			train set	1199
HK_CV07-183	86	Spike	Kreye et al. Cell 183:1058-1069 (2020)	GFTFSSYG	QSVLYSSNNKNY	ISYDGSNK	WAS	AKEGSKGWIQNSCYFDY	QQYYSTPPT			train set	1986
MOD6_P2_IgG_G6-P1369		Spike	Wang et al. Nature 592:616-622 (2021)	GFTFSSYA	NIGSKN	ISYDGGNK	DDS	AGTYYNILTGYFDY	QVWDSSSDPWV			train set	3783
C2330		Spike	Cho et al. Nature 600:517-522 (2021)	GYSFTSYW	SSDVGGYNY	IYPGDSDT	DVN	AIAKYMYYDILTGYYKDGWSFDP	SSYTSSSTLGV			train set	330
HK_CV01-211		Spike	Kreye et al. Cell 183:1058-1069 (2020)	GYSFTSYW	QSVSSSY	IYPGDSDT	GAS	ARLSSGWYGGFNFDY	QQYGSSPVYT			train set	1889
C003_P2_IgG_E3-P1369		Spike	Wang et al. Nature 592:616-622 (2021)	GFTFSSYA	NIGSKS	ISSNGDSP	DDS	VKVSSGSYWGWFDP	QVWDSSVV			train set	3300
315-24-1E11		HA	Andrews et al. Sci Immunol. 2:eaan2676 (2017)	GDSVSSNNAA	HSVYSSY	IYYRSKWYN	ATS	VRSGLLYFGMLLHFDY	QQYDGSLFT	MF288995.1	MF289023.1	train set
HK_CV38-288		Spike	Kreye et al. Cell 183:1058-1069 (2020)	GFTVSSNY	QSVSSY	IYSGGST	DAS	ARDYTVTTGGVDGMDV	QQRSNWPPWT			train set	2079
FnC1t2p1_D4		Spike	Kreer et al. Cell 182:843-854.e12 (2020)	GYTFLRFA	QDVSNY	IDTNTGTP	DAF	ARSLRGANLVP	QQYDNLPLT	MT658813.1	MT658841.1	train set	489
31.a.33_Heavy		HA	Joyce et al. Cell 166:609-623 (2016)	GFTFSNHA	QSVRRN	ISGNGGST	DAS	TEDRSPPEFELLTGYYSTFYYMDV	QQYNNWLRT	KX386947.1	KX386343.1	train set
Mod2_P1_IgG_G12-P1369		Spike	Wang et al. Nature 592:616-622 (2021)	GFTFSNYG	QDISNY	ILYDGSNK	DAS	AKRGGAWALYCGGDCYSGPFDY	QQYDNLFT			train set	3509
PZF10_P2_IgG_A9-P1369	33	Spike	Wang et al. Nature 592:616-622 (2021)	GVIVRSNY	QGISYY	IYSGGST	AAS	ARDRFEGAFDI	QQLNSYPSIT			train set	639
01.a.37_Heavy		HA	Joyce et al. Cell 166:609-623 (2016)	GDFPNAYY	QGITNY	ITRSGTT	AAS	ARYPLYYDSRGVFYQKVTAYGMDV	QQLHDYPRT	KX386619.1	KX386159.1	train set
ADI-55996		Spike	Wec et al. Science 369:731-736 (2020)	GFSFGTYG	QSVSIY	MWYDGITQ	DAS	VKDQSSGDRLLYLGYFDL	QQRAKWPPRVI	MT565984.1	MT565985.1	train set	698
COV2-2521		Spike	Zost et al. Nat. Med. 26:1422-1427 (2020)	GFTFSSYG	NIGSKS	ISYDGNNK	DDS	AKDRTAVFLFFGLGDAFDI	QVWDSSSDHWV	MT665666.1	MT665279.1	train set	4588
CC12.6		Spike	Rogers et al. Science 369:956-963 (2020)	GYIFSGYY	SSDVGGYNY	ISPDSGGT	DVS	ARGPRYSGTYFDY	SSYTVSSTQV	MT594043.1	MT594076.1	train set	32
MOD3_P1_IgG_G7-P1369		Spike	Wang et al. Nature 592:616-622 (2021)	GYTFTNFH	QSISSY	INPSGGYT	AAS	ARDIAARDAYFDY	QQSYSSPPYT			train set	3565
PCV1-44	11	Spike	Jennewein et al. Cell Rep. 36:109353 (2021)	GFTFSSYG	QSVSSSY	ISYDGSNK	GAS	ARSRGGSYHDAFDI	QQYGSSPMYT	MW806127.1	MW806158.1	train set	1751
COV072_P3_HC_54-P1369		Spike	Robbiani et al. Nature 584:437-442 (2020)	GFTFSSYA	SSNIGAGYD	ISYDGSNK	GNS	ARNDGSSGWYPERGGGFDY	QSYDSSLSGLWV			train set	2745
16.ND.89_Heavy		HA	Joyce et al. Cell 166:609-623 (2016)	GYTLTDLS	QSVLHWSNNKNY	FDPEDDET	WAS	TTRDYYDSSGYLVDY	QQYYNTPPFT	KX386902.1	KX386302.1	train set
COV047_P4_IgG_38-P1369		Spike	Robbiani et al. Nature 584:437-442 (2020)	GGSISSYY	SSDVGGYNY	IYYSGST	DVS	ARYQLAPGSGSYYNWGGYPRESEYYFDY	CSYAGSYTWV	MW292902.1	MW293357.1	train set	49
P008_060		Spike	Graham et al. Immunity 54:1276-1289.e6 (2021)	GFIFSSYG	QSVSSSY	ISYDGSYK	GTS	TKADYYDFWSGYQKTYYYYMDV	QQYGSSPQIT	MW802437.1	MW802330.1	train set	1510
PZF10_P1_IgG_F12-P1369		Spike	Wang et al. Nature 592:616-622 (2021)	GYSFSNYW	QSLLHSNGYNY	IYPGDSDT	MGS	ARWTSPYYYGSGSYSNEHDY	MQALQTPLT			train set	4063
MOD6_P2_IgG_H10-P1369		Spike	Wang et al. Nature 592:616-622 (2021)	GFTFRSYA	QSISRY	ISNDGSNK	AAS	ARELPIEYSTSSDFDY	QQSYSTPQVT			train set	3786
31.a.24_Heavy		HA	Joyce et al. Cell 166:609-623 (2016)	GFTFSSSA	QSIGSN	ISGNGGST	DAS	TKDRSPPVYELLTGYYSSYYYMDV	QQYNHWLRT	KX386938.1	KX386334.1	train set
AG3-D06		HA	Henry et al. Cell Host Microbe. 25:357-366.e6 (2019)	GGSISETIYY	QTISTY	IYSDGNT	SAS	ARLRDGYKYYYGMDV	QWGSAISVT	MH205313.1	MH205518.1	train set
PDI_203		Spike	Wheatley et al. Cell Rep. 37:109822 (2021)	GFTFSSYA	NIGSKS	ISYDGSNK	DDS	ARDRRDYSSHFDY	QVWDSSSDSWV			train set	4351
028-10134_4D06		HA	Henry et al. Cell Host Microbe. 25:357-366.e6 (2019)	EFTFSSSG	ESISSY	ISYDGRKK	AAS	AKASTVTKRYNWFDP	QQSYSTPLT	MH205235.1	MH205438.1	train set
PZF10_P1_IgG_E11-P1369		Spike	Wang et al. Nature 592:616-622 (2021)	GFTFNNYG	SSNIGSNN	ISYDGSKK	SNN	AKDLGYCSNGVCRYGRSVDYYYYGMDV	ATWDDSLSGWV			train set	4056
008-10053_5D03		HA	Henry et al. Cell Host Microbe. 25:357-366.e6 (2019)	GYNFNGYW	QTINRY	IHPSDSDT	AAT	ARRGGANYGLDY	QQTYSTLGT	MH205224.1	MH205426.1	train set
16.a.32_Heavy		HA	Joyce et al. Cell 166:609-623 (2016)	SYSFTSYG	QDIAKF	ISAYTGNT	YAS	ARDKKQGEVVLPAASFRWFAP	QQSYSVPHT	KX386708.1	KX386228.1	train set
C630		Spike	Wang et al. Nature 592:616-622 (2021)	GFTFSSYA	KLGDKY	IVGSGGST	QDN	AKDVMVWSGSYLPEYFQH	QSWDSSVV			train set	582
MOD6_P1_IgG_F8-P1369		Spike	Wang et al. Nature 592:616-622 (2021)	GFIFSSYD	QSIGMF	ISSDGSGK	AAS	AREPNYYDSSGYYYLFFDY	QQSYSTLALT			train set	3728
045_09_5F01		HA	Andrews et al. Sci Transl Med. 7:316ra192 (2015)	GGSISSSNSY	SSDVGGYNY	IYYSGTT	DVT	ARLFTFEGADY	LSYRNSNTPHVV	KU167236.1	KU167450.1	train set
70-5F01		HA	Wrammert et al. J Exp Med. 208:181-193 (2011)	GGTFSTYT	QSVSSY	IYPVFGSA	DAS	ARGRTSGSQDRLPLLWGLSGFDI	QQSSNWVT	HQ689780.1	HQ689775.1	train set
C1181		Spike	Cho et al. Nature 600:517-522 (2021)	GFTFSRDD	QRIGNY	IGTNRDK	AAS	ARGVGGTVMDPYRFDY	QQSYSSPPWT			train set	944
8M2		HA	Krause et al. J Virol. 86:6334-6340 (2012)	GDTFSSYT	QSVAGN	ITPIFGSP	GAS	ARVGGEWGSGRYYLDH	QQYNNWPPWT	JN130390.1	JN130391.1	train set
31.a.102_Heavy		HA	Joyce et al. Cell 166:609-623 (2016)	GFTFRDTT	ESVRSN	ISGNAAGT	GAS	TRDQSPPIHNLMTGYYATFYYMDV	QQYNHWLRT	KX386924.1	KX386320.1	train set
W85-3C05		HA	Liu et al. Nat Commun. 10:324 (2019)	GFTVSSNY	QSISSY	IYGGGNT	SAS	ASHVLRFLEEGFDM	QQTYSTSLT	MK311667.1	MK311944.1	train set
K77-1C08		HA	Liu et al. Nat Commun. 10:324 (2019)	VGPSVITS	QTVGSSY	SIIVAGP	GAS	RVVPVGVPILGPYMLWTS	QRYGTSPRFT		MK311903.1	train set
C81E3		Spike	Tong et al. Cell 184:4969-4980.e15 (2021)	GFTFSSYA	ALPKQY	ISYDGSNK	KDS	ARVSSMDVLRYFDPLDV	QSADSSGTYHVV	MW718346.1	MW718498.1	train set	3140
HK_CV24-262		Spike	Kreye et al. Cell 183:1058-1069 (2020)	GGSISSGGYY	QSVSSSY	IYYSGST	GAS	ARGTTYTIFGVVISPFDY	QQYGSSPLT			train set	2020
C81H2		Spike	Tong et al. Cell 184:4969-4980.e15 (2021)	GYTFTSYA	ALPKQY	INTNTGNP	KDS	ARGSMITFGGILEPVLQFDY	QSADSSGSYVV	MW718341.1	MW718493.1	train set	3150
R95-2F01		HA	Liu et al. Nat Commun. 10:324 (2019)	GGSISSHY	QSLVHSNGHNY	IYDSGKT	LSS	ASARRYCSSTSCYGLEYYFGMDV	MQALQAPYT	MK311861.1	MK312003.1	train set
P008_045		Spike	Graham et al. Immunity 54:1276-1289.e6 (2021)	GFTFDDYA	QSLLHSDGKTY	ISWNSGSI	EVS	AKDIKSFGIFGVVTAFDY	MQSIQPWRLT	MW802430.1	MW802323.1	train set	1504
HL_CV24-236		Spike	Kreye et al. Cell 183:1058-1069 (2020)	GFTFGDYA	SSNIGINY	IRSKAYGGTT	DNN	IRGGYGGNSGFDY	GTWDSSLSAVV			train set	2247
Turner-07-4B05		Spike	Turner et al. Nature 596:109-113 (2021)	GGTFSSYA	QSVLYSSNNKDY	IIPILGIA	WAS	ARGRLDSYSGSYYSWFDP	QQYYSTPYT	MW926403.1	MW926426.1	train set	3208
315-02-1A05		HA	Andrews et al. Sci Immunol. 2:eaan2676 (2017)	GYSLTGNY	QVLTTNY	INPKSGGT	GAS	ARDSGMRYFDWLSGYFDF	QVYDDLRVI	MF288997.1	MF289025.1	train set
H3N2_229-14-2E06_		HA	Dugan HL et al. Science translational medicine. 2020 Dec 9;12(573).	GFSFSTYA	QTINNN	ISFEGRNK	GAS	VKGNDSPGDFYSTGWYYFDY	QQYNDWPPWT	MW067477.1	MW067595.1	train set
HL_CV07-164		Spike	Kreye et al. Cell 183:1058-1069 (2020)	GYTFINYY	SSDVGGYNY	FDPGGRNT	EVS	ARDGSHWDFDY	SSYVSSDAWV			train set	2207
01.a.38_Heavy		HA	Joyce et al. Cell 166:609-623 (2016)	GDSFNGYF	QGISNY	VSRGAGS	AAS	ARYPIYYDSRGVFYQKVTAYGMDV	QQLHSYPRT	KX386620.1	KX386160.1	train set
Mod1_P1_IgG_F3-P1369		Spike	Wang et al. Nature 592:616-622 (2021)	GYTFTSYY	QSISSY	INPSGGST	AAS	ASGYCSSNSCHAGDAFDI	QQSYSTPPT			train set	114
ADI-55755		Spike	Wec et al. Science 369:731-736 (2020)	GYSFPNYW	QNVNNW	MWPSDSDT	EAS	VRQRYCSGGSCFLFEDAFEI	QQYNSQYT	MT565868.1	MT565869.1	train set	4238
C2231		Spike	Cho et al. Nature 600:517-522 (2021)	GFTFSSYW	SGSIASNY	IKQDGSEK	EDN	ARDRWLRGDMDV	QSYDSSSRV			train set	1166
236-14-IgA_1A02		HA	Dugan HL et al. Science translational medicine. 2020 Dec 9;12(573).	GFTFSDYY	GAIIASNF	INSRSSYR	EGN	AAGSGSYNYHGLDV	QSYDTGLWV	MW079669.1	MW079772.1	train set
R95-2E11		HA	Liu et al. Nat Commun. 10:324 (2019)	GFTFDDYA	NIGSKS	ISWNSGHL	DDS	AKDIVGDYGSGSYYDY	QVWDGSSDHRYV	MK311830.1	MK312147.1	train set
3365		HA	Lee et al. Cell Host Microbe 25:367-376.e5 (2019)	GFTFSRYG	QSVGSY	IWDASFT	DAS	ARDPPYRTGHLDY	QQRSDWPLA	MK353390.1	MK353391.1	train set
ADI-55761		Spike	Wec et al. Science 369:731-736 (2020)	GGTFHTYT	QSVSSS	IIPIFGTP	EAS	TRETGTDEFDF	QHRSNWPPRYT	MT565878.1	MT565879.1	train set	4239
COV2-2462		Spike	Zost et al. Nat. Med. 26:1422-1427 (2020)	GFTFSSSD	QSISSY	IGTAGDT	AAS	ARVLYDSSGFYNWFDP	QQSYEMPPWT	MT665550.1	MT665163.1	train set	125
PDI_58		Spike	Wheatley et al. Cell Rep. 37:109822 (2021)	GYMFTGYY	QSISSW	INPISGGT	KAS	ARAGTTSGLYWYFDL	QQYNSYST			train set	4414
MOD8_P1_IgG_C9-P1369	5	Spike	Wang et al. Nature 592:616-622 (2021)	GFTFSSYG	QDISNY	ISFDGSNK	DAS	AKTVGLYCSGGSCYSGVFDY	QQYDNLPFT			train set	19
COV2-2546		Spike	Zost et al. Nat. Med. 26:1422-1427 (2020)	GFTFSSYG	ALPKHY	ISYDGRNK	KDI	AKEGEWELRGNALDI	QSVDGSGSSVV	MT665693.1	MT665306.1	train set	4596
CB6	116	Spike	Shi et al. Nature 584:120-124 (2020)	GFTVSSNY	QSISRY	IYSGGST	AAS	ARVLPMYGDYLDY	QQSYSTPPEYT	MT470197.1	MT470196.1	train set	3005
HK_CV-X1-136		Spike	Kreye et al. Cell 183:1058-1069 (2020)	GASISTDVYY	QGINSY	IHNNGGT	SAS	AAWRGFAATGFDS	QQLKSYPLT			train set	1835
K77-2C08		HA	Liu et al. Nat Commun. 10:324 (2019)	GFTFSSYG	NSNIGNYDL	ISYDGSER	EVR	VRVMDSYYFDY	CSYEYGDTWV	MK311415.1	MK312021.1	train set
045_09_1A01		HA	Andrews et al. Sci Transl Med. 7:316ra192 (2015)	GGSIRSGIHY	QSIRNY	IHYSENT	AVS	ARAAKESLCIGGSCDSNYEHYGLDV	QQSYSTLPYT	KU167225.1	KU167353.1	train set
C1220		Spike	Cho et al. Nature 600:517-522 (2021)	GFTFSSYA	QSISSY	ISSNGGST	AAS	VKDKEADKAMYVLFDY	QQSYSTSYT			train set	258
Mod4_P4_IgG_B2-P1369		Spike	Wang et al. Nature 592:616-622 (2021)	GFTFSDYY	SGHSSYI	ISSSGSTI	FEGSGSY	ASVLRFLEWPNTDY	ETWDSNFWV			train set	3655
COV107_Plate1_HC_44-P1369	166	Spike	Robbiani et al. Nature 584:437-442 (2020)	GFTVSSNY	QDISNY	IYSGGST	DAS	ARDLRGPGTFDI	QQYDNLPRVT			train set	2792
COV2-vax-66		Spike	Chen et al. Cell Rep. 36:109604 (2021)	GFTFSNYN	QSISSY	ISSSSSTI	AAS	ARPRGQRSYYYHGMDV	QQSYSTPPT	MZ555534.1	MZ555535.1	train set	900
AG13-3A02		HA	Henry et al. Cell Host Microbe. 25:357-366.e6 (2019)	GYMFAANY	QSVNNN	INPSSGGT	GAS	ARDREDRLDLVDVPPDNWFDT	QQYNNWPT	MH205384.1	MH205579.1	train set
COV107_Plate1_HC_16-P1369		Spike	Robbiani et al. Nature 584:437-442 (2020)	GFTFSTYG	QDINNY	ISYDGSNK	DAS	AKGGLYDSSGYYPHYGMDV	QQYDNLPLA			train set	2781
C1218		Spike	Cho et al. Nature 600:517-522 (2021)	GFTFSTYD	LSISNY	IGTSGDT	AAS	VRATFDSRNYHNWFDP	QQGYGTPPWT			train set	963
FISW-e.04		HA	Cheung et al. Cell Rep. 32:108088 (2020)	GFSVTTSGMC	NIGSKN	IRWDDEK	YDS	ARSLYGDTLLFFDS	QVCDRSSDQYL	MT755754.1	MT755782.1	train set
041-102909_3A03		HA	Henry et al. Cell Host Microbe. 25:357-366.e6 (2019)	GFSFSSYR	QSVSSF	ISQSGGTV	DAF	ARDEWADDYGNYYLDY	QQRSNWPPLT	MH205221.1	MH205423.1	train set
C2029		Spike	Cho et al. Nature 600:517-522 (2021)	GFTFDDYA	QSISSY	ISWNSGSI	AAS	AKGLAARHYYYYGMDV	QQSYSTPYT			train set	1094
MOD3_P1_IgG_G10-P1369		Spike	Wang et al. Nature 592:616-622 (2021)	GFNFRHFA	KLGNKY	IGDRGDST	QDT	AKLRGIGELLEVYHYGLDV	QAWDSRTYV			train set	3561
MOD3_P2_IgG_H5-P1369		Spike	Wang et al. Nature 592:616-622 (2021)	GFSFSSYA	SSNIGAGYD	ISSNGGST	GNT	VKGLGGFAPPYWHFDL	QSYDSSLSGPV			train set	3607
017_10_3G05		HA	Andrews et al. Sci Transl Med. 7:316ra192 (2015)	GYTFTTYY	QTILYRFNSKNY	INPSDDST	WAS	ARSPGDKMIVFPLDS	QQYFSIPWT	KU167166.1	KU167310.1	train set
46472-7		Spike	Shiakolas et al. Cell Rep Med. 2:100313 (2021)	GFTFSSYA	QFINSW	INVNGYDT	AAS	VKEDTPLVFDS	QQYDSYST	MZ126650.1	MZ126665.1	train set	3038
310-18C8		HA	Whittle et al. J Virol. 88:4047-4057 (2014).	GGIFRNYA	QSVASSY	IIAIFGTT	DAS	TKSPTYYVGYFDN	QQYGGSPQT	KJ149397.1	KJ149329.1	train set
C004_P2_IgG_C3-P1369		Spike	Wang et al. Nature 592:616-622 (2021)	GFIFSDYA	QSIRSW	ISYDGGNK	KAS	AREWVPMVTARTPFDY	QQYNSYPLT			train set	3360
FISW-n.01		HA	Cheung et al. Cell Rep. 32:108088 (2020)	GFSLSTSGMC	NIGSKG	IDWDDNK	YDS	VRTLYGDYVSGVSDY	QVWDSSSDHPYV	MT755764.1	MT755792.1	train set
HL_CV07-152		Spike	Kreye et al. Cell 183:1058-1069 (2020)	GGTFSSYA	SSNIGAGYD	IIPILGIA	GNS	ARLRVPLTAHDAFDI	QSYDSSVGV			train set	2203
HL_CV-X1-119		Spike	Kreye et al. Cell 183:1058-1069 (2020)	GGSISSYY	SSNIGSNT	IYYSGST	SNN	ARDRIMPLSYYYYYGMDV	AAWDDSLNGWV			train set	2084
56.b.13_Heavy		HA	Joyce et al. Cell 166:609-623 (2016)	GFTVTNSA	QSLVYSDGNTY	ISTNGFST	TVS	VKAESYDFWSGYY	MQGTHWPPT	KX387200.1	KX386572.1	train set
C102A1		Spike	Tong et al. Cell 184:4969-4980.e15 (2021)	GGTFSSYA	QSLSSF	IIPIFGTA	DAS	ARTYYYDSSGYSHDY	QQRTNWPPRIT	MW718429.1	MW718581.1	train set	3058
01.a.40_Heavy		HA	Joyce et al. Cell 166:609-623 (2016)	GDSFNGYF	QGISNH	VSRGVGS	AAS	ARYPIYYDSRGVFYQKVTAYAMDV	QQLHSYPRT	KX386622.1	KX386162.1	train set
C2153		Spike	Cho et al. Nature 600:517-522 (2021)	GGSFSDYY	QSVLYSSNNKNY	ISHSGTT	WAS	ARATMADIAVATPRRAFDV	QQYYSTSIT			train set	1134
K77-2D02		HA	Liu et al. Nat Commun. 10:324 (2019)	GFTFSSYG	SSDVGIYDL	ISYDGSEK	EVN	ARVKDSYYLEY	CSYAGSDTWV	MK311412.1	MK312018.1	train set
HK_CV01-205		Spike	Kreye et al. Cell 183:1058-1069 (2020)	GYSFTNYW	QSVRSN	IYPGDSDT	GAS	AREARWSFPSWFDP	QQYNNWPRF			train set	1888
COV072_Plate2_HC_54-P1369		Spike	Robbiani et al. Nature 584:437-442 (2020)	GFTFNNYG	QSLVYNDGNTY	IWYDGSNK	KVS	ARDWEIVVAGMDV	MQGTHCPFT			train set	2766
C552	44	Spike	Gaebler et al. Nature 591:639-644 (2021)	GFTFSSYA	NIGSKS	ISYDGSNK	YDT	ARAGTTNSDYFDY	QVWDSSSALWV			train set	155
MOD3_P1_IgG_D5-P1369		Spike	Wang et al. Nature 592:616-622 (2021)	GGSISSSNW	SSDVGGYNY	IDHSGST	DVS	AGVGDSDYFYYGMDV	CSYAGSYV			train set	3547
R95-1E03		HA	Liu et al. Nat Commun. 10:324 (2019)	GYSFIGYY	SSDVGSYNY	INPDSGAT	DVS	AKWQRGSGGGDY	SSYAGSPWV	MK311731.1	MK312097.1	train set
W85-2F03		HA	Liu et al. Nat Commun. 10:324 (2019)	EFTFDEYT	SGDIGGYNY	IGSKAYRGTT	DVS	TRDSGFGDYFDY	FSFTSTSTWV	MK311664.1	MK312089.1	train set
COV107_Plate2_HC_3-P1369	5	Spike	Robbiani et al. Nature 584:437-442 (2020)	GFTFSSYG	QSISSW	ILYDGSNK	EAS	AKSLGPYCSGGNCYSSYFDY	QQYNSYST			train set	2819
COV2-vax-11	12	Spike	Chen et al. Cell Rep. 36:109604 (2021)	GFTFSSYS	QSVSSN	ISSSSSYI	GAS	ARDRPHYYDSSGYYRDAFDI	QQYYNWPPWT	MZ555623.1	MZ555624.1	train set	4
PZF10_P1_IgG_A11-P1369		Spike	Wang et al. Nature 592:616-622 (2021)	GDSVSSNSAA	ESVSIN	TYYRSKWYT	GAS	AREGDAFDF	QQYTNWLLYT			train set	4038
HL_CV07-108		Spike	Kreye et al. Cell 183:1058-1069 (2020)	GFTLSNAW	SGHRSYA	IKSKTDGGTT	LNSDGSH	TTDADTSPVV	QTWDTGIRV			train set	2197
R95-2A02		HA	Liu et al. Nat Commun. 10:324 (2019)	GFTFDDYA	TSDVGHYSR	ISWDAGNT	EDN	AKDVGGGNYDYYYHMDG	CSYATRGTFV	MK311804.1	MK312134.1	train set
COV072_P3_HC_69-P1369		Spike	Robbiani et al. Nature 584:437-442 (2020)	GFTFSSYT	QSISSY	ISYDGSIK	AAS	ARDSDTAMVDYFDY	QQSYSTFMYT			train set	2752
HK_CV23-101		Spike	Kreye et al. Cell 183:1058-1069 (2020)	GFTFNNYA	QGISSA	ISYDGTYK	DAS	TRDWEYYGSGTKAFDF	QHFNSYPLT			train set	2012
051_09_5A01		HA	Andrews et al. Sci Transl Med. 7:316ra192 (2015)	GFTFGDAY	QSIRSY	ISSGRGYA	TAS	VRDRTGSRDINAFDI	QQSYDFPQT	KU167260.1	KU167385.1	train set
PZF12_P1_IgG_B5-P1369		Spike	Wang et al. Nature 592:616-622 (2021)	GYTFSFFG	NIGSKS	ISPYNGNT	YDS	TRAAATANNWFDP	QVWDDGSDHWV			train set	4112
MOD8_P2_IgG_H4-P1369		Spike	Wang et al. Nature 592:616-622 (2021)	GGSIRSTGHL	QSISSW	IYYSGST	KAS	ARQEHYYDRSGYPRSDYAFEI	QQYSGYPWT			train set	3946
C1219	23	Spike	Cho et al. Nature 600:517-522 (2021)	GGTFSSYA	QSVSSSY	IIPFHDIA	GAS	ARASYYYDSSGYHFDY	QQYASSPRT			train set	257
54.a.59_Heavy		HA	Joyce et al. Cell 166:609-623 (2016)	GYSFTSYG	QSVRTY	ISAYTGIT	GAS	ARDRIQGAVALPSQQLNCFDP	QHHSIWPRT	KX387119.1	KX386497.1	train set
C625		Spike	Wang et al. Nature 592:616-622 (2021)	GGTFSSYA	SSNIGAGYD	IIPILGIA	GNS	AREFAVVPVASTWWFDP	QSYDSSLSGSV			train set	3382
H1N1_296-16-IgG-2A04_		HA	Dugan HL et al. Science translational medicine. 2020 Dec 9;12(573).	GFTFSRSS	QSVSSN	VSNEGTNK	GAS	ARDGRMIPNWGFFDY	QQYYNWPPIT	MW067399.1	MW067517.1	train set
CC40.7		Spike	Song et al. Nat Commun. 12:2938 (2021)	GFTFSNYG	NIGSKS	ISYDGNNK	DDG	AKDLAAWGPYCSSTNCYTGGMDV	QVWDSSSHWV	MW532197.1	MW532198.1	train set	3054
150055-023_5B02		HA	Henry et al. J Virol. 93:e01150-19 (2019)	GFSFSSFA	SSNLGSNS	ISPSGGET	STT	AKTTTVEFFYYYGMDV	SAWDDSLNGIV	MN267272.1	MN267351.1	train set
COV047_P4_IgG_86-P1369		Spike	Robbiani et al. Nature 584:437-442 (2020)	GGSISSGGYS	SSDVGGYNY	IYHSGST	EVS	ARFTNPNYYDSSGYYGFDY	TSYAGSNNWV	MW293076.1	MW293531.1	train set	2717
C501	3	Spike	Gaebler et al. Nature 591:639-644 (2021)	GFTFGSSA	QDIRKY	IVVGSGNT	DAS	AAVYCSGTTCHDAFDI	QQSDTLPPLGGDTPDT			train set	1405
CN1-8		Spike	Jennewein et al. Cell Rep. 36:109353 (2021)	GFTFSSYA	QTVLYSSNNKNY	ISGSGGTT	WAS	ARANGDYDLPYFDY	QQYYNTPPT	MZ151199.1	MZ151200.1	train set	1602
C1214		Spike	Cho et al. Nature 600:517-522 (2021)	GFTFSNYA	QSISRY	ISGNGGIT	VAS	AKDIGSTIAVEIMEY	QQSYTTPYT			train set	960
ab029		Spike	Feldman et al. Sci Immunol. 6:eabl5842 (2021)	GYSFPSYW	SSDVGGYNY	IYPGDSDT	DVS	ARSDGYSYGYY	SSYTSSRTPWV	OK094331.1	OK094332.1	train set	1359
PDI_236		Spike	Wheatley et al. Cell Rep. 37:109822 (2021)	GFDFSGFG	QSLLDSDDGNTY	IWYDGSNK	TLS	AREWHHGSGEGYMDV	MQRIEFPLT			train set	4378
C2014		Spike	Cho et al. Nature 600:517-522 (2021)	GYTFTSQY	QSVSSY	INPSGGST	DAS	ARDSGFIVVVEAFDY	QQRSNWPPIT			train set	1085
S1V2-58_Ig		HA	Watanabe et al. Cell 177:1124-1135.e16 (2019).	GGSLSIYY	QPIRSY	ISNSGIP	AVS	ARGVLEQFAPDFDSYYYAMGV	QQSYSTPYT	MH681670.1	MH681681.1	train set
COV2-2618		Spike	Zost et al. Nat. Med. 26:1422-1427 (2020)	EFTFSSYW	SSNIGSNT	INWNGGST	SNN	ASVITFGGVIVRSY	AVWDDSLNGVV	MT665499.1	MT665112.1	train set	4619
COV107_Plate2_HC_22-P1369		Spike	Robbiani et al. Nature 584:437-442 (2020)	GFTFSSYG	SSNIGNNY	ISYDGSNK	ENN	AKGGYYYYNSDSYQAEIDY	GTWDSSLSAFV			train set	2816
C2437		Spike	Cho et al. Nature 600:517-522 (2021)	ADTFTSYY	QSISSY	HNPSGGST	SAS	ARGGFVPAAGDYGFDV	QQSYSMPRT			train set	1208
ADI-56080		Spike	Wec et al. Science 369:731-736 (2020)	GFTFSDYY	QTVTRSQ	ISTTGSYI	DSS	ARMGPYGSGSFDY	LQYSSATT	MT566146.1	MT566147.1	train set	688
CV1-23		Spike	Jennewein et al. Cell Rep. 36:109353 (2021);Seydoux et al. Immunity 53:98-105.e5 (2020)	GYTFTSYA	ALPKQY	INAGNGNT	KDS	ARVWGYCSGGSCYVDAFDI	QSADSSGTYVV	MT462497.1	MT462530.1	train set	1774
COVA2-46		Spike	Brouwer et al. Science 369:643-650 (2020)	GGSISSSSYY	QDISNY	IYYSGST	DAS	ARHPSGLYQLLN	QQYDNLLSLT			train set	871
COV2-2844	6	Spike	Zost et al. Nat. Med. 26:1422-1427 (2020)	GFIFSSYA	NIGSKN	ISYDGGNK	HDG	ARAQGGNYYYGMDV	QVWDSSSDHHVV	MT665746.1	MT665359.1	train set	749
54.a.13_Heavy		HA	Joyce et al. Cell 166:609-623 (2016)	GYTFTSYG	QSVSSY	ISGYTGNT	GAS	TRDRIQGAVVLPAEQVNWFDP	QQHSNWPRT	KX387073.1	KX386452.1	train set
C2116		Spike	Cho et al. Nature 600:517-522 (2021)	GGSVSSGSYY	SSNIGSNT	IYYSGST	SNN	ARDRIVVVPAATPDYYGMDV	AAWDDSLNGPNYV			train set	1119
P003_016		Spike	Graham et al. Immunity 54:1276-1289.e6 (2021)	GFTFSSYW	QSISSY	INIYGSST	AAS	ARDLHYDSSGWDY	QQSYSTPPWT	MW802388.1	MW802281.1	train set	1468
R95-2E02		HA	Liu et al. Nat Commun. 10:324 (2019)	GFTFHDHA	PSNIGSET	ISWNGGDM	SSN	AKEISVRYYDFWSGYLGKPRGMDV	AVWDESRNGFYV	MK311837.1	MK312150.1	train set
COV2-2178	18	Spike	Zost et al. Nat. Med. 26:1422-1427 (2020)	GFTFSTYW	KLGDKY	IKQDGSEK	QDS	ARVGSSSWYFDY	QAWDSSTAV	MT665796.1	MT665409.1	train set	54
S564-152	5	Spike	Dugan et al. Immunity 54:1290-1303.e7 (2021)	GFTFSYYG	QDINNY	IWYDGSNK	DAS	AKNAAPYCSGGSCYGTYFDY	QQYDNVPPHT			train set	1312
CN2-3		Spike	Jennewein et al. Cell Rep. 36:109353 (2021)	GFTFSSSW	TGVVTSGHY	ISADGYTA	DTN	ARGLTHDY	LITYSGREV	MZ151210.1	MZ151209.1	train set	1617
C619	44	Spike	Wang et al. Nature 592:616-622 (2021)	GFTFSSYA	QSLVYSDGNTY	ISYDGSNK	QVS	ARAGTTNSDYFDY	IQGSLWPRA			train set	575
COV2-vax-3	12	Spike	Chen et al. Cell Rep. 36:109604 (2021)	GFTFSSYS	QSVSSN	ISSSSSYL	GAS	ARVVPNYFDRSGYYPGAFDI	QQYYNWPPWT	MZ555583.1	MZ555584.1	train set	4
MOD3_P1_IgG_H7-P1369		Spike	Wang et al. Nature 592:616-622 (2021)	GFTFSNYG	SGSIASNY	IWYDGSNK	EHS	ARTPRWELLATIFDY	QSYDSTRAV			train set	3569
Mod4_P3_IgG_D12-P1369	8	Spike	Wang et al. Nature 592:616-622 (2021)	GLTVSSNY	QGISSY	LYSGGST	AAS	AREAYGMDV	QQLNSYRYT			train set	88
31.d.01_Heavy		HA	Joyce et al. Cell 166:609-623 (2016)	GFTFGTYG	QSVLYSSNNKNY	ISNDGNNK	WAS	AKDSLFQLRYFDWLLGDAFNI	QQYYTTPYT	KX387038.1	KX386433.1	train set
C81H11		Spike	Tong et al. Cell 184:4969-4980.e15 (2021)	GGTFSSYA	QSVSSY	IIPIFGTA	DAS	ASLADLDYGDYGPDY	QQRSNWPPYT	MW718347.1	MW718499.1	train set	3149
I2		HA	Raymond et al. Nat Med. 22:1465-1469 (2016)	GYSFTSYW	QSVDSSS	IYPGDSDT	AAS	ARVVADREGFGYYYGMDV	QQCGSSPWT	KU948665.1	KU948673.1	train set
C2409		Spike	Cho et al. Nature 600:517-522 (2021)	GYTFTSYD	NIGSKN	MNPNSGNT	DDS	ARGSLIFGVVTHFDY	QVWDSSYDHPNWV			train set	335
C1460		Spike	Cho et al. Nature 600:517-522 (2021)	GYTFTSYS	QSVSSN	IYTYNGDT	GAS	ARVETYYCSGGSCYFYDY	QQYDNWPPTWT			train set	306
MOD7_P2_IgG_B5-P1369		Spike	Wang et al. Nature 592:616-622 (2021)	GYSFTRYY	QDISNY	INPNSGDI	DAS	AKNQGAYYSSGFDDALDI	QQYDNLPIT			train set	3838
46472-15		Spike	Shiakolas et al. Cell Rep Med. 2:100313 (2021)	GYTFTSYA	SLRTYY	ININTGKP	GKN	ARDFDLVVPSATYPPFYYHGMDV	NSRDSSGDQTFYV	MZ126658.1	MZ126673.1	train set	3032
COVD21_P3_HC_E1-p1369		Spike	Robbiani et al. Nature 584:437-442 (2020)	GFTFSSYA	SSDVGGYNY	ISGSGGST	DVS	AKDLRSTTFYVYYFDY	SSYTSSSTPDV	MW293165.1	MW293620.1	train set	2909
236-14-IgA_2A03		HA	Dugan HL et al. Science translational medicine. 2020 Dec 9;12(573).	GFTLSDYY	SGIIAGSF	INTKSSYR	KND	AAGSGTYDYYGLDV	QSYDTGFWV	MW079697.1	MW079804.1	train set
310-18E4		HA	Whittle et al. J Virol. 88:4047-4057 (2014).	GGIFNPYA	QDITNY	ISAVFGTA	AAS	ARNQEYTPKYFQY	QKYNSAPLT	KJ149415.1	KJ149344.1	train set
16.a.03_Heavy		HA	Joyce et al. Cell 166:609-623 (2016)	GYTFTSFG	QSISRF	ISAYTGNT	FAS	ARDKKQGEVVLPAASFRWFAP	HQSYSLPHT	KX386679.1	KX386202.1	train set
Mod4_P3_IgG_B2-P1369	100	Spike	Wang et al. Nature 592:616-622 (2021)	GVIVSSNY	QGISSY	IYSGGST	AAS	ARDRSHHYGMDV	QQLNSYPPDT			train set	3617
COV2-vax-40		Spike	Chen et al. Cell Rep. 36:109604 (2021)	GGTFSSYA	QSVSSF	IIPIFGTA	DAS	ARDTAYDSSGYYSNY	HRRSNWPPVLT	MZ555506.1	MZ555507.1	train set	251
PDI_78		Spike	Wheatley et al. Cell Rep. 37:109822 (2021)	GGSISSNSYY	SSNIGSNT	MYYSGST	SNN	ASASKRGYSGYDFISPYYFDY	AAWDDSMIGPV			train set	4428
LPAF-a.03		HA	Cheung et al. Cell Rep. 32:108088 (2020)	GFSLTTSGMC	NIGSKN	IDWNDAK	TDI	ARILYGDFVGYLDP	QVWDTNTVL	MT755770.1	MT755798.1	train set
C119		Spike	Robbiani et al. Nature 584:437-442 (2020)	GYTFTSYY	SSDVGGYKY	INPSGGST	DVS	ARANHETTMDTYYYYYYMDV	SSYTSSSTSVV			train set	192
COV2-2128		Spike	Zost et al. Nat. Med. 26:1422-1427 (2020)	GGSISSSSYY	SGSIASNY	IYYSGST	EDN	ARILVIFTLNWFDP	QSYDSGNPI	MT665594.1	MT665207.1	train set	720
FluA-151		HA	Zost et al. J Clin Invest. 131:e146791 (2021)	GFTFRTYG	QSINKY	ISNDGSRE	AAD	AKFIPDPNYGEFYFHH	QQSYTIPPT	MZ328314.1	MZ328315.1	train set
PZF10_P2_IgG_D10-P1369		Spike	Wang et al. Nature 592:616-622 (2021)	GYTFISYG	RSLVHSDGNTS	INGYNGNT	KIS	ARDRRHYYGSGSYWYDYYYYGMDV	MQATQFRWT			train set	4088
Wang-C349		Spike	Wang et al. Sci Transl Med. 13:eabf1555 (2021)	GYIFTDYS	SSDVGGYNF	VNPNSGGT	EVS	ARGPLPHRLVYDFWSGFHDAFDI	SSYTSSSTWV			train set	35
1009-3C02		HA	Wrammert et al. J Exp Med. 208:181-193 (2011)	GFTFDDYA	EGISSH	ISWDSGAI	GAS	ARSNGAGSYSES	QQYNNWPH	HQ689753.1	HQ689754.1	train set
COV2-2817		Spike	Zost et al. Nat. Med. 26:1422-1427 (2020)	GFTFRSYD	QSISSY	IGTAGDT	AAS	ARVFETKVIRGGRYYYYYYMDV	QQSYSNPSYT	MT665555.1	MT665168.1	train set	4671
HL_CV01-114		Spike	Kreye et al. Cell 183:1058-1069 (2020)	GYTFNGYY	SSNIGSNT	INPNSGGT	NNN	ARGDAVARTLNLDY	AAWDDSLNGV			train set	2101
310-18D3		HA	Whittle et al. J Virol. 88:4047-4057 (2014).	GGIFRSNA	NSNIGSYA	IIAIFGTT	SNN	ARSHTYHFGSGSYWDN	ASWDDSLNGFWV	KJ149404.1	KJ149301.1	train set
R95-1H10		HA	Liu et al. Nat Commun. 10:324 (2019)	GFTFDDFV	QSVSSN	ITWDGGNS	GAS	AKDIISGNYEDFSGYLDS	QQYNNWPSIT	MK311813.1	MK311984.1	train set
56.a.08_Heavy		HA	Joyce et al. Cell 166:609-623 (2016)	GDSVSSNSAA	QSVSSSY	TYYRSKWYN	GAS	ARGSAMFFGVVIILDF	QQFGGSHYT	KX387170.1	KX386542.1	train set
MOD8_P1_IgG_G7-P1369		Spike	Wang et al. Nature 592:616-622 (2021)	GGSISSSSYY	QGISNS	IYYSGST	AAS	AREMGVLDY	QQYYSTPPRT			train set	232
6643		HA	Raymond et al. Nat Med. 22:1465-1469 (2016)	GYSFTSYW	QSVDSSS	IYPGDSDT	AAS	ARVVADREGFGYYYGMDV	QQCGGSPWT	KU948668.1	KU948676.1	train set
S210-852	112	Spike	Dugan et al. Immunity 54:1290-1303.e7 (2021)	GFTLSIYW	KLGDTY	IKQDGREK	QDS	ARDGIAVAGGFDY	QAWDSSTSVV			train set	340
LPAF-a.01		HA	Cheung et al. Cell Rep. 32:108088 (2020)	GFSLSTSGMC	NIGIKN	IDWDDNK	TDI	ARMLYGDLGGRFDP	QVWDSNTVV	MT755768.1	MT755796.1	train set
5J8		HA	Krause et al. J Virol. 85:10905-10908 (2011)	GYSISSNYY	NIGTKV	IYHSGST	DDS	ARHVRSGYPDTAYYFDK	QVWDISTDQAV	JF791168.1	JF791169.1	train set
C004_P1_IgG_A2-P1369		Spike	Wang et al. Nature 592:616-622 (2021)	GGTFSSYT	SSNIGSNT	IIPILGVT	SNN	ARSQGSHYDFWSTYQGPEGGEYYYFMDV	AAWDDSLNGLYV			train set	3310
P008_096		Spike	Graham et al. Immunity 54:1276-1289.e6 (2021)	GGSTSSSFHY	QDISNY	IYYSGST	DAS	ARLGSGSYYTADY	QQYDTLPPT	MW802463.1	MW802356.1	train set	1533
PDI_228		Spike	Wheatley et al. Cell Rep. 37:109822 (2021)	GFTFSKYG	QDISNY	ISYDGDNK	DAS	AKSVGEYCGGGSCYSYFDY	QQYDNLPIT			train set	4373
HbnC3t1p2_C6	3	Spike	Kreer et al. Cell 182:843-854.e12 (2020)	GFTFSSSA	QSVSSSY	IVVGSGNT	GAS	AAPYCSSTRCYDAFDI	QQYGRSPWT	MT658820.1	MT658848.1	train set	1
MOD7_P2_IgG_H9-P1369		Spike	Wang et al. Nature 592:616-622 (2021)	GGSISSGGYY	SSNIGAGYA	IYYSGST	GNN	ARVLYCSGDSCSTHNRFDP	QSYDRSLSDSV			train set	3869
ADI-56039		Spike	Wec et al. Science 369:731-736 (2020)	GFTFSDHY	QIVTRSQ	ISTDGSYI	DSS	ARMGPSGSGSLDY	HQYSGSAT	MT566068.1	MT566069.1	train set	240
Wang-C408		Spike	Wang et al. Sci Transl Med. 13:eabf1555 (2021)	GGSISSYY	QSVLYSSNNKNY	IHTSGST	WAS	ARNTHMYSGYSPPPDFWYFDL	QQYYSTPLT			train set	236
310-18H7		HA	Whittle et al. J Virol. 88:4047-4057 (2014).	GGSVTTNA	QSISTW	LMPIFGAA	KAS	GRPAMTTVTRDYYFVMDV	QHYNTYSAS	KJ149444.1	KJ149367.1	train set
C2-3-G03		HA	Henry et al. Cell Host Microbe. 25:357-366.e6 (2019)	GFIFSNYW	QGIDTY	INSDGSSI	SAA	AREPYHPPQFDY	QQSYRSPPT	MH205247.1	MH205451.1	train set
R95-2E07		HA	Liu et al. Nat Commun. 10:324 (2019)	GFPFSTYW	QSINRW	INSDGSGT	RAS	ARRFGSGWTEWYFDL	QHYEGYSWT	MK311825.1	MK311988.1	train set
045_09_1G05		HA	Andrews et al. Sci Transl Med. 7:316ra192 (2015)	GDSISSGIYF	QNINNN	VFKTGTT	AAS	ARETPADRPYCGSGSCSFDS	QQSFTTLGST	KU167230.1	KU167358.1	train set
150055-037_2G02		HA	Henry et al. J Virol. 93:e01150-19 (2019)	GFTFDDYT	QDISKY	INWVSSTV	DAS	ARDRRTDATMDYYFYSAMDV	QQYDNLPIT	MN267259.1	MN267338.1	train set
COV096_HC_81-p1369		Spike	Robbiani et al. Nature 584:437-442 (2020);Wang et al. Sci. Transl. Med. 13:eabf1555 (2021)	GFTFSSYD	QSISSY	IGTSGDT	AAS	ARGTFFYGSGSYNWFDP	QQSYSTPPWT	MW293045.1	MW293500.1	train set	2973
AG13-3D02		HA	Henry et al. Cell Host Microbe. 25:357-366.e6 (2019)	GFTFSDYY	QNIRRS	IDSWSTYT	SVS	ARDRGDCSRTTCSFDS	QQSYSRPLT	MH205395.1	MH205573.1	train set
MOD9_P2_IgG_A2-P1369		Spike	Wang et al. Nature 592:616-622 (2021)	GGTFSSYT	NSNIGAGYD	IIPILGIA	DNT	ARDEGRPGYCSSTGCYID	QSYDSSLSGSV			train set	635
ADI-55747		Spike	Wec et al. Science 369:731-736 (2020)	GDTFSTHA	QTVVHTNGNTY	IIPLFGTA	EVS	VRDSDPYTATSRNNHYWYGMDV	MQGTDWPRT	MT565852.1	MT565853.1	train set	8
2G1		HA	Krause et al. J Virol. 86:6334-6340 (2012)	GGTFITHV	QDIRKY	FIAIFGTS	DAS	ARGISGSYGWFDP	QQYDNLPIT	JN130392.1	JN130393.1	train set
CV2-4_		Spike	Jennewein et al. Cell Rep. 36:109353 (2021)	GGTFSSYA	QSVSNF	IIPIFGTA	DAS	VRVALYDSSGYSPDY	QHRSNWPPGIT	MW681620.1	MW681621.1	train set	1662
PCV1-47		Spike	Jennewein et al. Cell Rep. 36:109353 (2021)	GFTFSDYY	QSIAGY	ISSSGSTI	TAS	ARSRESKDWSYGGGFYYYGMDV	QQSYSIPYT	MW806129.1	MW806160.1	train set	1753
COV2-2552		Spike	Zost et al. Nat. Med. 26:1422-1427 (2020)	GFTFSDYY	SGHSSYI	ISSSGSTI	LEGSGSY	ARDPIRDGVWGLNENDY	ETWDSNTRV	MT665587.1	MT665200.1	train set	4599
MOD7_P2_IgG_C5-P1369	4	Spike	Wang et al. Nature 592:616-622 (2021)	GITVSSNY	QGISSY	IYSGGST	AAS	ARDLEIAGAFDI	QQLNSYPALT			train set	227
COV2-vax-17	12	Spike	Chen et al. Cell Rep. 36:109604 (2021)	GFTFSSYS	QSVSSN	ISSSGSYI	GAS	ARVVPHYYDSSGYYPGAFDI	QQYYNWPPWT	MZ555560.1	MZ555561.1	train set	4
HK_CV07-172	37	Spike	Kreye et al. Cell 183:1058-1069 (2020)	GFTFSNAW	QSITTY	IKSKTDGGTT	AAS	TTDRTYDYVWGSYRYRDY	QQTFSSPPWT			train set	1981
COV2-2164		Spike	Zost et al. Nat. Med. 26:1422-1427 (2020)	GGTFSSYA	QSVSSY	IIPIFGAA	DAS	ARTSHYDSSGSYFEY	HKRSNWPPSLT	MZ555629.1	MZ555630.1	train set	127
CV2-36		Spike	Jennewein et al. Cell Rep. 36:109353 (2021)	GYSFTSYW	QGIRND	IDPSDSYT	AAS	ATNSNYPY	LQHNSYRPWT	MW681682.1	MW681683.1	train set	1658
MOD7_P2_IgG_B9-P1369		Spike	Wang et al. Nature 592:616-622 (2021)	GFSFSSYP	QSISNY	ISYDGSNE	AAS	ARVGTMVRGVPPWFDP	QQSYSTPPMYT			train set	3840
PDI_124	10	Spike	Wheatley et al. Cell Rep. 37:109822 (2021)	GGSISSYY	QSVSSSY	MYYSGST	AAS	ARGFDP	QQYGSSLRWT			train set	4322
CN2-6		Spike	Jennewein et al. Cell Rep. 36:109353 (2021)	GYTFTSYY	QSLLHSNGYNY	INPSGGST	LGS	ARDFSRGGYDSPSGYYYYYGMDV	MQALQTPMT	MZ151216.1	MZ151215.1	train set	1629
C2035	5	Spike	Cho et al. Nature 600:517-522 (2021)	GFTFSSYG	QDISNY	ISYDGSNK	DAS	AKVGGPYCSGGSCYGGYFDY	QQYDNLPG			train set	19
Fab4-20		Spike	Liu et al. Nature 584:450-456 (2020)	GYSFTSYY	QSISSY	INPSGGGT	AAS	ARPGGGSYQEFDY	QQSYNTLQVT	MT712284.1	MT712314.1	train set	2592
C1293		Spike	Cho et al. Nature 600:517-522 (2021)	GFTFEDYA	QSVSSN	ISWNSGTI	GTS	AKVHGSGTYLRGVFDV	QLYNYWPPALS			train set	986
C2410		Spike	Cho et al. Nature 600:517-522 (2021)	GFTFDDYA	QSISSY	ISWNSGII	AAS	AKDMGTGTTTMRPSDAFDI	QQSYSTPPT			train set	1195
ADI-55746		Spike	Wec et al. Science 369:731-736 (2020)	GFSFSSYW	SGDVGDYNSVSWY	IEPDGNEE	DVS	ARGPIRHFGLDAFDI	STYTSTSTI	MT565850.1	MT565851.1	train set	4232
31.a.95_Heavy		HA	Joyce et al. Cell 166:609-623 (2016)	GFTFSTST	QSVSSN	ISGNGGST	DAS	TKDRSPPVYELLPGYYSSYYYMDV	QQYNNRLRT	KX387009.1	KX386404.1	train set
150055-008_1E05		HA	Henry et al. J Virol. 93:e01150-19 (2019)	GGSISSSGYY	SSNLGADYD	MYYSETNSYSGGT	GNR	ARHMDILVVPAAPPFDY	QSYDNRLSGSWV	MN267248.1	MN267328.1	train set
13001-41_5E04		HA	Dunand et al. Cell Host Microbe 19:800-813 (2016)	GFNIDNNQ	QRVDSS	IYSGGST	DAI	ARDFLRGPIHDYFFYMDV	QQRSTWPT	KU987551.1	KU987552.1	train set
COV107_Plate1_HC_75-P1369		Spike	Robbiani et al. Nature 584:437-442 (2020)	GYRFTSYW	QSISYW	IYPGDSDA	KAS	ARSFRDDPRIAVAGPADAFDI	QQYNSYPYT			train set	189
LPAF-a.05		HA	Cheung et al. Cell Rep. 32:108088 (2020)	GFSFTTSGMC	NIGYKN	IDWRDNK	RDT	ARMLYGDFAGYLDP	QVWDSSSVA	MT755772.1	MT755800.1	train set
SFV020_5C05		HA	Andrews et al. Sci Transl Med. 7:316ra192 (2015)	GFSFSNYG	QSISNR	ISHAGAYK	QAS	ATLGGDIVVVSAERSGYYYGLDV	QQYNTNSRT	KU167286.1	KU167402.1	train set
COVA2-12		Spike	Brouwer et al. Science 369:643-650 (2020)	GFTFGSYS	QSVSSS	ISRSSSYI	AAS	ARDQPLPDILTGYYTGPLDY	QQYNNWPPWT			train set	840
C657		Spike	Wang et al. Nature 592:616-622 (2021)	GYSFTSYW	SSNIGSNS	IYPGDSDT	YNN	ARHDSSYVPPGL	AAWDDSLNGYV			train set	3393
COV2-2007	35	Spike	Zost et al. Nat. Med. 26:1422-1427 (2020)	GFTFSRYG	QDISTY	ISYDASDK	DAS	AKVSATYYYYYYGMDV	QQYDNLLFT	MT665589.1	MT665202.1	train set	4480
Mod1_P2_IgG_A12-P1369	16	Spike	Wang et al. Nature 592:616-622 (2021)	RGSISSYY	SSDVGGYDY	IYYSGGT	DVS	ARAAGVRSVVAAASTYYYYYGMDV	SSYTSSGWV			train set	11
COV096_HC_176-p1369		Spike	Robbiani et al. Nature 584:437-442 (2020);Wang et al. Sci. Transl. Med. 13:eabf1555 (2021)	GYTFTSYD	NIGSKS	MNPNSGSA	DDS	ARGFSLTWYFDL	QVWDSTSDHPDVV	MW292944.1	MW293399.1	train set	95
Fab5-7		Spike	Liu et al. Nature 584:450-456 (2020)	GYTFTSYY	QGISSY	INPSGGST	AAS	ARDREPHSDSSGYWDSLKYYYYYALDV	QQLNTYPFT	MT712283.1	MT712304.1	train set	2593
CC12.2	2	Spike	Rogers et al. Science 369:956-963 (2020)	GFTVSSNY	QSVSSSY	FYSGGST	GVS	ARDYGDLYFDY	QQYGSSPRT	MT594039.1	MT594072.1	train set	2
Mod4_P3_IgG_C5-P1369		Spike	Wang et al. Nature 592:616-622 (2021)	GYTFTSYA	QSVLYTSNNKNY	ISTYNGNT	WAS	AREACSSTSCPPSTLYDFWSGNGFDY	QQYYSTRT			train set	3621
LAH4V		HA	Adachi et al. Nat Commun. 10:3883 (2019)	GFTFSNFD	QSVNSY	ISGRGDNT	DAS	AKNSRWDLIRSGTHFDY	QQRSNRQFT	LC457995.1	LC457985.1	train set
W85-2E05		HA	Liu et al. Nat Commun. 10:324 (2019)	GGSIRSSAYF	QSLLQNNGYNY	IYDGGST	LGS	ARRSSSGSYYEYFHH	MQALQTPFT	MK311704.1	MK311955.1	train set
C1239		Spike	Cho et al. Nature 600:517-522 (2021)	GYTFSSYA	SSNIGAGYD	IIPILGIA	GNS	ARVLYYYDSSGYYRTDDAFDI	QSYDSSLSGHVV			train set	262
K77-1G11		HA	Liu et al. Nat Commun. 10:324 (2019)	GGSISGYY	QSINRW	IYHNGGA	RAS	ARLPYYDVLTGLSTAYAMDV	QHYEGYSWT	MK311485.1	MK311914.1	train set
AG12-3A03		HA	Henry et al. Cell Host Microbe. 25:357-366.e6 (2019)	GFRFVDYG	QDITNY	IGSKSYGATK	GAS	SRVPLLWRNGWDDDY	QQFYNYPIT	MH205379.1	MH205593.1	train set
MOD9_P1_IgG_E10-P1369		Spike	Wang et al. Nature 592:616-622 (2021)	GDSINNFS	AFPNQY	IYYSGSS	KDN	ARGFREPRSFYYDDYYFDY	QTADSRGTV			train set	3973
COVD21_P2_HC_D10-p1369		Spike	Robbiani et al. Nature 584:437-442 (2020)	GFTFSDAW	SSNIGSNY	LKSKTDGGTT	RNN	TTDQIYGDYLRMPVPFDY	ATWDDSLSGPV	MW293095.1	MW293550.1	train set	2881
034-100809_1F05		HA	Henry et al. Cell Host Microbe. 25:357-366.e6 (2019)	GFIFRTYF	QNIAPW	INNNGLYI	KTS	SRGPWEDYDSNTYRTFDY	QQYNSYPWT	MH205215.1	MH205416.1	train set
014_10_3G04		HA	Andrews et al. Sci Transl Med. 7:316ra192 (2015)	GYTFTNYY	QNINSN	INPRTGDT	DAS	ARDGDWDINFDY	QQRSKWPS	KU167164.1	KU167309.1	train set
C1309		Spike	Cho et al. Nature 600:517-522 (2021)	GFTFSTYG	QDISNY	ISYDGSNK	DAS	AKDARGRYYYDSSGYFDY	QQYDNLLT			train set	999
1000-1D05		HA	Wrammert et al. J Exp Med. 208:181-193 (2011)	GFTFSNFG	QNINTW	ISYDGSNT	DAS	AKAGLQRFSPHFMDV	QQYHSHSKLT	HQ689734.1	HQ689707.1	train set
315-54-1G07		HA	Andrews et al. Sci Immunol. 2:eaan2676 (2017)	GDTVSNNRVA	HHVSSGY	TYYRSKWYS	GAT	ARGMIFGWPLTGWYFDL	QQFDSSSMYT	MF288993.1	MF289021.1	train set
70-5E05		HA	Wrammert et al. J Exp Med. 208:181-193 (2011)	GFTFTSFG	QSVLYPSNSRNY	ISGSDGST	WAS	AKGLAYCSFGSCPYPLDY	QQYVTSPRT	HQ689757.1	HQ689767.1	train set
HK_CV38-243		Spike	Kreye et al. Cell 183:1058-1069 (2020)	GFTFSSYS	QSLLHSNGYNY	ISSSSGYI	LGS	ARDRSGWYRNLFDY	MQALQASIT			train set	2069
31.b.01_Heavy		HA	Joyce et al. Cell 166:609-623 (2016)	GYTFTSYG	QGLVYIDGNTY	ISAYNGNT	NVF	ARDRPHILTGYNFDY	MQGTHWPYT	KX387014.1	KX386409.1	train set
C2026		Spike	Cho et al. Nature 600:517-522 (2021)	GFTFSSYG	NIGSKS	IRYDGSNK	DDS	AKPQYSYGYEEGIYFDY	QVWDSSSDHPGV			train set	1091
2K11		HA	Krause et al. J Immunol. 187: 3704–3711 (2011)	TFSLINYW	SSNIGAGYD	IKQDGFEK	GNS	ARQGSYADTYFYHYGMDV	QSYDSSLSI	JF806284.1	JF806285.1	train set
PZF12_P1_IgG_H6-P1369		Spike	Wang et al. Nature 592:616-622 (2021)	GDSVPTNSAA	ALSKHY	TYYRSKWYN	KDS	ARVIAAAAVDDYFYYYGMDV	QSADSTGTFQVV			train set	4146
COV021_P3_IgM_34-P1348		Spike	Wang et al. Sci Transl Med. 13:eabf1555 (2021)	GGSFSGSY	SSDIGVYNY	ISHSGST	DVT	VRGLPMNAVVWFDP	SSYRGSSTPYV	MW293233.1	MW293688.1	train set	4183
MOD6_P1_IgG_H7-P1369		Spike	Wang et al. Nature 592:616-622 (2021)	GGTFNTYT	QSISSW	IIPIAGKA	DAS	ARAALLTHAFESGDYPDAFGI	QQYNSYSPLT			train set	3738
315-18-1A10		HA	Andrews et al. Sci Immunol. 2:eaan2676 (2017)	GYTFNTYG	RSVSSNY	ISPYTGDT	GAS	ARGVLQGSVITSPHYYTMDA	QLYSTSPSRYS	MF289008.1	MF289032.1	train set
C12C10		Spike	Tong et al. Cell 184:4969-4980.e15 (2021)	GFTFSSYA	SSDVGGYNY	ISGSGGST	DVS	AKDPYSNPNYFDY	SSYTSSSILGV	MW718392.1	MW718544.1	train set	3072
01.a.03_Heavy		HA	Joyce et al. Cell 166:609-623 (2016)	GDSFNGYY	QGISNY	INRSGST	AAS	ARYPLYYDSRGVFYQKVTAYAMDV	QQLHSYPRT	KX386585.1	KX386126.1	train set
CV2-72		Spike	Jennewein et al. Cell Rep. 36:109353 (2021)	GFTVSTNY	QDISNY	IYSGGST	DAS	ASTNSGSYSHVFDI	QQYDNLLT	MW681752.1	MW681753.1	train set	1693
C89A10		Spike	Tong et al. Cell 184:4969-4980.e15 (2021)	GFIFSSYA	SSDVGGYNY	ISGSGDIT	DVS	AKDIDEPTAMVESWGY	CSYAGSWV	MW718414.1	MW718566.1	train set	3165
MOD9_P1_IgG_E5-P1369		Spike	Wang et al. Nature 592:616-622 (2021)	GDSITSGSYY	QDIRNF	IYPSGST	DAS	ARAGDYLGIVGGY	QQYNNLPFT			train set	3977
C003_P1_IgG_B10-P1369		Spike	Wang et al. Nature 592:616-622 (2021)	GFTFSSYA	QSINIY	ISSDGGIT	AAS	VKDLGTTVTTDVFDM	QQSYSTPGT			train set	3271
MOD6_P1_IgG_E1-P1369		Spike	Wang et al. Nature 592:616-622 (2021)	GDSISGYY	SSNIGSNY	IYYSGST	RNH	ARTYRYCSSTSCYSSTFDP	ATWDDSLSGPV			train set	3714
FY1-V		HA	Kallewaard et al. Cell 166:596-608 (2016)	GDSVSSNNAV	QSLSSY	TYYRSKWYN	AAS	VRSGHITVFGVNVDAFDM	QQSRT	KX398430.1	KX398439.1	train set
CQTS064		Spike	Patent: CN111925440A	GYSFISYW	SSNIGGNT	IYPGDSDT	NNN	VRSDGDYVIGHDY	ATWDDSLNGRV	MW587450.1	MW587451.1	train set	391
54.c.01_Heavy		HA	Joyce et al. Cell 166:609-623 (2016)	GYTFTGYG	QSGSNH	ISGYTGNT	DAS	ARVWPQGVVAVGANPTKWFDP	QQRSNWTPTWT	KX387155.1	KX386530.1	train set
PDI_234	5	Spike	Wheatley et al. Cell Rep. 37:109822 (2021)	GFTFSSYA	QDIRNY	ISYDGDNK	DAS	AKQLGQYCSGGNCYSGYFDY	QQYDNLVS			train set	144
K77-2B03		HA	Liu et al. Nat Commun. 10:324 (2019)	GFTFDAHA	QSLVFSDGDTY	IGWDSAVT	KVS	VRDDGSGSYGYHHFDLDV	MQGTHWPLT	MK311447.1	MK311897.1	train set
315-05-2A09		HA	Andrews et al. Sci Immunol. 2:eaan2676 (2017)	GYAFTSYG	QSFSSSY	ISAYTGNT	GGS	ARDKIQGAISFYHYGLDV	QQYGSSPKT	MF289009.1	MF289033.1	train set
COV2-2565		Spike	Zost et al. Nat. Med. 26:1422-1427 (2020)	GGSISSGSYY	QSLLHSDGYTY	IYSSGST	LGS	ARGAASFDY	MQALQTPLT	MT665781.1	MT665394.1	train set	4603
54.a.01_Heavy		HA	Joyce et al. Cell 166:609-623 (2016)	GYTFTSYG	QSVSSF	ISAYTGNT	GAS	ARDRLQGAVALPTQQLNWFDP	QQHSNWPRT	KX387061.1	KX386440.1	train set
013_10_3G02		HA	Andrews et al. Sci Transl Med. 7:316ra192 (2015)	GFTFSRYS	QSVTSY	ISYAGSNK	DAS	ARDYQVVPSYWGYLDF	QQRYNWPPLT	KU167144.1	KU167301.1	train set
31.a.28_Heavy		HA	Joyce et al. Cell 166:609-623 (2016)	EFTFSSYA	QSVSSN	ISGNSGST	GAS	TKDRSPPVYDILPGYYSSYYYMDV	QQYNHWLRT	KX386942.1	KX386338.1	train set
PZF10_P1_IgG_E1-P1369		Spike	Wang et al. Nature 592:616-622 (2021)	GGSISSSSHY	QGISNS	IYYSGST	AAS	ARLLGLIDY	QQYYSPPPHT			train set	37
CQTS108	5	Spike	Patent: CN111909261A	GFTFSSYV	SSNIGAGYD	ISYDGSSK	GNT	AKRGGTYCSGGICYGGYFDY	QSYDSSLSDWGV	MW587516.1	MW587517.1	train set	412
K77-1D10		HA	Liu et al. Nat Commun. 10:324 (2019)	GGSMSSSDW	QSVSTNY	IHRSGTS	GAS	ARVATLYYDDNTPYSSYYFDF	QHYVTSPL	MK311478.1	MK311912.1	train set
COVD57_P1_HC_F3-1369		Spike	Robbiani et al. Nature 584:437-442 (2020)	GASINSYY	QSVGTY	IHDSGNT	DAS	AREVVVQSAKDWSHYYYYMDV	QQRSSWFVT			train set	69
C003_P2_IgG_C12-P1369		Spike	Wang et al. Nature 592:616-622 (2021)	GGSISSYY	SSNIGNNY	IYYSGST	ENN	ARLTLTRWELEDYYYGMDV	GIWDSSLSVWV			train set	3290
007_11_4G01		HA	Andrews et al. Sci Transl Med. 7:316ra192 (2015)	GGSMIGFY	SSNIGAGYD	IYTSGST	ATT	ARTDPEYDGRDAWAGHDS	QSYDSGLSGSV	KU167119.1	KU167407.1	train set
01.a.23_Heavy		HA	Joyce et al. Cell 166:609-623 (2016)	GDSFNAYY	QGISNY	INRGGDT	AAS	ARYPLYYDSRGVFYHKVTAYAMDV	QQLHSYPRT	KX386605.1	KX386145.1	train set
54042-4		Spike	Kramer et al. Cell Rep. 37:109784 (2021)	GFSLSTIGVG	QSVFTY	IYWDDDK	AAS	AHGLFSSSDWGGLDV	QQSHSTPFI	MZ820099.1	MZ820108.1	train set	1820
C1173		Spike	Cho et al. Nature 600:517-522 (2021)	GGSISSNSYY	SSDVGGYDY	IYYSGST	DVN	ARRRRWGFGDGFDI	CSYAGSYTTL			train set	938
K77-2D01		HA	Liu et al. Nat Commun. 10:324 (2019)	GYTFTDHH	QSVSDSY	INPSAASI	GAS	AKVGIAVTGRGPHFYYYGLDV	HRHGGV	MK311376.1	MK311876.1	train set
J08		Spike	Andreano et al. Cell 184:1821-1835.e16 (2021)	GGTFSSYT	QSVSSY	IIPILDRV	DAS	ARRAIDSDTYVEQSHFDY	QQPLT	MW598287.1	MW598288.1	train set	802
56.g.01_Heavy		HA	Joyce et al. Cell 166:609-623 (2016)	GGIFRNFA	QSVSSSY	IIAVLGTT	GAS	ARGPYYYEAYMDV	QQFDGSHYT	KX387211.1	KX386579.1	train set
COV107_Plate1_HC_21-P1369		Spike	Robbiani et al. Nature 584:437-442 (2020)	GYTFTTHY	QSISSY	INPSVGST	SAS	ARGPRSPSDWCSGGSCYDDQNWFDP	QQSYSTLIT			train set	2782
C581		Spike	Gaebler et al. Nature 591:639-644 (2021);Robbiani et al. Nature 584:437-442 (2020)	GYRFTSYW	SSNIGSNT	IYPGDSDT	NNY	ARGGPPGGVKLELTDY	AAWDDSLNGPVV			train set	355
Mod1_P1_IgG_F12-P1369		Spike	Wang et al. Nature 592:616-622 (2021)	GFTFSSDG	QSVSSY	IWYDGTNK	DAS	AREWDLGSGADLGYFQH	QQRSNWPPLT			train set	3416
310-18F7		HA	Whittle et al. J Virol. 88:4047-4057 (2014).	EGTFSSYA	QGINNN	IIAIFRTT	AAS	ARHRGYNYGEIDF	QKYNSAPLT	KJ149428.1	KJ149353.1	train set
31.a.89_Heavy		HA	Joyce et al. Cell 166:609-623 (2016)	EFTFSTQT	QSVRGN	ISGNSGTS	GAS	TKDRSPPVYNLLPGYYSSFYYMDV	QQYNHWLRT	KX387003.1	KX386398.1	train set
R95-1D06		HA	Liu et al. Nat Commun. 10:324 (2019)	GFTFRSYT	NIGSRP	ISTTLSFI	DDN	ARDLNSYGTVDY	QVWDSSRDQSV	MK311770.1	MK312115.1	train set
HL_CV24-260		Spike	Kreye et al. Cell 183:1058-1069 (2020)	GGSMRTYY	VSNIGAGYD	IYYSGST	SNT	ARLLKSCTGGICQTYFYYAMDV	QSYDGSLSESAV			train set	2250
31.a.68_Heavy		HA	Joyce et al. Cell 166:609-623 (2016)	GFTFSTHA	QSVSSN	ISGNSGST	GAS	TKDRSPPVYDLLPGYYASYYYMDV	QQYNNWLRT	KX386982.1	KX386377.1	train set
034-100809_2F01		HA	Henry et al. Cell Host Microbe. 25:357-366.e6 (2019)	GFTINSFA	QNVKSN	VNEQAT	GAS	ANDVDGDAGTWFES	QQYNDWPPT	MH205212.1	MH205422.1	train set
2-12C		HA	Huang et al. J Clin Invest. 125:2631-2645 (2015)	GNGFTTYW	QSVSSSF	IYPDDSDT	GAS	ARLGDVETAMVGQDAFHI	QQYDSSPFT	KP231608.1	KP231629.1	train set
COV107_Plate1_HC_65-P1369		Spike	Robbiani et al. Nature 584:437-442 (2020)	GFTFSSYA	QSISRY	ISYDGSNK	AAS	ARDSPSQIVVVPVFDY	QQSYSTLALT			train set	2801
CV3-9_		Spike	Jennewein et al. Cell Rep. 36:109353 (2021)	GFTFSYYA	QDISNY	TYGSGSNT	DAS	AKDQRNAYDSFDF	QQYNNLPLT	MW681566.1	MW681594.1	train set	1722
COV107_Plate2_HC_2-P1369		Spike	Robbiani et al. Nature 584:437-442 (2020)	GGSISSYY	SGSIASNY	IYYTGST	EDN	ARATTPFSGVDY	QSYDTSNWV			train set	2814
240-14-IgA_1B04		HA	Dugan HL et al. Science translational medicine. 2020 Dec 9;12(573).	GYSISSFYY	SIGLKR	IYHSGNT	YDS	ARIYMVRDLEIYYFDS	QVWDVSGDHLV	MW079661.1	MW079770.1	train set
W85-1C08		HA	Liu et al. Nat Commun. 10:324 (2019)	GFTFSVYD	RSDIGEYNY	IRRNTPYL	EVN	TRDASGYDFDY	SSYTTSGTLV	MK311539.1	MK312052.1	train set
COV2-2035		Spike	Zost et al. Nat. Med. 26:1422-1427 (2020)	GFSLNTNGVA	QSISSY	IYWDDDK	AAS	AHRRGILTEDAFDI	QQSYNTPRT	MT665674.1	MT665287.1	train set	4493
C001_P2_IgG_F7-P1369	7	Spike	Wang et al. Nature 592:616-622 (2021)	GGSISSSRHY	SGSIASNY	MYYSGIT	EDN	ARLRWLRGDFDS	QSYDSSTHV			train set	145
COV021_P1_IgM_30-P1348		Spike	Wang et al. Sci Transl Med. 13:eabf1555 (2021)	GFTFSTYD	SSNIGAGYD	IKQDGSEK	GNS	ARDTIPFWSGYYTSPDYYFDY	QSYDSSLSGVV	MW293196.1	MW293651.1	train set	650
31.a.07_Heavy		HA	Joyce et al. Cell 166:609-623 (2016)	AFSFSTYA	QSVSSN	ISGNGGST	GAS	ARDRSPPVYDLLTGYYSSYYYMDV	QQYNNWLRT	KX386918.1	KX386314.1	train set
C1385		Spike	Cho et al. Nature 600:517-522 (2021)	GFTFEDYA	QSVSSN	ISWNSASM	GAS	TKARVTTAMVLTHFDY	QQYNNWPPKLT			train set	1038
HK_CV-X2-103		Spike	Kreye et al. Cell 183:1058-1069 (2020)	GFTFSRAW	QFISTY	IKPKSDGGTT	GAS	TTWRLGQDWFDP	QQSYSAPLT			train set	1849
Fab2-30		Spike	Liu et al. Nature 584:450-456 (2020)	GFTFSSYT	QGISSY	ISYDGNNK	AAS	ARSILYGGGMDV	QQLNSYPLT	MT712294.1	MT712307.1	train set	2586
1009-3C06		HA	Wrammert et al. J Exp Med. 208:181-193 (2011)	GYSISSGYY	QSLVHSDGNTY	IYYSGST	KIS	ARGRGATVTTHFDY	MQATQFPSIT	HQ689769.1	HQ689759.1	train set
16.a.73_Heavy		HA	Joyce et al. Cell 166:609-623 (2016)	GYSFTSFG	QSIARF	ISGYTGNT	YAS	ARDKKQGEVVLPAASFRWFAP	QQSYSAPFT	KX386749.1	KX386263.1	train set
PZF10_P2_IgG_H9-P1369		Spike	Wang et al. Nature 592:616-622 (2021)	GFTFRMHA	QSISTY	IWNDGSNK	AAS	AREGINGYASGWNGGAPDALDI	QQSSNTLMYT			train set	4104
HL_CV03-117		Spike	Kreye et al. Cell 183:1058-1069 (2020)	GYTFSAYF	SSDVGGYNY	IYPSSGTT	DVS	LRDGISTFGVVNHYYAMDV	SSYTSSSTVV			train set	502
R95-1G06		HA	Liu et al. Nat Commun. 10:324 (2019)	GFTFNSYG	SIGSKS	IGSSFGYI	DDS	TRDGDGYARFDH	QVWDSRSDHVV	MK311769.1	MK312114.1	train set
HL_CV24-347		Spike	Kreye et al. Cell 183:1058-1069 (2020)	GYTFTGYY	ALPKQY	INPNSGGT	KDS	ARDRLYCSSTSCYTPYYYYYYGMDV	QSADSSGTYGV			train set	2267
PDI_96		Spike	Wheatley et al. Cell Rep. 37:109822 (2021)	GYTFTSYY	QSVLYSSNNKNY	INPSGGGT	WAS	AKDRVTIFWGNGMDV	HQYSTTPLT			train set	4434
AG11-2B01		HA	Henry et al. Cell Host Microbe. 25:357-366.e6 (2019)	GGSFSEATDY	ESISIF	MSPSGIT	LTS	IKDRDIVSRGGFDL	QQSYSHLPYT	MH205360.1	MH205582.1	train set
G32B6		Spike	Tong et al. Cell 184:4969-4980.e15 (2021)	GYTFTGYY	SSDVDSYNY	INPNSGGT	EVS	ARDRVGDILTGYYGY	SSYAGSNNWV	MW718405.1	MW718557.1	train set	3178
CV2-64		Spike	Jennewein et al. Cell Rep. 36:109353 (2021)	GGSISSSSYY	QSISSW	IYYSGST	KAS	ARLSGIFGVVIIPGFFDY	QQYNSYSLLT	MW681736.1	MW681737.1	train set	1684
V4-17		HA	Thomson et al. Front Immunol. 3:87 (2012).	GGSITRNSYF	SSNIGTYY	MYYDGTT	DNN	ARHHVTELRVLEWLPKSDY	AAWDDSLSGVV			train set
039_10_5F06		HA	Andrews et al. Sci Transl Med. 7:316ra192 (2015)	GGIFRNYA	QSVGTD	IIAIFGTT	GAS	AGESGYSNGYEAH	QQYNHWLGT	KU167211.1	KU167344.1	train set
PDI_163		Spike	Wheatley et al. Cell Rep. 37:109822 (2021)	GFTFSSYW	QDISNY	IKQDGSEK	DAS	ARVKINPYYDYVWGSYRYSRILDY	QQYDNLPPVFT			train set	4332
Mod4_P4_IgG_A1-P1369	162	Spike	Wang et al. Nature 592:616-622 (2021)	EFTVSSNY	SSNIGNNY	IYSGGTT	DNN	ARCLPFGDYFDY	GTWDSSLSAWM			train set	3652
Mod1_P1_IgG_H9-P1369		Spike	Wang et al. Nature 592:616-622 (2021)	GYRFTSYW	QSVSSH	IYPGDSDT	DAS	ARHERAYNSSRVGYYYYYGVDV	QQRSSWPSYT			train set	3423
CQTS008		Spike	Patent: CN111909263A	GYSFINYG	QSLLHSDGKTY	ISAYNGNT	DVS	ARVQWLRLDY	MQGIHLPT	MW587364.1	MW587365.1	train set	2624
16.a.49_Heavy		HA	Joyce et al. Cell 166:609-623 (2016)	GYTFTSFG	QSISRF	ISGYTGNT	FAS	ARDKKQGEVVLPTTSFRWFAP	HQSYSLPQT	KX386725.1	KX386245.1	train set
SFV009_2G01		HA	Guthmiller et al. Sci Transl Med. 13:eabg4535 (2021)	GGSISSYY	QRLTSS	IYYSGST	AAS	ARDCSGFEDMDSFYYFMDV	QYRSHWPPAVT	JX027401.1	MW858054.1	train set
C113		Spike	Robbiani et al. Nature 584:437-442 (2020)	GFTFSNFG	QSMSSW	IWYDGSNK	KAS	ARGVNPDDILTGVDAFDI	QQHNSSPLT			train set	2681
047_09_4D05		HA	Andrews et al. Sci Transl Med. 7:316ra192 (2015)	GYSISSGSY	QNVSSTY	VYRSGNT	GAS	ARPSLSYRIYFDS	QLFT	KU167245.1	KU167371.1	train set
C1212		Spike	Cho et al. Nature 600:517-522 (2021)	GGTFSSYT	QSVSSF	IIPILGIA	AAS	ARGSFRDPAMWGPMPEYFQH	QQSYIIPGT			train set	139
AG13-3E05		HA	Henry et al. Cell Host Microbe. 25:357-366.e6 (2019)	ADSINSYY	QSIGSW	IHYSGRS	HAS	ASLKKGETSPFDY	QQYYVYWT	MH205388.1	MH205576.1	train set
045_09_2B03		HA	Andrews et al. Sci Transl Med. 7:316ra192 (2015)	GFTFSNYV	QSVSSF	ISGSGLST	DAS	AKDVVATNPPLSGYFDY	QQRSNWPPIT	KU167232.1	KU167360.1	train set
HL_CV01-125		Spike	Kreye et al. Cell 183:1058-1069 (2020)	GYTFITYG	SSDVGNYNY	ISTYNGNS	GVR	ARADYTMVQGVIPNFDY	SSYAGSNNVL			train set	61
1000-3C02		HA	Wrammert et al. J Exp Med. 208:181-193 (2011)	GYTFSDYG	QSLVDRDGNIY	INVNVGNT	EVS	ARDEGQYRGNWDHFDY	MQATHWPRT	HQ689740.1	HQ689723.1	train set
HL_CV07-118		Spike	Kreye et al. Cell 183:1058-1069 (2020)	GFTLSDAW	SGHSTYA	IQSKTDGGTT	LNSDGSY	TTDEQRNYCTSPNCRGGAFDI	QTWGTGIRV			train set	2198
Mod4_P4_IgG_D5-P1369		Spike	Wang et al. Nature 592:616-622 (2021)	GFTVSSNY	QDISNY	IYSGGST	DAS	ARANPIRSGDY	QQYDNLPPT			train set	3665
MOD9_P2_IgG_A7-P1369		Spike	Wang et al. Nature 592:616-622 (2021)	GLIVSRNY	QSVSSN	IYSGGST	GAS	VRDLGMVGGTDS	QQYNNWPPMYT			train set	3996
P5A-3C8	1	Spike	Ju et al. Nature 584:115-119 (2020)	GFTVSSNY	QGISSY	IYSGGST	AAS	ARDLQEHGMDV	QHLNSYPPGYT	MZ151912.1	MZ151913.1	train set	20
G32L6		Spike	Tong et al. Cell 184:4969-4980.e15 (2021)	GYTLTELS	QSLLHSNGYNY	FDPEDGET	LGS	ATAPAVAGTFENYYYYYGLDV	MQALRTPHT	MW718335.1	MW718487.1	train set	3182
MOD8_P2_IgG_D10-P1369		Spike	Wang et al. Nature 592:616-622 (2021)	GFIFDDYA	SSNIGSNS	ISWNSDTK	RNN	AKGGMYYYGSGSYSFDY	AAWDDSLSGHV			train set	51
C695		Spike	Wang et al. Nature 592:616-622 (2021)	GYSFSSDG	QSVSSY	ISAYNGDT	DAS	ARDLGWFGELSVGRDFDY	HQRSNSYT			train set	3404
047-09_4B06		HA	Guthmiller et al. Sci Transl Med. 13:eabg4535 (2021)	GFIFGHFA	QDIKNY	ISGGGLNT	HVS	ARFDSSGYNYVRGMVV	HQCYNLPYT	MW858010.1	MW858055.1	train set
56.d.01_Heavy		HA	Joyce et al. Cell 166:609-623 (2016)	GFTVSNYA	QSVSSSS	ISVNGFST	GAS	VKAESYDFWSGYD	QQYGSLGT	KX387206.1	KX386576.1	train set
HL_CV05-139		Spike	Kreye et al. Cell 183:1058-1069 (2020)	GFTFSSYA	ALPKQY	ISGSGGST	KDS	AKDFSGANGDYYYYGMDV	QSADSSGTWV			train set	2179
PDI_187		Spike	Wheatley et al. Cell Rep. 37:109822 (2021)	GFTFSCCA	ALPKQF	ISFDGSNK	KDS	ARVDCTSTSCPGYMAFDV	HSADSSGTYVV			train set	4344
P008_004		Spike	Graham et al. Immunity 54:1276-1289.e6 (2021)	GFTFSSYW	QSFSSW	IKEDGREK	KAS	ARDSVHYYYDSSGYHYSYGMDV	QQYNSYLKT	MW802408.1	MW802301.1	train set	1487
CC12.10		Spike	Rogers et al. Science 369:956-963 (2020)	GYIYSGYF	SSDVGGYNY	ISPDSGGA	DVN	ARGPRYSGTHFDY	SSYAGSSTQV	MT594047.1	MT594080.1	train set	32
SFV018_2D03		HA	Li GM et al. Proceedings of the National Academy of Sciences. 2012 Jun 5;109(23):9047-52.	GYTFTSHG	QRISGW	ISVYNGDT	RAS	ARDRIDYVVYDAFDI	QLYDDFRT	JX027447.1	JX027450.1	train set
PZF10_P2_IgG_E10-P1369		Spike	Wang et al. Nature 592:616-622 (2021)	GGSISSSSYY	QGISNS	IYDSGTT	AAS	ARLLGLIDY	QQYYSAPPHT			train set	37
HL_CV05-119		Spike	Kreye et al. Cell 183:1058-1069 (2020)	GFTFSSYG	NIGSKS	ISYDGSNK	DDS	AKPVGSSGYYEGGKPIDY	QVWDSSSDHWV			train set	2171
MOD8_P1_IgG_B4-P1369	5	Spike	Wang et al. Nature 592:616-622 (2021)	GFTFSRYG	QDISNS	ISYDGSNK	DAS	AKQRGTYCSGGSCYSGEFDY	QQYDNLPPYT			train set	624
C83A4		Spike	Tong et al. Cell 184:4969-4980.e15 (2021)	GGSISSGGYY	SSDVGRYNY	IYYSGST	DVS	ASEPTFRQSSISWYHYGMDV	SSYTSSSTLV	MW718435.1	MW718587.1	train set	3154
C562	21	Spike	Gaebler et al. Nature 591:639-644 (2021)	GFTFRSYA	QSISNY	IWDDGSSK	TAS	ARDSNVDTVMVTWFDY	QQSYSTPPWT			train set	1435
MOD7_P2_IgG_G2-P1369		Spike	Wang et al. Nature 592:616-622 (2021)	GYTFSWYA	QSLLHSNGYNY	INAGNGNT	LGS	ARDLRYKSGHSGYDPRDYYYGMDV	MQALQTWT			train set	3863
I1		HA	Raymond et al. Nat Med. 22:1465-1469 (2016)	GYSFXSYW	QSVDSSS	INPRDSDT	AGS	ARVVADREGFGYYYGMDV	QQCGNSPWT	KU948666.1	KU948674.1	train set
ADI-55982		Spike	Wec et al. Science 369:731-736 (2020)	GGRFSDYA	QTAVHSDGNTY	IIPRLDRK	KVS	ARDPTFLNSGNHFWYDVDI	MQTTDWPRT	MT565964.1	MT565965.1	train set	4256
G32L2		Spike	Tong et al. Cell 184:4969-4980.e15 (2021)	GFTFSNYD	ALPKKY	ISYDGSNK	EDS	AKDLVLRYFDWLFDGPDY	YSTDSSGNHGV	MW718332.1	MW718484.1	train set	3181
P008_007		Spike	Graham et al. Immunity 54:1276-1289.e6 (2021)	GFIFSNYR	NIGGKS	ISSSSSTI	DDS	ARDSVPRYYYHYYGMDV	QVWDTSSDHAGV	MW802411.1	MW802304.1	train set	1490
HK_CV38-238		Spike	Kreye et al. Cell 183:1058-1069 (2020)	GFTFSSYG	QSLLHSDGKTY	ISYDGSNK	EVS	AKDPLNCSSTRCYTAWIYYYYGMDV	MQSIQLPLT			train set	2067
CM32		Spike	Voss et al. Science 372:1108-1112 (2021)	GYSFSDHY	SSDVGGYDY	IKPKSGAT	EVS	ARGHRIPSAISDKYDF	TSYSSGRTPYV	MZ049549.1	MZ049550.1	train set	3238
PZF10_P1_IgG_F9-P1369		Spike	Wang et al. Nature 592:616-622 (2021)	GFTVTSNY	QSVSSN	IYSGGST	GAS	RLTVTPRGFDY	QQYNNWPQDT			train set	4066
FISW-d.01		HA	Cheung et al. Cell Rep. 32:108088 (2020)	GFSLNTSGMC	SIGLKT	IDWNDDK	VDN	ARTYYGDYANWFDP	QVWDSSRDHLWV	MT755750.1	MT755778.1	train set
MOD9_P2_IgG_E9-P1369		Spike	Wang et al. Nature 592:616-622 (2021)	GGTFSSYG	QSVLYSSNNKNY	IIPIFGTV	WAS	ARDLPLTMTTVTTSLSDY	QQYYRTPPT			train set	4020
C620		Spike	Wang et al. Nature 592:616-622 (2021)	GFTFSIYG	QSLLYSNGYNY	ISYDGDNK	LGS	AKGSYYDILTGYYGLDY	MQALQTPYT			train set	3379
019-10117_3C04		HA	Henry et al. Cell Host Microbe. 25:357-366.e6 (2019)	GYTFTYHY	HIGTKS	MSPKTGDT	DNR	TRGQYSDHFDS	QVWDSSSDHNVV	MH205242.1	MH205444.1	train set
COV047_P3_IgA_3-P1609		Spike	Wang et al. Sci Transl Med. 13:eabf1555 (2021)	GFTFSSYA	QSVSSSN	ISGSGTST	GAS	AKDLGLYGAPYWYFDL	QQYGSSPCS	MW293134.1	MW293589.1	train set	655
C018		Spike	Robbiani et al. Nature 584:437-442 (2020)	GFTFSNYA	QSIRSY	ISYDGSNK	AAS	ARDFDDSSFWAFDY	QQSYSTPPAT			train set	2679
COVD21_P2_HC_G9-p1369		Spike	Robbiani et al. Nature 584:437-442 (2020)	RFTFSNYA	QDISNY	ISGSGGST	DAS	AKDRAAAHWATDY	QQYDNRLFT	MW293182.1	MW293637.1	train set	2894
HL_CV38-276		Spike	Kreye et al. Cell 183:1058-1069 (2020)	GFTFSSYS	SSDVGGYNY	ISSSSSYI	DVS	ARDEGSPGFLHYG	SSYTSNTTLVV			train set	2308
C004_P2_IgG_E2-P1369		Spike	Wang et al. Nature 592:616-622 (2021)	GGTFSSDA	QSISRY	IIPIFGTT	AAS	AKDVTTSPLYGMDV	QQSYRTPLVT			train set	30
MOD7_P2_IgG_G12-P1369		Spike	Wang et al. Nature 592:616-622 (2021)	GFTFNNYA	QSINRY	ISGSGAGT	GAS	AKEALNADMYFDY	QQSYSAPPIT			train set	3862
C2001		Spike	Cho et al. Nature 600:517-522 (2021)	GGTFSNYG	QSVSSH	IIPLFRTG	GAS	ARDLSPCLGGDCDLFGGGRKPHWYFGL	QQYGTSPT			train set	1075
46472-13		Spike	Shiakolas et al. Cell Rep Med. 2:100313 (2021)	GFTFSEFW	QDISNF	IGQDGNSK	SVS	ARVTIVSSFTNRFDP	QHRVT	MZ126656.1	MZ126671.1	train set	3030
31.b.02_Heavy		HA	Joyce et al. Cell 166:609-623 (2016)	GYTFSSYG	QGLVYIDGNTY	ISAYNGNT	NVF	ARDRPHILTGYHFDY	MQGTHWPYT	KX387015.1	KX386410.1	train set
W85-2A04		HA	Liu et al. Nat Commun. 10:324 (2019)	GFTFDDYA	NIGIKS	ISRHGGTT	DDS	AKERPPPGHSFGLDAFDI	QVWESFSNVE	MK311626.1	MK312079.1	train set
COV096_HC_103-p1369		Spike	Robbiani et al. Nature 584:437-442 (2020);Wang et al. Sci. Transl. Med. 13:eabf1555 (2021)	GGSITSSSYY	SSDVGSYNL	IYYGGST	EDS	ASLRGAYYDFWSGPRDGGWFDP	CSYAGSSLWV	MW293212.1	MW293667.1	train set	2940
10C10		Spike	Chi et al. Science 369:650-655 (2020)	GFTFSSYW	QGIKND	INQDGSEK	AAS	ARDWDYDILTGSWFGAFDI	LQHNNYPLT	MT622690.1	MT622691.1	train set	254
PZF10_P1_IgG_A5-P1369		Spike	Wang et al. Nature 592:616-622 (2021)	GGSISSGGYY	QVISNS	IYYTGTT	AAS	ARALGLIDY	QQYYSDPPHT			train set	116
310-18F5		HA	Whittle et al. J Virol. 88:4047-4057 (2014).	GFTFSNYA	QGISNY	INAGGGST	AAS	AKDQGRPIFGVVLIGGYFDY	QKYNSAPPWT	KJ149426.1	KJ149351.1	train set
HL_CV38-119		Spike	Kreye et al. Cell 183:1058-1069 (2020)	GGSISSSNW	SSDVGSYNL	IYHSGST	EGS	ARAWNFDY	CSYAGSSNWV			train set	2272
COV107_Plate1_HC_42-P1369	17	Spike	Robbiani et al. Nature 584:437-442 (2020)	GGSLSGYY	QSVSASY	INHFGST	GAS	ARKPLLYSNLSPGAFDI	QQYGTTPRT			train set	23
COV096_HC_174-p1369		Spike	Robbiani et al. Nature 584:437-442 (2020);Wang et al. Sci. Transl. Med. 13:eabf1555 (2021)	GYSFTSHW	SSNIGSNT	IYPGDSDT	SNN	ARLPSGRYNWFDP	AAWDDSLNGHVV	MW293254.1	MW293709.1	train set	2955
COVA2-32		Spike	Brouwer et al. Science 369:643-650 (2020)	GGTFSSYA	QSVSSF	IIPIFGTA	DAS	ARTHSYDNSGQYFDY	QQRSNWPPRLT	MT599878.1	MT599962.1	train set	858
024_10_3D06		HA	Andrews et al. Sci Transl Med. 7:316ra192 (2015)	GFSFSNYG	NDDVGAYKF	ISQDGTIK	DVS	ASLSDSSYSYGAAGLDV	TSYSSDATIL	KU167180.1	KU167436.1	train set
Mod4_P4_IgG_G6-P1369		Spike	Wang et al. Nature 592:616-622 (2021)	GGSISSSSYY	QSVLYSSKNKNY	IYYSGST	WAS	ARQGYYYDSSGYFRLGVYYFDY	QQYYSTPYT			train set	3685
56.k.01_Heavy		HA	Joyce et al. Cell 166:609-623 (2016)	GFNFGDYG	QGLVYSDGNTY	IRNQVYRGTT	KVS	TRANLLSPHDVLAGYHPDLDF	MQGTYCLPT	KX387215.1	KX386582.1	train set
54042-11	1	Spike	Kramer et al. Cell Rep. 37:109784 (2021)	GVNVSSNY	QGISSY	IYSGGST	AAS	ARDLVYYGMDV	QQVDSYSPFT	MZ820103.1	MZ820112.1	train set	5
HK_CV01-111		Spike	Kreye et al. Cell 183:1058-1069 (2020)	GFTFKNAW	QSVGTY	IKSKIDAGMT	DAS	PRGFTMTFATT	QQRSNWPPFT			train set	1856
CC6.29		Spike	Rogers et al. Science 369:956-963 (2020)	GYTFATYA	QTASSY	VNTNTGSP	AAS	AVYYYDSGSPGWFDP	QQSYSTPPT	MT594066.1	MT594099.1	train set	2993
PDI_50		Spike	Wheatley et al. Cell Rep. 37:109822 (2021)	GFTFSNYG	QGISSA	ISFDGSNK	DAS	AKQVGSYCSGTSCYTGVQDY	QQFNSYPQT			train set	4410
Turner-22-2A08		Spike	Turner et al. Nature 596:109-113 (2021)	GGSISSYF	SSNIGAGYD	IYFSGST	GNS	ARGQGVPAALYGMDV	QSYDGSLSGSV	MZ292503.1	MZ292504.1	train set	3225
COV2-2934		Spike	Zost et al. Nat. Med. 26:1422-1427 (2020)	EYTFTSYA	QSLLHSNGYNF	INTNTGNP	LGS	ARPGKAAAFDY	MQALQTPWT	MT665677.1	MT665290.1	train set	4694
042-100809_3D03		HA	Henry et al. Cell Host Microbe. 25:357-366.e6 (2019)	GYSFANYW	QDINSF	IYPGDSDT	GAS	ARAPPHEGRYYYYYYYMDV	QQYYHIPR	MH205204.1	MH205406.1	train set
PDI_76		Spike	Wheatley et al. Cell Rep. 37:109822 (2021)	GFTFSSYV	SSDVGSYNL	ISGSGGST	EGS	AKDPSPTNYYYYYYMDV	CSYAGSSTSYVV			train set	4426
HL_CV38-136		Spike	Kreye et al. Cell 183:1058-1069 (2020)	GGSISSSNW	SSDVGSYNL	IYHSGST	EGS	ARSSGRGRVVALGSFDP	CSYAGSSTWV			train set	2276
PDI_214		Spike	Wheatley et al. Cell Rep. 37:109822 (2021)	GFAVSSNY	HSISTW	IYSGGST	KAS	VGGYSSSVR	QQYDSYLWT			train set	4360
CC12.20		Spike	Rogers et al. Science 369:956-963 (2020)	GFTFSSYG	SSNIGSNY	ISYDGSNK	TNN	AKDQAYYDILTGYLNPPKNYYYYGMDV	AAWDDSLSGRVV	MT594057.1	MT594090.1	train set	2983
P008_018	2	Spike	Graham et al. Immunity 54:1276-1289.e6 (2021)	GFTVSSNY	QGVSSSY	IYPGGST	GAS	ARSYGDYYFDY	QHSRT	MW802418.1	MW802311.1	train set	46
ADI-55964		Spike	Wec et al. Science 369:731-736 (2020)	GFTFSSYA	NSDISNSYS	IDGGGGSS	DVI	AKGDWIRYFDWSLPISFFDY	CSYTRTNTPVL	MT565930.1	MT565931.1	train set	4251
COV107_Plate2_HC_11-P1369		Spike	Robbiani et al. Nature 584:437-442 (2020)	GFTFSSYS	QSISSY	ISTSSSTI	AAS	ARDQGYCSSTSCYDGYYYYMDV	QQSYSAPWT			train set	2812
CQTS105		Spike	Patent: CN111909261A	GFSLNTSGMC	QSISRY	IDWDDEK	TAS	ARMIPIPALDY	QQSYSTPHT	MW587510.1	MW587511.1	train set	414
MOD9_P1_IgG_F5-P1369		Spike	Wang et al. Nature 592:616-622 (2021)	ELIVSSNY	QDISNY	IYSGGST	DAS	ARLRGRGFDY	QQDDNLPIT			train set	634
HL_CV01-126		Spike	Kreye et al. Cell 183:1058-1069 (2020)	GYSFSTYW	SGINIGTCR	IYPGDSDT	YKSDSDK	AGHVRYCISTNCYHYGMDV	MIWHTSAWV			train set	2103
HK_CV38-165		Spike	Kreye et al. Cell 183:1058-1069 (2020)	GGSISSSNW	QSVSSN	IYHSGST	GAS	ARRSLGNYDSSGYDH	QQYNNWPPAIT			train set	2056
315-53-1A09		HA	Andrews et al. Sci Immunol. 2:eaan2676 (2017)	GFTFSDYH	QRIRNY	ISGSGSTT	TAS	ARTRLGDIVQAPGVIGYYYGMDV	QQSHETPLT	MF289013.1	MF289037.1	train set
AG11-2A01		HA	Henry et al. Cell Host Microbe. 25:357-366.e6 (2019)	GFTFDDYA	YSFGSK	ISWDAGNT	GTS	AKDIGGGNYDYYHGMDA	QQYNNWPYT	MH205359.1	MH205581.1	train set
COV072_Plate2_HC_53-P1369		Spike	Robbiani et al. Nature 584:437-442 (2020)	GGSISSNNW	SSDVGGYNY	IYHSGST	DVS	AKGGDRAMGPEYFDY	SSFTSSSTLL			train set	94
F045-092		HA	Ohshima et al. J Virol. 85:11048-11057 (2011)	GTFYKYA	RSNIGGNT	IIPFFGTT	SSN	AGPSITESHYCLDCAAKDYYYGLDV	ASWDDSLNGVV	AB649270.1	AB649271.1	train set
MOD6_P2_IgG_A6-P1369	1	Spike	Wang et al. Nature 592:616-622 (2021)	GFPVSSNY	QGISNA	IYAGGST	GAS	ARDRDYYGMDV	QQFNSDPHRFT			train set	3744
CL6649		HA	Raymond et al. Proc Natl Acad Sci U S A. 115:168-173 (2018)	GGSIKNKDFF	HSNIGAGFD	VFYSGGA	ANN	ATSYVDNWHAGLHWFDS	QSFDSILSGDLV	MF458175.1	MF458174.1	train set
K77-1C12		HA	Liu et al. Nat Commun. 10:324 (2019)	GFTFSNYG	SFDVGGYHY	IRYDGSNE	DVS	ANEPDPQSGGLRNDGVVHHDH	GSYTSSYTWV	MK311411.1	MK312017.1	train set
COV096_HC_106-p1369		Spike	Robbiani et al. Nature 584:437-442 (2020);Wang et al. Sci. Transl. Med. 13:eabf1555 (2021)	GFTFDDYA	QGISSW	ISWNSDSI	TAS	AKGVEYSSSSNFDY	QQTNSFPLT	MW292939.1	MW293394.1	train set	58
PZF10_P1_IgG_A8-P1369	2	Spike	Wang et al. Nature 592:616-622 (2021)	GFIVSSNY	QSVSSSF	IYPGGST	GAS	VRDWGEFYFDY	QQYGTSPRT			train set	164
Mod4_P3_IgG_A6-P1369		Spike	Wang et al. Nature 592:616-622 (2021)	GFTFSNYA	QSIRGSY	ISSSGGST	GAS	AKDGGFWSAYSPSWFDP	QQYGSSPPT			train set	3612
C882C12		Spike	Tong et al. Cell 184:4969-4980.e15 (2021)	GYTFTGYY	SSDVGGYNY	INPNSDVT	DVS	AREIPSSGYYSGGLDY	CSYAGTYTGV	MW718424.1	MW718576.1	train set	3163
C1234	4	Spike	Cho et al. Nature 600:517-522 (2021)	GVIVSSNY	QDIRNY	IYSGGST	NAS	ARDLQQAGGFDY	QQYDNLPIT			train set	971
31.c.01_Heavy		HA	Joyce et al. Cell 166:609-623 (2016)	GYTFSNSG	QGLLYIDGNTY	ISAYNGHT	KVS	TRDRYAILTGPNFDH	MQGTHWPLT	KX387028.1	KX386423.1	train set
MOD7_P1_IgG_E12-P1369		Spike	Wang et al. Nature 592:616-622 (2021)	GGSFSGYY	SSNIGAGYD	INHSGST	ANI	ASQGGYCSGGSCYEASTDIFDY	QSYDSSLSYV			train set	3812
COVD57_P2_HC_A6-1369		Spike	Robbiani et al. Nature 584:437-442 (2020)	GGSMTSYY	QSVSTY	IDYSGNT	DAS	AREVVVSSPKDWSHYYYYMDV	QQRSTWFVT			train set	69
PZF10_P1_IgG_E7-P1369		Spike	Wang et al. Nature 592:616-622 (2021)	GGSINSGNYY	NIGSKS	INTSGST	YDR	ARVGVLFSGYDETAPFDY	QVWDSSSDHQGV			train set	4060
HK_CV01-186		Spike	Kreye et al. Cell 183:1058-1069 (2020)	GGSISSYY	QSISSY	IYYSGST	AAS	ARHGKSIPYSNYDWFDP	QQSYSTLPFT			train set	1882
CN2-25		Spike	Jennewein et al. Cell Rep. 36:109353 (2021)	GGSISSYY	ALPKQY	IYYSGST	KDS	ARHTDCSGGSCYLGGAFDI	QSADSSGTYVV	MZ151236.1	MZ151235.1	train set	1613
030M_10_1F03		HA	Andrews et al. Sci Transl Med. 7:316ra192 (2015)	GDTFSSHA	QSVSSY	ITPFFPTA	DAS	WCRPYYFDVSGNY	QQRSNWPPWT	KU167201.1	KU167335.1	train set
C1-2A02		HA	Henry et al. Cell Host Microbe. 25:357-366.e6 (2019)	GFDFNQYS	ESVGSS	ISSSAATV	HTS	VREAVIVDGMPFEY	HQYKGWPPWT	MH205276.1	MH205495.1	train set
C1433		Spike	Cho et al. Nature 600:517-522 (2021)	GYSFTTYG	DIGSKS	ISTYNGNT	DDT	ARDRLAAAIDYFDY	QVWDGTSDHPGVV			train set	1066
C6-2-2C06		HA	Henry et al. Cell Host Microbe. 25:357-366.e6 (2019)	GFTFSFSA	QSISTY	ISGNGGAT	QAS	AKKSPNDYDHY	QQYNSYSGT	MH205293.1	MH205500.1	train set
C1174		Spike	Cho et al. Nature 600:517-522 (2021)	GFTFSSFG	NIGSKS	ISYDGSNK	DDS	AKDPRNGISGTTGYFDY	QVWDSSSDHFWV			train set	255
C591		Spike	Gaebler et al. Nature 591:639-644 (2021)	GYILTDYF	KLGDKY	INPNSGGT	QDS	ARYKGTTVNTNYYYGMDV	QAWDSSTVV			train set	161
HL_CV01-233		Spike	Kreye et al. Cell 183:1058-1069 (2020)	GGSISSSSYY	SSDVGSYNL	IYYSGST	EGS	ARSDARFLEWLFPDAFDI	CSYAGSTTFVV			train set	2131
Turner-22-3A12		Spike	Turner et al. Nature 596:109-113 (2021)	GYTFTSFY	SSNIGNNY	INPSGGST	DNN	ASSLPARGGVPGRLNY	GTWDSSLSVVV	MZ292505.1	MZ292506.1	train set	3230
C803		Spike	Wang et al. Nature 592:616-622 (2021)	GFTVSLNY	QNINNY	IYSGGST	AAS	ARVAYHMGVTHFDS	QQTYSTPQGT			train set	3405
HK_CV07-219		Spike	Kreye et al. Cell 183:1058-1069 (2020)	GFSFSDYY	QSLVYSDGNTY	ISSRGTSI	KVF	ARDGIGQLWDDSYYYGLDV	MQGAHWPPYT			train set	1998
PZF10_P1_IgG_D4-P1369	166	Spike	Wang et al. Nature 592:616-622 (2021)	GVTVSSNY	QDISNY	IYSGGST	DAS	ARDLRGPGLFDL	QQYDNLPGVT			train set	4053
MOD6_P1_IgG_D1-P1369		Spike	Wang et al. Nature 592:616-622 (2021)	GVTVSSNY	QDISNY	IYSGGST	DAS	ARVNPIMLSDAFDI	QQYDNLPSFT			train set	615
C631		Spike	Wang et al. Nature 592:616-622 (2021)	GITFSRHA	QDISNY	ISGSGGST	DAS	AKDRYAGPYSSSSDY	QQYDNLPVT			train set	583
13001-07_5G01		HA	Dunand et al. Cell Host Microbe 19:800-813 (2016)	GFTLSTYS	QNVSSY	ISSDSTTI	DAF	ARALTNNKDYFYFMDV	QQRSSWPPT	KU987561.1	KU987562.1	train set
C2207		Spike	Cho et al. Nature 600:517-522 (2021)	GFTFSSYA	KLGDKY	ISGSGGST	QDS	AKDLYYDSSGIDDYYYYYGMDV	QAWDSSTFYV			train set	323
AG10-3C01		HA	Henry et al. Cell Host Microbe. 25:357-366.e6 (2019)	GFAFGRYA	QSVTSNS	ISGGFGVFGVT	GAS	VKDFTPPGTWGWRPGYCDY	HHYGSSTGT	MH205349.1	MH205551.1	train set
ADI-55722		Spike	Wec et al. Science 369:731-736 (2020)	GFTFSDYY	QTVTRSQ	ISSTGSYI	DSS	ARMGPYGSGSFDY	LQYSDATT	MT565806.1	MT565807.1	train set	240
PZF12_P1_IgG_C9-P1369		Spike	Wang et al. Nature 592:616-622 (2021)	GFTFSNYG	QTINSY	VSGSGGST	AAS	AKHGSFFIAAVEPFDY	QQTYITPVL			train set	4120
Mod4_P3_IgG_H7-P1369		Spike	Wang et al. Nature 592:616-622 (2021)	GFTFSSYG	QDISNY	ISYDGSNK	DAS	AKRNGAYCGGDCSLAYLDY	QQYDNLPIT			train set	3650
PZF12_P1_IgG_F7-P1369		Spike	Wang et al. Nature 592:616-622 (2021)	GFTFSSYV	QSVSTY	ILYDGSNK	HAS	AREKQWLMTNYYYYMDV	QQRSNWPMYT			train set	4139
01.a.46_Heavy		HA	Joyce et al. Cell 166:609-623 (2016)	GESFSGYY	QGIGNY	VNHSGST	GAS	TRYPLYYDSRGVFYQKVTAYGMDV	QQLHSYPRT	KX386628.1	KX386168.1	train set
Turner-07-2C12	11	Spike	Turner et al. Nature 596:109-113 (2021)	GFTFNTYA	QSVSSNY	ISYDGSNK	GAS	ARARGGSYSGAFDI	QQYGSSPMYT	MZ292489.1	MZ292490.1	train set	3205
HL_CV38-232		Spike	Kreye et al. Cell 183:1058-1069 (2020)	GFAFNTYA	NSNIGGNT	INGRGDNT	GDN	ASGTYRLGDY	AAWDDSLDGPV			train set	2302
SFV020_3G06		HA	Li GM et al. Proceedings of the National Academy of Sciences. 2012 Jun 5;109(23):9047-52.	GFNFSDYY	QSLLHSNGYNY	ISSSGDNT	LGS	ARASAYYYDSSGRAAAFDI	MQVLQTPLFT	JX027468.1	JX027474.1	train set
HK_CV38-149		Spike	Kreye et al. Cell 183:1058-1069 (2020)	GFTFDDYA	QGIRND	ISWNSGSI	AAS	AKNRVAGTIFGVGPFDY	LQDYNYPLT			train set	2053
310-18C6		HA	Whittle et al. J Virol. 88:4047-4057 (2014).	GGPFSSYA	QSVSRNH	IIGMFGTT	GAS	ARGDTYYHDKLAY	QQYGSSPFT	KJ149395.1	KJ149327.1	train set
CV1-7_	62	Spike	Jennewein et al. Cell Rep. 36:109353 (2021);Seydoux et al. Immunity 53:98-105.e5 (2020)	GFTFSSYA	QSISSW	ISYDGSNK	KAS	ARSISGSYLGAFDY	QQYNSYT	MT462483.1	MT462549.1	train set	1794
01.l.01_Heavy		HA	Joyce et al. Cell 166:609-623 (2016)	GFTFHDYA	QSITTY	ISWNSYRI	TAS	AKDPQGELIGGRFDP	QQSYSTRFT	KX386654.1	KX386191.1	train set
COV2-vax-32		Spike	Chen et al. Cell Rep. 36:109604 (2021)	GFTFSHYG	QDISNY	ISYDGSNK	DAS	AKALGTYCSGGNCYSGPMDY	QQYDNLPFT	MZ555503.1	MZ555566.1	train set	78
ADI-55771		Spike	Wec et al. Science 369:731-736 (2020)	GFNFNSYS	QGISTF	ISSRSSTI	AAS	ARELDSETYYNYNSLDV	KQYNSYPYT	MT565894.1	MT565895.1	train set	693
K77-1F06		HA	Liu et al. Nat Commun. 10:324 (2019)	GYTFTASY	QTISSSY	INPRHGNI	GTS	ARDLREMDVPGPYGMDV	QQYGGSPPAT	MK311369.1	MK311869.1	train set
C1-2-2F04		HA	Henry et al. Cell Host Microbe. 25:357-366.e6 (2019)	GFIFTDYV	QDIGTN	ISFDGSNT	GVS	VRGQDSSHYFDA	QQYDFWPT	MH205257.1	MH205454.1	train set
Mod11_P1_IgG_D1-P1369	3	Spike	Wang et al. Nature 592:616-622 (2021)	GFTFTSSA	QSVSSSY	IVVGSGNT	GAS	AAPYCSSTSCHDGFDI	QQYGSSPWT			train set	1
PDI_209		Spike	Wheatley et al. Cell Rep. 37:109822 (2021)	GFTFSNFD	QSIGNY	ISSDATSK	AAS	ARDQGGSYDYVGGSYRLGPTYFDY	QQSYSTLALS			train set	4356
COV047_P5_IgG_15-P1369		Spike	Robbiani et al. Nature 584:437-442 (2020)	GGTFSSYA	QGISTV	IIPIFGTA	DAS	ARYTYYYDRSGYYRPDYFDY	QQFNSYQLT	MW293216.1	MW293671.1	train set	2721
HL_CV03-150		Spike	Kreye et al. Cell 183:1058-1069 (2020)	GFNFRSYV	SSNIGINY	ISGSGGTT	RND	VKGSGDIERMVSTLRYYFYGLEV	AVWDDSLSAWV			train set	36
220-14-IgA_1D06		HA	Dugan HL et al. Science translational medicine. 2020 Dec 9;12(573).	GFSFDDYA	GSDIGDNSY	CSWNSATK	DVS	AKGYGSGNHYPLAPTLDY	SAYRSSSTLVV	MW079673.1	MW079782.1	train set
PDI_171		Spike	Wheatley et al. Cell Rep. 37:109822 (2021)	EFTFSNYT	SSDVGSYNL	ISSSSSFI	EVS	ARDPSLHRFFRYYYIDV	CSYAGSSTLKV			train set	701
MOD6_P2_IgG_D9-P1369		Spike	Wang et al. Nature 592:616-622 (2021)	GFTFDDYA	QSLSSN	ISWNSGTR	GAS	AKVTTVTRFLFGAFDI	QHYNNWPPS			train set	3766
W85-3G03		HA	Liu et al. Nat Commun. 10:324 (2019)	GGSISSSSYF	QSLFNSNGYNY	IYSSGST	LGS	ARRTSGGNYYEYFHH	MQALQTPFT	MK311713.1	MK311963.1	train set
PZF12_P1_IgG_H9-P1369		Spike	Wang et al. Nature 592:616-622 (2021)	GFTFSSYA	PLPNQY	ISGNGNST	KDS	AKYLFPITVVRNYYYGMDV	QSADSSGTYPEV			train set	4148
CV2-52		Spike	Jennewein et al. Cell Rep. 36:109353 (2021)	GFTFSSYA	SSDVGGYNY	ISYDGINK	EVS	ARGGVGYQLLFGNDWFDP	SSYTTSSTLYV	MW681712.1	MW681713.1	train set	1672
1009-3A02		HA	Wrammert et al. J Exp Med. 208:181-193 (2011)	GGPFGSYA	QDISNS	IIPIFGTP	DAS	GRARRQVTLDNSFSYPMDV	QHYDNVPPT	HQ689773.1	HQ689786.1	train set
MOD8_P1_IgG_D3-P1369		Spike	Wang et al. Nature 592:616-622 (2021)	GFTFSNYS	QGISSW	ISSGSSYI	AAS	ARDIGLGYSSGWYDPGEYYYYYGMDV	QQANSFPRT			train set	3891
MOD9_P1_IgG_B11-P1369		Spike	Wang et al. Nature 592:616-622 (2021)	GFTFTSYA	SGSIASNY	ISGSGGST	EDN	AKTLATPWTLIEWLRLQEVQMDV	QSYDSRYHVV			train set	3957
S144-1406		Spike	Dugan et al. Immunity 54:1290-1303.e7 (2021)	GYTFTTYA	QSISSW	INAGNGNT	DAS	ASLVGGDSSSWYDYMDV	QQYNSYPWT			train set	1234
MOD3_P2_IgG_F9-P1369		Spike	Wang et al. Nature 592:616-622 (2021)	GGSISSSSYF	SSNIGAGYD	IYSSGST	VNN	ARRRPGYELWYFHL	QSYDTSLSGSV			train set	3600
HK_CV-X1-167		Spike	Kreye et al. Cell 183:1058-1069 (2020)	GFTFSNYW	QTIINNY	INSDGSST	GAS	ARAHSTTLYGWFDP	QHYVSSPLT			train set	1841
150055-015_1C06		HA	Henry et al. J Virol. 93:e01150-19 (2019)	GFTFSNYW	ALSKQY	INRDGSSI	KDS	ARVKSGDGAINYYYGMDV	QSADNSGPI	MN267232.1	MN267315.1	train set
COV107_Plate2_HC_53-P1369	17	Spike	Robbiani et al. Nature 584:437-442 (2020)	GGSLSGFY	QTVTANY	TNHFGST	GAS	ARKPLLYSDFSPGAFDI	QQYTTTPRT			train set	23
Mod2_P1_IgG_F5-P1369		Spike	Wang et al. Nature 592:616-622 (2021)	GGSISSGDYY	TSDVGSYDL	IYYSGTT	EVS	ARVMRVFGSGSRAFDI	CSYVGSSVL			train set	3508
COV096_HC_153-p1369		Spike	Robbiani et al. Nature 584:437-442 (2020);Wang et al. Sci. Transl. Med. 13:eabf1555 (2021)	GGTFSSNA	QSISRY	ITPIFGTV	AAS	ASEWEIFGFDY	QQSYSTPWT	MW293169.1	MW293624.1	train set	2950
Mod11_P1_IgG_E2-P1369		Spike	Wang et al. Nature 592:616-622 (2021)	GYSFTTYW	QSISSW	IHPGDSDT	KAS	AMTYSGDYFDY	QQYNSYSWT			train set	3448
PDI_41		Spike	Wheatley et al. Cell Rep. 37:109822 (2021)	GYSLTELS	QGISSY	FDPEDAET	AAS	VAIVDYQLLFEY	QQLNSYPVT			train set	4405
COV2-2235		Spike	Zost et al. Nat. Med. 26:1422-1427 (2020)	GFIVSSNY	HSISSW	IYSGGST	KAS	ARESTQ	QQYNTYSQT	MT665723.1	MT665336.1	train set	742
PDI_291	3	Spike	Wheatley et al. Cell Rep. 37:109822 (2021)	GFTFTLSA	QSVSSSY	IVPGSGNV	GAS	AAPYCNKTRCSDGFDI	QQYGSSLFT			train set	359
HL_CV07-266		Spike	Kreye et al. Cell 183:1058-1069 (2020)	GYTFTGYY	SSDVGSYNL	INPNSGGT	EVS	ATDRLVNTGVYTTGSMDV	CSYGGSSGLCT			train set	167
C662		Spike	Wang et al. Nature 592:616-622 (2021)	GFTFSSYG	QDISNY	ISYDGSDK	DAS	AKQISRYCGGGSCYSLTIDY	QQYDNLPIT			train set	597
HL_CV38-148		Spike	Kreye et al. Cell 183:1058-1069 (2020)	GITVSSNY	SGYSNYK	IYSGGST	VGTGGIVG	ARSAPLVGAYSGIYFDY	GADHGSGSNFVV			train set	2278
01.i.01_Heavy		HA	Joyce et al. Cell 166:609-623 (2016)	GFTFSSYA	QSVLYSSNNKNY	ISGSGGST	WAS	AKWRGLRGSSSWYDY	QQYYSTPRT	KX386649.1	KX386186.1	train set
MOD8_P2_IgG_D1-P1369	22	Spike	Wang et al. Nature 592:616-622 (2021)	GFTFDDYA	SSDVGGYNY	ISWNSGSI	DVS	AKEDYYDSSGSFDY	SSYTSSSTWV			train set	3922
310-18C9		HA	Whittle et al. J Virol. 88:4047-4057 (2014).	GGTFSSSA	QIVDNRY	IIPFFRTS	GAS	ATARSGFCSGGTCFSYYGLDV	QHYGPSPYT	KJ149398.1	KJ149330.1	train set
COVD21_P3_HC_G1-p1369	54	Spike	Robbiani et al. Nature 584:437-442 (2020)	GFTVSSNY	SSDIGVYNY	IYSGGST	DVT	ARDLYSSGGTDI	SSYRGSSTPYV	MW293242.1	MW293697.1	train set	2913
310-18G7		HA	Whittle et al. J Virol. 88:4047-4057 (2014).	GGPFSSNG	SSNIGSNT	IIAIFGTT	SNN	ARSSNYYYGPGSWFDP	AVWDGSLNGWV	KJ149437.1	KJ149307.1	train set
310-18D12		HA	Whittle et al. J Virol. 88:4047-4057 (2014).	GGTFSSDA	QTISNS	ITGIFRTA	AAS	ARGRGYTVTNPFDY	QQTYRSPLT	KJ149401.1	KJ149333.1	train set
ADI-55756		Spike	Wec et al. Science 369:731-736 (2020)	GFIFKNEP	SSTFGTDNH	IRDNGNDV	AVS	VRDTDWAFDS	CSSPGTITWV	MT565870.1	MT565871.1	train set	689
COV107_Plate1_HC_62-P1369		Spike	Robbiani et al. Nature 584:437-442 (2020)	GFTVSKNY	SSNIGAGYD	IFAGGST	GNN	ARGDGELFFDH	QSYDSSLYAV			train set	96
Turner-22-2B06	1	Spike	Turner et al. Nature 596:109-113 (2021)	GFTVSSNY	NIGSNS	IYSGGST	DDS	ARDLQLYGMDV	QVWDSSSDPVV	MW926415.1	MW926438.1	train set	3226
C1301		Spike	Cho et al. Nature 600:517-522 (2021)	GFSFSNYG	NSNIGSNY	IWYDGSNK	RDN	ARDEEPENMATRGNLDY	ASWDDRLSGPYV			train set	993
042-100809_3G04		HA	Henry et al. Cell Host Microbe. 25:357-366.e6 (2019)	GFILSDYY	RNINNY	ISNSGSSI	SAV	ARFPRFGSGSPYQNDAFDI	QQTYGNPT	MH205202.1	MH205404.1	train set
C003_P2_IgG_A2-P1369		Spike	Wang et al. Nature 592:616-622 (2021)	GFTFSTYA	ALAMQH	ISSNGGST	KDS	AGGLAYCSGDCYSEYFHH	QSADSSGTHVV			train set	3288
W85-1E05		HA	Liu et al. Nat Commun. 10:324 (2019)	GYRFTSYG	SGSIASSY	ISAYFGNT	EDN	AIDRRQYYDSSGSSFDY	QSYDTVNFYVL	MK311494.1	MK312045.1	train set
COV2-2051		Spike	Zost et al. Nat. Med. 26:1422-1427 (2020)	GFSLGTSGMC	QSIAGY	IDWDDDK	GTT	ARGVVTYDY	QQSYSTPGT	MT665484.1	MT665097.1	train set	710
16.a.51_Heavy		HA	Joyce et al. Cell 166:609-623 (2016)	GYTFSSFG	QSIARF	ISGYTGNT	YAS	ARDKKQGEVVLPGASFRWFAP	QQSYSAPYT	KX386727.1	KX386247.1	train set
P054_009		Spike	Graham et al. Immunity 54:1276-1289.e6 (2021)	GFTFSSYS	QSVSSY	ISSSGSTK	DAS	ARTIYSYDSSGYYGTERYFDY	QQRSNWPT	MW802474.1	MW802367.1	train set	1543
C1420		Spike	Cho et al. Nature 600:517-522 (2021)	GGSISRSSYY	NIGSYS	MYYSGST	YDS	ARSLLRWNGAFDI	QVWDNSSDHPYV			train set	291
COV2-2299		Spike	Zost et al. Nat. Med. 26:1422-1427 (2020)	GFSFSSYV	QSISSY	ISYDGSSK	AAS	ARDIDSGYDPTPVFDY	QQSYSTPWT	MT665469.1	MT665082.1	train set	4522
C637	29	Spike	Wang et al. Nature 592:616-622 (2021)	GVTVRSNY	QGISSY	IYSGGST	AAS	ARGGGHYYGMDV	QQLNSYPPYT			train set	586
P054_027		Spike	Graham et al. Immunity 54:1276-1289.e6 (2021)	GGSISSGDYY	SGSIASNY	ISYSGST	EDN	ARQLWLRAPFDY	QSYDSSKYVV	MW802481.1	MW802374.1	train set	1550
46472-8		Spike	Shiakolas et al. Cell Rep Med. 2:100313 (2021)	GFNVYDNY	QSVRSRF	IYRDGAT	GAS	ALGRKDYGDYYR	QQYAPSPPWYI	MZ126651.1	MZ126666.1	train set	3039
4640		HA	Lee et al. Cell Host Microbe 25:367-376.e5 (2019)	TFNLSNAW	QDITNY	IKSKTDGGTT	DAS	ATNKDSLGGYEAYDI	QQYEHLPS	MK353388.1	MK353389.1	train set
CV1-29		Spike	Jennewein et al. Cell Rep. 36:109353 (2021)	GYTFTSYD	KLGHKY	MNPSSGNT	QDS	ARGPSGWYEGRFDP	QAWDSSTRV			train set	1632
COV096_HC_90-p1369		Spike	Robbiani et al. Nature 584:437-442 (2020);Wang et al. Sci. Transl. Med. 13:eabf1555 (2021)	GYTFNSYG	ALPKQY	ISAYNGNT	KDS	ARRVEDNGDDGGDYYYYYGMDV	QSADSSGTLVV	MW293197.1	MW293652.1	train set	2974
36.a.02_Heavy		HA	Joyce et al. Cell 166:609-623 (2016)	GGSISSGDYF	TSGDSSK	MYYTGST	GVS	GRIPRDIVLVPGGSRWAATIDD	NSMVAHCSL	KX387049.1	KX386436.1	train set
Mod4_P4_IgG_F7-P1369		Spike	Wang et al. Nature 592:616-622 (2021)	GFTFSSYG	SGSIASNY	IWYDGSNK	EDN	AKTGYSYGAAGRWYFDY	QSYDSSNVV			train set	3679
CV1-47		Spike	Jennewein et al. Cell Rep. 36:109353 (2021);Seydoux et al. Immunity 53:98-105.e5 (2020)	GYTFTSYG	QGIRND	ISAYSGNT	AAS	ARVGLWWLGHPDVFDI	LQHNSYPLT	MT462521.1	MT462569.1	train set	486
C503		Spike	Gaebler et al. Nature 591:639-644 (2021)	GGSISSNNW	SSDVGAYNY	IYHNGNI	DVN	ARGDVLDWFDP	SSYAGNSTVR			train set	1407
C004_P2_IgG_D3-P1369		Spike	Wang et al. Nature 592:616-622 (2021)	GGTFSSDA	QSIRSF	IIPIFGTA	AAS	AKDVRESPLYGMDV	QQSYSSPLT			train set	30
C15C7		Spike	Tong et al. Cell 184:4969-4980.e15 (2021)	GFTFSSYG	QSVSSN	ISYDGSNK	GAS	AKDAYYYDSSGYYPRDYYYYYYYMDV	QQYNNWPRT	MW718359.1	MW718511.1	train set	3092
MOD8_P1_IgG_G1-P1369		Spike	Wang et al. Nature 592:616-622 (2021)	GFTFSSYG	QSISSY	IWYDGSNK	AAS	ARDYGNYVTWFDP	QQSYSTPPWT			train set	3900
MOD9_P1_IgG_C8-P1369	33	Spike	Wang et al. Nature 592:616-622 (2021)	GFTVSSNY	QGISSY	IYSGGST	AAS	ARDVFEGAFDI	QQLNSYPLVT			train set	3965
C1172		Spike	Cho et al. Nature 600:517-522 (2021)	GFTFSRNW	SGSIAVNY	INQDGSAK	EDN	ARPRGGWYMGLDS	QTYDGSNHWV			train set	937
C8-2-F02		HA	Henry et al. Cell Host Microbe. 25:357-366.e6 (2019)	GGNFNRHA	QSVSNN	IIPILGVT	DAS	SRDSNGGGAYDS	QQYNSWLRA	MH205290.1	MH205484.1	train set
Mod4_P4_IgG_G2-P1369		Spike	Wang et al. Nature 592:616-622 (2021)	GFTFSSYS	SSNIGSNT	ISSSSSTI	NNN	AREGYCSGGSCYEISVTTGVDYYYGMDV	AAWDDSLIRV			train set	3681
HK_CV38-124	28	Spike	Kreye et al. Cell 183:1058-1069 (2020)	GGSISSYY	QGISSY	IYYSGST	AAS	ATYYYDSSGYPYGMDV	QQLNSYPG			train set	2042
C53E4		Spike	Tong et al. Cell 184:4969-4980.e15 (2021)	GYTYTSYG	QSVSSY	ISAYNGNT	DAS	ARDQGLWYYYDSSGFALDY	QQRSNWPRYT	MW718377.1	MW718529.1	train set	3116
ADI-55708		Spike	Wec et al. Science 369:731-736 (2020)	GGSFSGFH	SSNLGNNY	VNHSGST	DNH	ARGSLSREYDFLTAPQNGPWFDS	ETWDSSLSVVV	MT565786.1	MT565787.1	train set	684
CQTS200		Spike	Patent: CN111925442A	GFTFSDYY	QDISNS	ISSSSSYT	AAS	ARDGSAVAGPMSYFDY	QQYYSIPRT	MW587650.1	MW587651.1	train set	474
CnC2t1p1_D6		Spike	Kreer et al. Cell 182:843-854.e12 (2020)	GFTFGDYA	QSLLHSNGYNY	IRSKAYGGTT	LGS	TRVRRLWFGSYYYGMDV	MQALQTPGT	MT658808.1	MT658836.1	train set	487
Mod11_P1_IgG_B6-P1369		Spike	Wang et al. Nature 592:616-622 (2021)	GYSFTTYW	QSVSSY	IYPGDSDT	DAS	ASSTFGYCSGGNCFDTFDI	QQRSNWPYT			train set	3439
MOD7_P2_IgG_B3-P1369		Spike	Wang et al. Nature 592:616-622 (2021)	GFTISNYA	SSDIGGYNF	ISGSGSST	DVS	ASGGAYGSGSYGDWYFDL	CSYVGSYWV			train set	229
01.a.13_Heavy		HA	Joyce et al. Cell 166:609-623 (2016)	GDSFNGYY	QGISNY	INRGGDT	AAS	ARYPLYYDSRGVFYHKVTAYAMDV	QQLHSYPRT	KX386595.1	KX386135.1	train set
C003_P2_IgG_D8-P1369		Spike	Wang et al. Nature 592:616-622 (2021)	GYTFTSYG	SSEVGGYNF	ISAYNGDT	DVS	ARFTYRSGSYLWYTSDY	SSYTSSTTLVV			train set	3297
COV107_Plate2_HC_20-P1369		Spike	Robbiani et al. Nature 584:437-442 (2020)	GGSISSSSYY	SSDVGSYNL	IYYSGST	EGS	AGMYYDILTGYSEGAFDI	CSYAGSSTWV			train set	2815
H1N1_294-16-IgG-1D04_		HA	Dugan HL et al. Science translational medicine. 2020 Dec 9;12(573).	GISLTELS	QSLLYSNGYNH	FDAEEDKI	LAS	ATVLLVGPEYMDV	MQTLQTPRT	MW067381.1	MW067498.1	train set
COV2-2054	24	Spike	Zost et al. Nat. Med. 26:1422-1427 (2020)	GDTFSSYT	QDINHY	IIPILGIP	DAS	ARGRGYSNYGASYYMDV	QQSDNLPMYT	MT665662.1	MT665275.1	train set	4498
W85-1G01		HA	Liu et al. Nat Commun. 10:324 (2019)	GFTFSDYA	QGIRNW	ISFHGSDK	AAS	ARDRGVVVVDTTPDAFDF	QQYNSYPLT	MK311595.1	MK311935.1	train set
K77-2B07		HA	Liu et al. Nat Commun. 10:324 (2019)	GFTFGSYG	DNDVGRYDL	ISFDGSEI	EVT	ARDTTGYSSFDY	CSYAGSVSV	MK311420.1	MK312025.1	train set
009_10_2D04		HA	Andrews et al. Sci Transl Med. 7:316ra192 (2015)	GFSFSNYG	SSDVGGYNY	ISFDGSIK	DVS	VKEEGGGFLTGPPDY	SSYTTSSTLV	KU167135.1	KU167415.1	train set
429F08		HA	Matsuda et al. Sci Immunol. 4:eaau2710 (2019)	GYTFTGYG	HSVSSSN	ISAYTGDT	GAS	ARAKEQGRVVAATGWFDP	QHYGTSPLGT	MK510885.1	MK510886.1	train set
HK_CV38-248		Spike	Kreye et al. Cell 183:1058-1069 (2020)	GFTFTNYG	QSLVHSDGSTY	ISYDGGIK	KVS	AKGFYDSGP	MQGTHWKT			train set	2071
Turner-07-1A12		Spike	Turner et al. Nature 596:109-113 (2021)	GFTFGDYA	QSVSSN	IRSKPYGGTT	GAS	TRVKYCSGGSCYGYHFDH	QQYNNWFT	MZ292481.1	MZ292482.1	train set	3199
FISW-m.01		HA	Cheung et al. Cell Rep. 32:108088 (2020)	GFSLNTSGMC	NIGLKH	IDWDDDK	RDS	ARHFYGDFGGWFDP	QVRDSNTVV	MT755763.1	MT755791.1	train set
C001_P2_IgG_H2-P1369		Spike	Wang et al. Nature 592:616-622 (2021)	GYTFTTYA	QSVSSSY	IYAGDGNT	GAS	ARDTSVLYDFWSAYFQNAFDI	QQYGSMYT			train set	571
CN2-31	76	Spike	Jennewein et al. Cell Rep. 36:109353 (2021)	GGSISSGDXY	QSVSSN	IYYSGST	GAS	ARVDCGGDCYPDY	QQYNNWPWT	MZ151246.1	MZ151245.1	train set	1619
CQTS002		Spike	Patent: CN111909263A	GGFIRYYY	QSISTY	IYYSGST	AAS	ARRGKYGSGSPDDAFDV	QQSYSTPRT	MW587354.1	MW587355.1	train set	2619
COV021_P3_IgM_43-P1348		Spike	Wang et al. Sci Transl Med. 13:eabf1555 (2021)	GFTFSNAW	SSDIGVYNY	IKSKTDGGTT	DVT	TTGVIVVVVAAPDDAFDI	SSYRGSSTPYV	MW293131.1	MW293586.1	train set	4184
C2321		Spike	Cho et al. Nature 600:517-522 (2021)	GYSFTTYW	QSISSY	IYPGDSDT	AES	ARRTSYYDSGGFYYLDY	QQSYSTLALT			train set	1179
HL_CV24-331		Spike	Kreye et al. Cell 183:1058-1069 (2020)	GFTFRNSA	SSNIGMNY	IGAGGSRP	RNS	AKEVPDIIVVAVAVGMDV	ASWDDSLSGVL			train set	2264
013_10_4B06		HA	Andrews et al. Sci Transl Med. 7:316ra192 (2015)	GFTFRNYA	QSVNNN	ISASGIST	GAS	AKDQSTKVVFSGSNDH	QQYYNWPPLT	KU167146.1	KU167302.1	train set
C817		Spike	Wang et al. Nature 592:616-622 (2021)	GFTFSRYA	QGISSA	IWYDGSNK	DAS	AKTLYSYAYDQYYFDY	QQFNSYPPLT			train set	83
CV3-20		Spike	Jennewein et al. Cell Rep. 36:109353 (2021)	GDSISNYY	QSVSSIY	IYYSGST	STS	ARDFSL	HQYGSSPWT	MW681571.1	MW681599.1	train set	1702
V3-1G10		HA	Thomson et al. Front Immunol. 3:87 (2012).	GVTFNHYT	QSVGTN	IIPLFGTA	GAS	ARSGTTKTRYNWFDP	QHYNNWPPYT			train set
Mod1_P1_IgG_B9-P1369		Spike	Wang et al. Nature 592:616-622 (2021)	GGSISSGGYY	SSDVGSYNL	IYYSGST	EGT	ARDMATVTIHDAFDI	CSYAGFSGVL			train set	3413
C1294		Spike	Cho et al. Nature 600:517-522 (2021)	GGSITNYY	TGAVTSGYC	ISYSGSI	STS	ARARTYYYDSSGYPATSFDH	LLYYGGTWV			train set	987
54.a.40_Heavy		HA	Joyce et al. Cell 166:609-623 (2016)	GYTFTSYG	QCVSSF	ISAYTGNT	GAS	ARDRIQGAVALPDKQVNWFDP	QQHSNWPRT	KX387100.1	KX386479.1	train set
COV2-2891		Spike	Zost et al. Nat. Med. 26:1422-1427 (2020)	GYTFTSYY	QSISSW	INPSGGST	KAS	ARGAAVPAAGEFDY	QQYNSYSYT	MT665511.1	MT665124.1	train set	4688
I20		HA	Raymond et al. Nat Med. 22:1465-1469 (2016)	GYSFTSYW	QSVXSSY	IYPGDSDT	GAS	ARVVADREGFGYYYGMDV	QQYGSSPWT	KU948664.1	KU948672.1	train set
007_11_4B04		HA	Andrews et al. Sci Transl Med. 7:316ra192 (2015)	GFSFDDSA	QGMSTY	LSWDGDVL	AAS	AKDKATEGSGSYYLDY	QHLYSSSPVT	KU167113.1	KU167287.1	train set
150055-023_5G01		HA	Henry et al. J Virol. 93:e01150-19 (2019)	GFTFSDRP	QGISRW	ISFDGTYK	ATS	ARDSGVVVMDETPDAFDL	QQYNSYPLT	MN267276.1	MN267356.1	train set
C2226	2	Spike	Cho et al. Nature 600:517-522 (2021)	GFTVSSNY	QSISRW	IYSGGST	KAS	ARGYGDYYFDY	QQYNSYPM			train set	87
C613	1	Spike	Wang et al. Nature 592:616-622 (2021)	GLTVSSNY	QGISSY	IYSGGST	AAS	ARDLDYYGMDV	QLLNSYPRLT			train set	14
COV2-2009		Spike	Zost et al. Nat. Med. 26:1422-1427 (2020)	GFTFSTYA	SGDVGAYNY	ISYDGSNK	DVS	ARDTATYVLLWSGDFNLDY	SSYTSSSTLWV	MT665752.1	MT665365.1	train set	4481
PDI_68	1	Spike	Wheatley et al. Cell Rep. 37:109822 (2021)	GITVSRNY	QGISSY	MYSGGST	AAS	ARDLDYYGMDV	QQLNSYLYT			train set	20
C217		Spike	Gaebler et al. Nature 591:639-644 (2021);Robbiani et al. Nature 584:437-442 (2020);Wang et al. Sci. Transl. Med. 13:eabf1555 (2021)	GFTFSSYS	SGSIASNY	ISSRSSYI	EDN	ARVQVGARGWVDY	QSYDSINWV	MW292945.1	MW293400.1	train set	153
ADI-56075		Spike	Wec et al. Science 369:731-736 (2020)	GGTFSTHA	QSVVHSDGNTY	IIPLFGTS	KVS	VRDSDPYTATSRNNHYWYAMDV	MQGTDWPRT	MT566138.1	MT566139.1	train set	8
MOD6_P1_IgG_H8-P1369		Spike	Wang et al. Nature 592:616-622 (2021)	GFTFSSYA	SSSIGSNY	ISYDGSSK	RNN	PRGASLGLPSYYYYFGMDV	AAWDDSLSGV			train set	3739
C003_P2_IgG_E10-P1369		Spike	Wang et al. Nature 592:616-622 (2021)	GFTFSYAW	SGHSSYI	IKDKIDGGTT	LEGSGSY	TTDWNPFTIFGVLY	ETWDSNSRV			train set	3298
PZF10_P1_IgG_F4-P1369		Spike	Wang et al. Nature 592:616-622 (2021)	GYTFTSYG	QSVSSY	ISAYNANT	DAS	ARDSGSSGYYYGMDV	QQRINWPPDT			train set	4064
310-18B7		HA	Whittle et al. J Virol. 88:4047-4057 (2014).	GGIFRTYA	QSVSNNY	IIAIFGTT	GAS	ARGNGYYHNYFDF	QQYGSSPRT	KJ149385.1	KJ149319.1	train set
Mod11_P2_IgG_F5-P1369		Spike	Wang et al. Nature 592:616-622 (2021)	GFTFSSYG	QSISSW	ISYDGSNK	DAS	AKGPRANGDYLEY	QQYNSYYT			train set	3488
300000		HA	McCarthy et al. Immunity 48:174-184.e9 (2018)	GYTFTAYY	NSDVGTFDL	INPNTGDT	EGS	AKDLTLMYVFDSGWARGAHDYYGMDV	SSYAGSVV	KY778719.1	KY778731.1	train set
W85-2B08		HA	Liu et al. Nat Commun. 10:324 (2019)	GFTFGDYG	SSDIGGFKY	IRSKAYGGTT	EVS	CRDPYSGSYIDS	SSYTSSSTFV	MK311652.1	MK312085.1	train set
ADI-55969		Spike	Wec et al. Science 369:731-736 (2020)	GFTVNSYG	QSVISN	FKSRSDRP	GAS	VRMDWMEWMKYYFDS	QQYNNWPSLT	MT565940.1	MT565941.1	train set	4253
C1-3C01		HA	Henry et al. Cell Host Microbe. 25:357-366.e6 (2019)	GFTFSHHG	QAVNSW	VGFDGTNK	AAT	VKDPGDPWSGWFDP	QQGFSFPYT	MH205263.1	MH205467.1	train set
54.a.66_Heavy		HA	Joyce et al. Cell 166:609-623 (2016)	GYTFTSYG	QSVSSY	ISGYTGNT	GAS	ARDRLQGAVALPAEQVNWFDP	GQHSNWPRT	KX387126.1	KX386504.1	train set
COV107_Plate1_HC_80-P1369		Spike	Robbiani et al. Nature 584:437-442 (2020)	GITFSSYA	QSVRSSY	ISGSGGGT	GAS	VETNLWFGEDNYYYYYGMDV	QQYGSSPPWT			train set	2805
014_10_3F03		HA	Andrews et al. Sci Transl Med. 7:316ra192 (2015)	GFTFSNHG	SSDVGYYNY	ISFDGRKE	EVT	AKDSYNGNREGGMDV	FSYAGRYTWV	KU167162.1	KU167431.1	train set
C812		Spike	Wang et al. Nature 592:616-622 (2021)	GFTFSTYA	QDISNY	VSYDGSNK	DAS	AKNIYSYGSTSYFDY	LQYDNFPLT			train set	3407
COVA2-38		Spike	Brouwer et al. Science 369:643-650 (2020)	GGSISSSSYY	QGIRND	VFYSGST	AAS	ARQVRQWLEDDAFDI	LQHNSYPLT			train set	864
MOD9_P1_IgG_H2-P1369		Spike	Wang et al. Nature 592:616-622 (2021)	GFTFSDYY	SSDVGGYNY	ISSNGRTI	EVS	AKGYCGDDCYPLVSEDWYFDL	CSCTTSNTLV			train set	3992
C81G1		Spike	Tong et al. Cell 184:4969-4980.e15 (2021)	GGTFSSYG	QSVSTY	IIPIFGTA	DAS	AILGDDYNDVDY	QQRSNWPPHT	MW718351.1	MW718503.1	train set	3144
HL_CV01-194		Spike	Kreye et al. Cell 183:1058-1069 (2020)	GGSISSYY	SSDVGTYNY	IYYSGSA	DVN	AKKADPHSAFDY	CSYAGSYTYV			train set	2117
Mod1_P2_IgG_F2-P1369		Spike	Wang et al. Nature 592:616-622 (2021)	GFTVSSNY	SSNIGSTY	IYSGGST	RNN	ARDLSGDYVYLDY	AAWDDSLSGPV			train set	3427
HK_CV01-109		Spike	Kreye et al. Cell 183:1058-1069 (2020)	GFTFRNYW	QSLVKYDGNTY	INEDGSEE	KVS	ARAGSVGVVDY	MQGTHWPWT			train set	29
PCV1-30		Spike	Jennewein et al. Cell Rep. 36:109353 (2021)	GDSISRGSYY	KLGDKY	IYTSGST	QDS	AREGSFWYWFDY	QAWDSSTVV	MW806118.1	MW806178.1	train set	1742
315-21-1A01		HA	Andrews et al. Sci Immunol. 2:eaan2676 (2017)	GYTFTSYG	QGIRKD	ISAYTGDT	AAS	TRDSPQGVVIWGRDYANYAMDV	LQLQQNSYPRT	MF289001.1	MF289027.1	train set
COV096_HC_2-p1369	45	Spike	Robbiani et al. Nature 584:437-442 (2020);Wang et al. Sci. Transl. Med. 13:eabf1555 (2021)	GYTFTSYY	NIGSKS	INPSGGST	DDS	AREGVGGTSYFDY	QVWDSSSDPYV	MW293132.1	MW293587.1	train set	205
COV2-2352		Spike	Zost et al. Nat. Med. 26:1422-1427 (2020)	GYNFNNNY	QSISTY	VNPTGGGT	SAS	ARGGEWRIVPGGRDYFDY	HQSYGVPIT	MT665533.1	MT665146.1	train set	4535
CV1-24		Spike	Jennewein et al. Cell Rep. 36:109353 (2021);Seydoux et al. Immunity 53:98-105.e5 (2020)	GYTLTELS	SSNIGNNY	FDPEDGET	DNN	ATAPPYSPPSSWFDP	GTWDSSLSASYV	MT462498.1	MT462531.1	train set	1775
HL_CV24-319		Spike	Kreye et al. Cell 183:1058-1069 (2020)	GYTFTNYY	ELEAKY	INPSGGST	QDN	ARDLWMEYEYNDSGIQKTADQGMDV	QAWDINTVV			train set	2262
54.a.05_Heavy		HA	Joyce et al. Cell 166:609-623 (2016)	GYTFTNYG	QSVSNY	ISGYTGNT	GAS	ARDRIQGAVVLPAQQVNWFDP	QQHSNWPRT	KX387065.1	KX386444.1	train set
C1335		Spike	Cho et al. Nature 600:517-522 (2021)	GYSFTSCW	SSNIGSNA	IWPGDSDT	NNY	ARSETYVMPPDY	AAWDDSLNGWV			train set	283
C2227	2	Spike	Cho et al. Nature 600:517-522 (2021)	GFTVSSNY	QSTSSW	IYSGGST	KAS	ARGYGDYYFDY	QQYNSYPT			train set	87
R95-1C10		HA	Liu et al. Nat Commun. 10:324 (2019)	GFTFSSYG	SSDVGRYNL	LSYDGVDK	EDN	ARVLESYSFDY	CSYAGSDTWV	MK311794.1	MK312128.1	train set
H1N1_301-16-IgA-1F05_		HA	Dugan HL et al. Science translational medicine. 2020 Dec 9;12(573).	GGSISSGGYY	QSIITY	IYYSGRT	AAS	ARDDTGISRTNALDY	QQSYNFFT	MW067420.1	MW067536.1	train set
PZF10_P2_IgG_A11-P1369		Spike	Wang et al. Nature 592:616-622 (2021)	GFTFRLYA	QTISTY	IWNDGSNK	AAS	AREGVAAAGSKADAFDI	QQSYSTLYT			train set	13
CV2-56		Spike	Jennewein et al. Cell Rep. 36:109353 (2021)	GFKFSSSA	QSVTSS	IWFHGNTK	GAS	ARASSDYGGAFDI	QQYNNWPPWT	MW681720.1	MW681721.1	train set	1675
W85-3H03		HA	Liu et al. Nat Commun. 10:324 (2019)	EETFSSYA	QSIASY	IIPMLDIA	AAS	ARGEPVAARRGFDY	QQSYTTPIT	MK311517.1	MK311922.1	train set
MOD7_P2_IgG_E1-P1369		Spike	Wang et al. Nature 592:616-622 (2021)	GFTFSSYA	NIGSKN	ISNDGSNK	DDS	TREPTAQGPTDYFDY	QVWDSSSDHHVV			train set	3850
54.a.26_Heavy		HA	Joyce et al. Cell 166:609-623 (2016)	GYTFTSYG	QSVSTY	ISAYTGIT	GAS	ARDRIQGAVVLPSQQLNWFDP	QQHSNWPRT	KX387086.1	KX386465.1	train set
AG7-3B02		HA	Henry et al. Cell Host Microbe. 25:357-366.e6 (2019)	GFTFDDCA	QTISGN	ITWDGGST	YAS	AKDMSSGYYSIFDS	QHYNNWPPQ	MH205328.1	MH205602.1	train set
COV072_Plate2_HC_37-P1369		Spike	Robbiani et al. Nature 584:437-442 (2020)	GFTFSSYW	QSLVYSDGDTY	IKQDGSVK	KVS	ARDQVSWYNLDAFDI	MQGTHWPKT			train set	2763
MOD7_P1_IgG_G8-P1369		Spike	Wang et al. Nature 592:616-622 (2021)	GFTFSDYY	QSISRY	ISSTSSYT	EAS	ARGVLGGTTSWDY	QQSYSTRSIT			train set	3827
31.a.99_Heavy		HA	Joyce et al. Cell 166:609-623 (2016)	GFTFSSST	QSVSRN	ISGNGGTT	DAS	TRDRSPPIYNLMTGYYSTYYYMDV	QQYNNWLRT	KX387013.1	KX386408.1	train set
PZF12_P2_IgG_A10-P1369		Spike	Wang et al. Nature 592:616-622 (2021)	GGSFSGYY	QSVSSSY	INHSRST	GAS	ARHEGVPGESYFDAFDI	QQYGSSPRT			train set	4149
FluA-153		HA	Zost et al. J Clin Invest. 131:e146791 (2021)	GGSFSLYH	QSISNS	IDDSMTT	AAS	AGGIRERFATPHYYYGMNV	QQSYSTPYT	MZ328334.1	MZ328335.1	train set
PDI_222		Spike	Wheatley et al. Cell Rep. 37:109822 (2021)	GFTFSSSA	QSVRSSY	IVVGSGNA	GAS	AAPNCSRTLCYDGFNM	QQYDSSPWT			train set	4367
COV072_Plate2_HC_32-P1369	65	Spike	Robbiani et al. Nature 584:437-442 (2020)	GGSISSGDYY	LSVSSSY	IYYSGST	GAS	ARTYYYDSSGYYFQYYFDC	QQYGSSPLT			train set	204
COV2-2499		Spike	Zost et al. Nat. Med. 26:1422-1427 (2020)	GGSVSSRSYY	SLRSYY	IYYSGST	GKN	ARHTVDCGGDCFPNDAFDI	NFRDSSGHHPV	MT665420.1	MT665033.1	train set	4581
MOD9_P1_IgG_C9-P1369		Spike	Wang et al. Nature 592:616-622 (2021)	AFTLSSFG	QSVSSY	ISYDGSDK	DAS	AKDLYPALAYYYGMDV	QQRSNWPLT			train set	3966
HL_CV03-104		Spike	Kreye et al. Cell 183:1058-1069 (2020)	GYTFTSYG	ALPKQY	ISAYNGNT	KDS	ARDSHYYDSSGYYYLYYYYGMDV	QSADSSGTYV			train set	2140
C2064	26	Spike	Cho et al. Nature 600:517-522 (2021)	GGSISSGGYS	QSISSW	IYHSGST	DAS	ARTLCGGDCPFDY	QQYNSYRT			train set	316
220-14-IgA_1A05		HA	Dugan HL et al. Science translational medicine. 2020 Dec 9;12(573).	GFTFSNYG	SSNIGSNA	ISYGGSET	STN	AKTTVTTDFYYYYGMDV	EAWDDSLKEV	MW079706.1	MW079780.1	train set
AG1-E04		HA	Henry et al. Cell Host Microbe. 25:357-366.e6 (2019)	GFTFRSFA	QSISTY	MWIDGRGK	AAS	ARDQATKGLKP	QQSYSTPYT	MH205400.1	MH205503.1	train set
COV047_P3_IgG_65-P1369	2	Spike	Robbiani et al. Nature 584:437-442 (2020)	GFTVSSNY	QSVSSN	IYSGGST	GAS	ARDYGDYYFDY	QQYNNWPRT	MW293110.1	MW293565.1	train set	34
COV021_P3_IgA_20-P1609	2	Spike	Wang et al. Sci Transl Med. 13:eabf1555 (2021)	GFTVSSNY	QSVSSN	IYSGGST	GAS	ARDYGDFYFDY	QQYNNWPRT	MW293112.1	MW293567.1	train set	4181
R95-1D10		HA	Liu et al. Nat Commun. 10:324 (2019)	GYTFTSYY	NIGSKS	INPSGGGT	DDS	ARTLSCGGDCYYFDF	QLWDGGSDLWL	MK311740.1	MK312102.1	train set
COVA2-04	4	Spike	Brouwer et al. Science 369:643-650 (2020);Wu et al. Cell Rep. 33:108274 (2020)	GFTVSSNY	QSVSSSY	IYSGGST	GAS	ARDLERAGGMDV	QQYGSLYT			train set	248
HK_CV38-236		Spike	Kreye et al. Cell 183:1058-1069 (2020)	GFTFSSYA	QSVSSSY	ISSNGGST	GAS	ARGGYEIVVVPDYYYYGMDV	QQYKD			train set	2066
MOD9_P2_IgG_C3-P1369		Spike	Wang et al. Nature 592:616-622 (2021)	GYTFTDYY	QSISSY	IIPNSGGT	AAS	ARDVWELLLTTGGRVEGRFDY	QQSYSTPHT			train set	4006
1000-2F04		HA	Wrammert et al. J Exp Med. 208:181-193 (2011)	GVSISMINW	QSISNNY	IYHNGST	GAF	VAVAFRAYALFDD	QQYGSSPRT	HQ689714.1	HQ689748.1	train set
Mod2_P1_IgG_B8-P1369		Spike	Wang et al. Nature 592:616-622 (2021)	GGSISSSSYY	NIGSKN	IYYSGST	DDS	ARGGAATGPGLSWWFDP	QVWDSSSDVV			train set	3502
HK_CV01-107		Spike	Kreye et al. Cell 183:1058-1069 (2020)	GFTFSRYW	QSLLHSNGYIH	INTDGSST	LAS	ARGRDCGGSSCYGYPYYGMDV	MQALHTPYT			train set	1854
C093	41	Spike	Gaebler et al. Nature 591:639-644 (2021);Robbiani et al. Nature 584:437-442 (2020)	GGSISSYY	SSNIGNNY	IHYSGST	DNN	ARHYDILTALSWFDP	GTWDSSLSAYWV			train set	82
COV2-2953		Spike	Zost et al. Nat. Med. 26:1422-1427 (2020)	GFSLSTKRVG	ALPKQY	IYWDDDQ	RDS	AHSGPPDLSPVLSQGWFDP	QSADSTGWV	MT665585.1	MT665198.1	train set	4699
K77-2A04		HA	Liu et al. Nat Commun. 10:324 (2019)	GVSIRSPNW	QSLVHTDGNTY	IYHSADT	QVS	GRDRYDSSGFYRGYYYGIDV	MQGTHWPPT	MK311477.1	MK311911.1	train set
FISW-e.01		HA	Cheung et al. Cell Rep. 32:108088 (2020)	GFSLTTSGMC	NIGSKN	IDWDDGK	YDS	ARSLYGDTLFYFDS	QVWDSSSDHYV	MT755751.1	MT755779.1	train set
C12B6		Spike	Tong et al. Cell 184:4969-4980.e15 (2021)	GYTFTGYY	QSVSSSY	INPNSGAT	GAS	AREISSSSGSYYYAMDV	QQYGSSPL	MW718442.1	MW718594.1	train set	3070
COV072_P3_HC_45-P1369		Spike	Robbiani et al. Nature 584:437-442 (2020)	GFTFSSYA	QSISNW	IPFDGRNK	EAX	ASSSGYLFHSDY	QQYNSYPWT			train set	545
MOD8_P1_IgG_D2-P1369		Spike	Wang et al. Nature 592:616-622 (2021)	GFTVSSNY	QDISNY	IYSGGST	DAS	ARGGDSGYDYPWAY	QQYDNLPIT			train set	3890
COV096_HC_23-p1369		Spike	Robbiani et al. Nature 584:437-442 (2020);Wang et al. Sci. Transl. Med. 13:eabf1555 (2021)	GGSISSGSYY	SSNIGSNY	IYTSGST	RNN	AREIPSTWYFDL	AAWDDSLSGYWV	MW293256.1	MW293711.1	train set	2958
ab114		Spike	Feldman et al. Sci Immunol. 6:eabl5842 (2021)	GFTFSSYG	SSDVGGYNY	IWYDGSNK	EVS	ARDVSSGWSPGDFDY	SSYTSSSTYV	OK094365.1	OK094366.1	train set	1376
C2008		Spike	Cho et al. Nature 600:517-522 (2021)	GFTFDDYA	NIGSKS	ISWNSGSI	DDS	AKDAGKGQWLVDLYFDY	QVWDSSSDRGV			train set	1081
46472-1		Spike	Shiakolas et al. Cell Rep Med. 2:100313 (2021)	GGTFSDYA	QNVSSN	IIPILGIT	DAS	AREVNYYSAFDD	QQYNFWWT	MZ126644.1	MZ126659.1	train set	3026
C2112	26	Spike	Cho et al. Nature 600:517-522 (2021)	GYSFTSYW	QSISSW	IYPGDSDT	DAS	ARLYCGGDCPFDY	QQYNSYSRT			train set	146
C2188	54	Spike	Cho et al. Nature 600:517-522 (2021)	GITVSSNY	SSNIGAGYD	MYAGGST	GNS	ARDLYSSGGTDI	QSYDSSLSGSV			train set	1155
HL_CV38-122		Spike	Kreye et al. Cell 183:1058-1069 (2020)	GFTFSSYA	SSDVGGYNY	ISGSGGST	EVS	AKVLDI	SSYTSSSTPYV			train set	2273
MOD9_P2_IgG_F2-P1369		Spike	Wang et al. Nature 592:616-622 (2021)	GFTFDDYA	QSVSSRY	MSWNSGTI	GAS	AKDIGPGETYSSSFFDF	QHYGSSSYT			train set	4023
54.a.57_Heavy		HA	Joyce et al. Cell 166:609-623 (2016)	GYTFTSYG	QSVSTF	ISGYTGDT	GAS	ARDQIQGAVALPAQQVNWFDP	QQHSNWPRT	KX387117.1	KX386495.1	train set
Mod4_P3_IgG_A5-P1369	7	Spike	Wang et al. Nature 592:616-622 (2021)	GGSISSSSYY	SGSIASNY	IHYSGST	EDN	ARLWWLRGSFDY	QSYDSSNWV			train set	15
HK_CV-X1-173		Spike	Kreye et al. Cell 183:1058-1069 (2020)	GFPFGTYG	QGIYNF	ISYDGNNK	AAS	AKDYDSALCTGGTCTFDAFDF	QNYNSAPPWT			train set	1843
ADI-55988	104	Spike	Wec et al. Science 369:731-736 (2020)	GDSISSDYW	QSVGNNY	ISHSGSL	GAT	ARVRIGASHHNFWSGYYTDAFDI	QQYGTSPVYT	MT565970.1	MT565971.1	train set	173
C201		Spike	Robbiani et al. Nature 584:437-442 (2020)	GFTFDDYA	QGISSW	ISWNSGSI	VES	VKGVEYSSSSNFDY	QQANSFPLT			train set	58
COV2-2614		Spike	Zost et al. Nat. Med. 26:1422-1427 (2020)	GFSVSTSGEG	QSISSN	IYWDDDK	GAS	AHRLWFRDAFDI	QQYNSYSLT	MT665708.1	MT665321.1	train set	4616
ADI-55950		Spike	Wec et al. Science 369:731-736 (2020)	GGSLRDYA	QFVSHTDGNTY	IMPIFGTA	KVS	ARDPSILNTGNHHWYDLDI	MQATEWPRT	MT565902.1	MT565903.1	train set	18
C563		Spike	Gaebler et al. Nature 591:639-644 (2021)	GFPFTNAW	QSVLYSSNKKNY	IKDYTDGGTT	WAS	STVGSYYYDSRGPTSDAFDI	QQYYSTPYT			train set	1436
MOD6_P1_IgG_D7-P1369		Spike	Wang et al. Nature 592:616-622 (2021)	GYSFTNYW	NIGSKS	IYPGDSDT	DDS	ARQFCTNGVCYPTSHFDY	QVWDSSSDHWV			train set	3713
1000-1B02		HA	Wrammert et al. J Exp Med. 208:181-193 (2011)	GFNFNNHG	QSVSSY	ISSGSRSH	HAS	ARDRYADSNYYFDS	QQYSQWPPLT	HQ689713.1	HQ689705.1	train set
150055-023_5C05		HA	Henry et al. J Virol. 93:e01150-19 (2019)	GFTFDSFA	TSNIGSNS	ISGSGGET	STT	AKTTTVEFFYYYGMDV	SAWDDSLNGIV	MN267274.1	MN267353.1	train set
8F8		HA	Krause et al. J Virol. 86:6334-6340 (2012)	GFMFSSYV	SSNIGSNP	IWYDGSKT	ADE	ARQQDSGYSGPEVSYYSHYGMDV	AAWDDSLSGPAVV	JN130388.1	JN130389.1	train set
COV096_HC_42-p1369		Spike	Robbiani et al. Nature 584:437-442 (2020);Wang et al. Sci. Transl. Med. 13:eabf1555 (2021)	GGTISSYA	QSVLYSSNNKSY	IIPIFGTT	WAS	ARDDGQQLWSYFDY	QQYYSTLPLT	MW293028.1	MW293483.1	train set	2964
150055-037_2E02		HA	Henry et al. J Virol. 93:e01150-19 (2019)	GFTFDDYS	QGIRKS	INWKGNAL	DAS	AKDRRVDSSMDYYYYSGMDA	QQYQNFLA	MN267260.1	MN267339.1	train set
I4-128		HA	Thomson et al. Front Immunol. 3:87 (2012).	GGTFSTYG	QTISTY	IIPIFGTA	MAS	ARPNTYGYILPVY	QHYNTYSST			train set
CV3-11		Spike	Jennewein et al. Cell Rep. 36:109353 (2021)	GFTFGDYA	SSNIGNNY	IRSKAYGGTT	DNN	TRDLDYYDSSGYYPTYIDY	GTWDSSLSVVL	MW681567.1	MW681595.1	train set	1697
MOD7_P1_IgG_H3-P1369		Spike	Wang et al. Nature 592:616-622 (2021)	GYTFTSYF	SSDVGGYNY	INPSGGST	DVS	ARWYDSLNYHDY	SSYTSSSTLYV			train set	3831
Mod4_P3_IgG_C11-P1369		Spike	Wang et al. Nature 592:616-622 (2021)	GGTFSTYV	SGSVSTSYY	IIPIFGTA	STN	ARANLDYDDVWGSYRYTGGAFDI	VLYMGSGISV			train set	3620
MOD8_P2_IgG_D6-P1369		Spike	Wang et al. Nature 592:616-622 (2021)	GFTVISNY	QGISIY	IYSGGST	GAS	AREAPLGRAPMVFDY	QQLNSYPPT			train set	3926
COVA2-42		Spike	Brouwer et al. Science 369:643-650 (2020)	GASITSGGYY	QSVTSN	IYYSGSS	DAS	AKEGSGGGSQNWFDL	QQRSNWPT			train set	867
HK_CV24-280		Spike	Kreye et al. Cell 183:1058-1069 (2020)	GFTFSSYS	QSVSSN	ISSSSSTI	GAS	AAGSSTSPSPV	QQYNNWPRT			train set	2024
C12D2		Spike	Tong et al. Cell 184:4969-4980.e15 (2021)	GFTFSSYW	QSLLHSNGYNY	IKQDGSEK	LGS	ARDQRRFLEWLSYYYYMDV	MQALQTPWT	MW718355.1	MW718507.1	train set	3077
31.a.46_Heavy		HA	Joyce et al. Cell 166:609-623 (2016)	GFTFSDYA	QSVSRN	ISGNGGSA	GAS	TQDRSPPEYNLLTGYYSTYYYMDV	QQYNNWLRT	KX386960.1	KX386355.1	train set
MOD7_P2_IgG_E11-P1369	1	Spike	Wang et al. Nature 592:616-622 (2021)	GLTVSSNY	QGISSY	IYSGGST	AAS	ARDLVVRGVDY	QELNSYPIT			train set	430
C2413	27	Spike	Cho et al. Nature 600:517-522 (2021)	GGSISRGGFY	QDISNY	IYYSGST	DAS	ARDYGGNANYFHY	QQYANLPLT			train set	26
H1214		HA	McCarthy et al. Proc Natl Acad Sci U S A. 116:26745-51 (2019)	GGSISSSNW	SLRGSY	ISHGEFT	GKN	ARAPPYCTSASCPDDYYYFYMDV	HSRDSSSNHRVV	MN178247.1	MN181517.1	train set
MOD3_P2_IgG_G9-P1369		Spike	Wang et al. Nature 592:616-622 (2021)	GFTFSYYS	QSISSY	ISSSSSTI	AAS	ARDYRDWNDILPDS	QQSYSTPLT			train set	3604
017_10_4E03		HA	Andrews et al. Sci Transl Med. 7:316ra192 (2015)	GFSFNSYG	QDISNY	ISHDGSEK	DAS	AKERSLGGVWSSGWSNYYYYGMDV	QRYENLPPSLA	KU167168.1	KU167312.1	train set
C30B10		Spike	Tong et al. Cell 184:4969-4980.e15 (2021)	GFTFSSYG	ALPKKY	IWYDGSNK	EDS	ARDYPFSGSYYGDAFDI	YSTDSSGNRWV	MW718475.1	MW718627.1	train set	3108
T2-5D		HA	Huang et al. J Clin Invest. 125:2631-2645 (2015)	GFTFSYAS	RSVQRSNGYNY	IKSLEWGGTT	VAS	VTAATHDYYDTYGYSNY	MQTLETPQT	KP231614.1	KP231635.1	train set
COVA1-02	11	Spike	Brouwer et al. Science 369:643-650 (2020)	GFTFSIYA	SSDVGGYNY	ISYDGSNQ	DVS	ARARGGSYNDAFDI	SSYTSSSTPVV	MT599821.1	MT599905.1	train set	807
R95-1C02		HA	Liu et al. Nat Commun. 10:324 (2019)	GFTFDDYA	NIGSKS	ISWNSGHI	DDS	AKDIVGDYGSGSYYDY	QVWDSTSDHRYV	MK311829.1	MK312146.1	train set
Mod11_P2_IgG_B2-P1369		Spike	Wang et al. Nature 592:616-622 (2021)	GFTVSSNY	QSISSW	IYSGGST	DAS	ARDLQEYAGMDV	QQYNSYSNT			train set	3472
K77-2H11		HA	Liu et al. Nat Commun. 10:324 (2019)	GYTFSDYY	ALPNQY	INPKTGGT	KDS	ARDDGYSTGADV	QSSDITATWV	MK311363.1	MK312009.1	train set
CV2-20		Spike	Jennewein et al. Cell Rep. 36:109353 (2021)	GYTFTGYY	NIGSKG	INPNSGGT	DDS	ARDQVSPYCGGDCPDAFDI	QVWDSTSDHPGYV	MW681652.1	MW681653.1	train set	1643
MOD7_P1_IgG_D7-P1369		Spike	Wang et al. Nature 592:616-622 (2021)	GFIFSSYE	QSVSSSY	INSSGNAI	GAS	ARGNWPNFGMDV	QQYGSSPPWT			train set	3807
ADI-56062		Spike	Wec et al. Science 369:731-736 (2020)	GGRFSDYA	QSAVHSDGTTY	IVPHLNRK	KVS	ARDPTFLNTGNHFWYAVDI	MQTTDWPRT	MT566112.1	MT566113.1	train set	73
COV047_P5_IgG_8-P1369	1	Spike	Robbiani et al. Nature 584:437-442 (2020)	GFTVSSNY	QDISNY	IYSGGST	DAS	ARDRVIYGMDV	QQYDNLPQT	MW293084.1	MW293539.1	train set	555
HL_CV24-201		Spike	Kreye et al. Cell 183:1058-1069 (2020)	GYTFSGFY	SSDVESYNL	INPNSGGT	EGS	ARDLAYSMVRGISGI	CSYAGSNTWV			train set	505
C003_P1_IgG_G9-P1369		Spike	Wang et al. Nature 592:616-622 (2021)	GYSFTSYW	SSDVGGYNF	IYPGDSDT	DVS	ARLRFSTRLLVLFGEFKFHYYGVDI	SSYTSSSALEV			train set	3284
C003_P1_IgG_C5-P1369		Spike	Wang et al. Nature 592:616-622 (2021)	GFTFSNYA	QSLVYSDGNTY	ILYDGTNK	KVS	AKGGLGIMIFGVDDDFDI	MQGTHWPLWT			train set	263
PDI_90		Spike	Wheatley et al. Cell Rep. 37:109822 (2021)	GYTFTSYA	QSVSSSY	INAGNGNT	GAS	ARDPPYYDSSGYMFDY	QQYGSSPLT			train set	4431
MOD3_P2_IgG_G12-P1369		Spike	Wang et al. Nature 592:616-622 (2021)	GFTFSSYG	SIGSKS	ISYDGSNK	DDS	AKGITIVGATTEYFDY	QVWDGSSDHPWV			train set	3601
COVA2-45		Spike	Brouwer et al. Science 369:643-650 (2020)	GYTFTGYY	QSVSSSY	INPNSGGT	GAS	ARGDGDYYDSSGYYRPTLYNWLDP	QQYGSSPYT			train set	870
Mod4_P3_IgG_F1-P1369		Spike	Wang et al. Nature 592:616-622 (2021)	GFTFSSYG	QDISNY	ISYDGSNK	DAS	AKNVYSYGLTAYFDY	QQYDNLSFT			train set	3632
C122		Spike	Robbiani et al. Nature 584:437-442 (2020)	GLTVSSNY	QGISSY	LYSGGSS	AAS	ARESGDTTMAFDY	QQLNSDSYT			train set	2682
C4-2-2D01		HA	Henry et al. Cell Host Microbe. 25:357-366.e6 (2019)	GFRFSSYA	QSLLHSDKKTY	ISFDGGNK	EVS	AKDRRRDSLPRYFDWLVVYNGMDV	MQSLQVPLT	MH205283.1	MH205492.1	train set
ADI-55714		Spike	Wec et al. Science 369:731-736 (2020)	GFTVRTYC	QSVRSN	VCGDNID	DAS	ARATPPGGGTGWPYFDF	QQYNTWPPLT	MT565794.1	MT565795.1	train set	680
ADI-55995		Spike	Wec et al. Science 369:731-736 (2020)	GFSFGTYG	QSVSIY	MWYDGITQ	DAS	VKDQSSGDRLLYLGYFDL	QQRAKWPPRVT	MT565982.1	MT565983.1	train set	698
HK_CV05-140		Spike	Kreye et al. Cell 183:1058-1069 (2020)	GDSMRRYY	QSISTW	VYYSGST	KAS	AAGGGSGFYYF	QQYKSSSST			train set	1940
COV2-2111		Spike	Zost et al. Nat. Med. 26:1422-1427 (2020)	GFTFSSYD	QSISSY	IGTAGDT	AAS	ARVLYDSSGFYNWFDP	QQSYEIPPWT	MT665539.1	MT665152.1	train set	125
54042-7		Spike	Kramer et al. Cell Rep. 37:109784 (2021)	GFTFEYYA	SSNIGNNY	IGWNRGSL	DNH	VRGFREFLKTSGPNDY	GTWDGSLSVYV	MZ820101.1	MZ820110.1	train set	1822
ab185		Spike	Feldman et al. Sci Immunol. 6:eabl5842 (2021)	GFTFSSYA	SSDVGSYNL	ISGSGGST	EGS	AKDSLFCPQCSPAYYFDY	CSYAGSSTLVV	OK094383.1	OK094384.1	train set	1385
HL_CV07-203		Spike	Kreye et al. Cell 183:1058-1069 (2020)	GYTFTGYY	SSNIGAGYD	INPNSGGT	GNS	ARKQQPSSLSYYYYGMDV	QSYDSSLSGSWV			train set	2212
CN2-11		Spike	Jennewein et al. Cell Rep. 36:109353 (2021)	GGSISSGGYY	QSLVHSDGNTY	IYYSGST	KIS	ARGGDLFGELLGATGYYGMDV	MQATQFPFT	MZ151219.1	MZ151220.1	train set	1605
PZF10_P2_IgG_D12-P1369		Spike	Wang et al. Nature 592:616-622 (2021)	GGSISSGSYY	AFPNQY	ISTSGTT	KDN	ATYHYDSTVYYYDDQYFQH	QSSDSSGVV			train set	4090
R95-2D04		HA	Liu et al. Nat Commun. 10:324 (2019)	GFTFQHYA	TSNIGSET	LSWNSGDR	SSN	AKDISVRYYDFWSGYLGRPRGMDV	AAWDESRNGFYV	MK311836.1	MK312149.1	train set
C2185		Spike	Cho et al. Nature 600:517-522 (2021)	GYTFTSYY	QSISSY	INPSGGGT	AAS	AREDSGSSRLDY	QQSYSTPSLT			train set	1154
CC6.31		Spike	Rogers et al. Science 369:956-963 (2020)	GYTFTSYY	QGIRND	ISPSGGGT	AAS	ARWYDSTGSIDY	LQHNSYPILT	MT594068.1	MT594101.1	train set	2995
HK_CV24-298		Spike	Kreye et al. Cell 183:1058-1069 (2020)	GFTFSRYG	QTLLHSNGYNY	ILFDGRKE	LGS	ARGWGGDGYTVDAFDV	MQALQPPYI			train set	2030
150055-037_4F05		HA	Henry et al. J Virol. 93:e01150-19 (2019)	GGTFDIYT	QDISRW	IMPLTGTA	AAS	ASFGAEWTSYDSPNWLDP	QQADSFPPT	MN267282.1	MN267362.1	train set
FY5-V		HA	Kallewaard et al. Cell 166:596-608 (2016)	GDRVSSNSAV	QSLSSY	TYYRSKWYY	AAT	ARGGHITVFGLNIDAYDI	QQSRT	KX398431.1	KX398440.1	train set
K77-1F01		HA	Liu et al. Nat Commun. 10:324 (2019)	GFTFSSYG	SSDVGAYNY	ISSDRSTI	DVN	ARDFMSYFFDY	NSYTSISTGV	MK311449.1	MK312034.1	train set
150055-037_4A03		HA	Henry et al. J Virol. 93:e01150-19 (2019)	GHTLTEVS	LDITYQ	FDPEDGET	DAS	AIDISHTNGWLSQFDY	QQYNYLPPT	MN267284.1	MN267361.1	train set
70-1F02		HA	Wrammert et al. J Exp Med. 208:181-193 (2011)	GGIFRSNA	QSVSSNY	IIAVFGTA	GAS	ARGPYYYGNSHLDF	QQYGTSPRT	HQ689778.1	HQ689776.1	train set
COV096_HC_189-p1369		Spike	Robbiani et al. Nature 584:437-442 (2020);Wang et al. Sci. Transl. Med. 13:eabf1555 (2021)	GYSFTSYW	SSNIGADYD	IYPGDSDT	GNS	ARLPQEEKRFLEWLPPANVRKQIPYYYGMDV	QSYDSSLSGPYWV	MW293079.1	MW293534.1	train set	2956
PZF12_P2_IgG_E7-P1369		Spike	Wang et al. Nature 592:616-622 (2021)	GFTVSRNY	QSISNH	IYSGGST	AAS	AREGGLGKGVTGTTGFDY	QQSYSTPPYT			train set	4164
CQTS106		Spike	Patent: CN111909261A	GFSLSTSGMC	QSIRVY	IDWDDDK	AAS	AREEAAGTKLDY	QQSYSTPRT	MW587512.1	MW587513.1	train set	415
K77-1G02		HA	Liu et al. Nat Commun. 10:324 (2019)	GFTFSRHA	STDTRYDKI	ISYDGSNK	NVT	ARVVTENVYYSGMAV	SSYTASSAHYV	MK311430.1	MK312032.1	train set
CN2-38		Spike	Jennewein et al. Cell Rep. 36:109353 (2021)	GGSISSSSYY	KLGDKY	IYYSGST	QDS	ARQDNTAMSYYYYYGMDV	QAWDSSTAV	MZ151258.1	MZ151257.1	train set	1625
COV2-2941	3	Spike	Zost et al. Nat. Med. 26:1422-1427 (2020)	GFTFMSSA	QSVSSSY	IVIGSGNT	GAS	AAPYCSSISCNDGFDI	QQYGSSPPRYT	MT665508.1	MT665121.1	train set	233
CQTS057		Spike	Patent: CN111925440A	GFSLSTSGMC	QSIRSY	IDWDDDK	AAS	ALGRAGTMDY	QQSYSPPYT	MW587438.1	MW587439.1	train set	386
P003_032	60	Spike	Graham et al. Immunity 54:1276-1289.e6 (2021)	GFTFSSYG	ALPKKY	IWYDGSNK	EDS	ARDGQVGATSGIDY	YSTDSSGNKRV	MW802394.1	MW802287.1	train set	1473
310-18H9		HA	Whittle et al. J Virol. 88:4047-4057 (2014).	GVTFSGYA	QSVSSN	ISPIFGTP	GAS	VSTSEPGGLAVAGSRYFDY	QQYNNWPRT	KJ149446.1	KJ149369.1	train set
S564-14		Spike	Dugan et al. Immunity 54:1290-1303.e7 (2021)	GLTFSSYW	NIGSKS	IKKDGSEK	YDS	ASEPPHYGGNSGAEYFQH	QVWDSSSDHHYV			train set	1311
AG2-G02		HA	Henry et al. Cell Host Microbe. 25:357-366.e6 (2019)	GYTFSAYY	QSVSSSY	INTDSGGT	GAS	ARGYDFWLGSYRAGGWFDP	QQYGSSPQGFT	MH205305.1	MH205601.1	train set
ab144		Spike	Feldman et al. Sci Immunol. 6:eabl5842 (2021)	GFTVSSNY	SSDVGGYNY	IYSGGST	EVS	ARDLRGIT	SSYTSSTVV	OK094373.1	OK094374.1	train set	1380
ADI-56047		Spike	Wec et al. Science 369:731-736 (2020)	GFTFSDYA	QSISTY	ISGSGDKT	GAS	AKDRYCSGGSCFYDAFDI	QQSYNTFFT	MT566084.1	MT566085.1	train set	4288
C164		Spike	Robbiani et al. Nature 584:437-442 (2020)	GFSVSTKY	SNDVGSYTL	LYSGGSD	EVT	ARDSSEVRDHPGHPGRSVGAFDI	CSYAGASTFV			train set	27
1000-2D04		HA	Wrammert et al. J Exp Med. 208:181-193 (2011)	GYTFDYSA	QSVSHY	IFGADAHT	DVS	VKDQWDY	QQRNNWPLT	HQ689771.1	HQ689719.1	train set
MOD8_P2_IgG_E11-P1369		Spike	Wang et al. Nature 592:616-622 (2021)	GGSISSSNYY	QDISNY	FYYSGST	DAS	ARHEYYYDRRGYPRLGWFDP	QQYDNLVT			train set	3930
C814	7	Spike	Wang et al. Nature 592:616-622 (2021)	GGSISSSRYY	SGSIASNY	IYYSGST	EDN	ARLMWLRGPFDY	QSYDSSTHVV			train set	85
CN2-23		Spike	Jennewein et al. Cell Rep. 36:109353 (2021)	GFTFSSYA	QSVLYSSNNKNY	ISGSGGST	WAS	AKGGGETYVRYYFDF	QQYYSTPWT	MZ151232.1	MZ151231.1	train set	1611
CV2-67		Spike	Jennewein et al. Cell Rep. 36:109353 (2021)	GGSISSYY	QSLLHSNGYNY	IYYSGST	LGS	AGTYYDFWSGSTNYYGMDV	MQALQTPRT	MW681743.1	MW681742.1	train set	1687
ADI-55769		Spike	Wec et al. Science 369:731-736 (2020)	GFILDDYA	QSLLHSDGKTY	ITWNSGYL	EVS	AKLGTDHPIGVDV	MQSIQVPIT	MT565890.1	MT565891.1	train set	4241
C1-3E03		HA	Henry et al. Cell Host Microbe. 25:357-366.e6 (2019)	GFSFSKYE	QSVNNN	ISSSGETI	DAS	ANMRAWFWYDPADDIGH	QQYAGWPPWT	MH205254.1	MH205498.1	train set
MOD6_P1_IgG_D3-P1369		Spike	Wang et al. Nature 592:616-622 (2021)	GFTFSTYD	QSISRY	IGTAGDT	AAS	ARGTDTPMVNWYFDL	QQSYSMPPIT			train set	3710
220-14-IgA_1F03		HA	Dugan HL et al. Science translational medicine. 2020 Dec 9;12(573).	GFTFDDYA	GSDIGGHSY	CSWNSGVK	DVS	AKGYGSGNHYPLAPTLDY	SSYRSSSTLVI	MW079674.1	MW079783.1	train set
COV2-2713		Spike	Zost et al. Nat. Med. 26:1422-1427 (2020)	GFTFDDYA	ALPNEY	ISGDGGNT	KDS	AKDEMAYPPSHHYYYYYMDV	QSVDSSGTYPHVI	MT665571.1	MT665184.1	train set	750
AG2-C02		HA	Henry et al. Cell Host Microbe. 25:357-366.e6 (2019)	GYTFTTYG	QGISSY	ISAYNGNT	TAS	AREDCSSARCSVRHYYHYYGMDV	QQLNSYPYT	MH205302.1	MH205505.1	train set
Mod4_P3_IgG_F10-P1369		Spike	Wang et al. Nature 592:616-622 (2021)	GGTFSSYA	QSVLYSSNNKNY	IIPIFDTT	WAS	ARVRGTGATGLNKHIAAAGTFDN	QQYYSTQIT			train set	3633
C2119	1	Spike	Cho et al. Nature 600:517-522 (2021)	GLTVSSNY	SSNIGSNY	IYSGGST	RNN	ARDLLAYGMDV	AAWDDSLSGPLWV			train set	1122
034-100809_2A04		HA	Henry et al. Cell Host Microbe. 25:357-366.e6 (2019)	GGSISRSGVR	EDISRW	GYLGGGT	AAS	ARYYGNSFDY	QPGKSFPLT	MH205220.1	MH205421.1	train set
COVD21_P2_HC_G4-p1369		Spike	Robbiani et al. Nature 584:437-442 (2020)	GFTFSSYG	QSISSW	ISYDGSNK	KAS	AKASGIYCSGGDCYSYYFDY	QQYNSYST	MW292983.1	MW293438.1	train set	109
Mod11_P1_IgG_H10-P1369	4	Spike	Wang et al. Nature 592:616-622 (2021)	GLTVSSNY	QGIRND	IYSGGST	AAS	ARDLGPRGGMDV	LQDYNYPYT			train set	3461
R95-1B11		HA	Liu et al. Nat Commun. 10:324 (2019)	GGSFSDYY	QSVSSSY	INHSGIT	SAS	ARGPLRRIPMVRGVHDYAMDV	QQYGSSPKIT	MK311840.1	MK311992.1	train set
315-09-1B12		HA	Andrews et al. Sci Immunol. 2:eaan2676 (2017)	GYTFNTYG	QSVTNRF	ISAYTGNT	GAS	ARGLLQGAVILDSYHYALDF	QQYDTSPRWT	MF289012.1	MF289036.1	train set
MOD9_P1_IgG_D3-P1369		Spike	Wang et al. Nature 592:616-622 (2021)	GFNLSRHT	QAISDY	ISPSSTYI	GAS	ARDLSAIPTILPYGMDV	QQPRT			train set	3969
310-18H10		HA	Whittle et al. J Virol. 88:4047-4057 (2014).	GGTFSSNA	QSVGSNF	IIGMFGVT	GAS	ATKGHYYESSLDY	QQYGSSPRT	KJ149440.1	KJ149363.1	train set
COV2-2238		Spike	Zost et al. Nat. Med. 26:1422-1427 (2020)	GFSLTTSGEA	KLGHKY	IYWDDDK	QDD	AHRAVILNFDH	QAWDNDAGVV	MT665700.1	MT665313.1	train set	4501
31.c.05_Heavy		HA	Joyce et al. Cell 166:609-623 (2016)	GYTFSNSG	QGLLYIDGNTY	ISAYNGHT	HVS	TRDRFAILTGPNFDH	MQGTHWPLT	KX387032.1	KX386427.1	train set
C2065		Spike	Cho et al. Nature 600:517-522 (2021)	RFTFGSYA	QSISSW	ISGRGGST	DAS	AKGGDTAMVNAEYFQH	QQYKSLALT			train set	1110
HL_CV05-111		Spike	Kreye et al. Cell 183:1058-1069 (2020)	GFTFSSYG	SSDVGGYNY	IWYDGSNK	DVS	ARDLDGDYVTYYYGMDV	SSYTSSSTPVV			train set	2169
T2-9A		HA	Huang et al. J Clin Invest. 125:2631-2645 (2015)	GFSFSNYW	SSNIGAGYD	IKQEGSEE	AYS	ARQGSFADTYYYYYAMDV	QSYDSSLSGLDVV	KP231609.1	KP231630.1	train set
024-10128_3E01		HA	Henry et al. Cell Host Microbe. 25:357-366.e6 (2019)	GYTFTIYE	NIGTKS	MNPNSATT	DDS	ARLVSCGGDCYYFDS	QVWDSSGDQ	MH205232.1	MH205433.1	train set
31.a.66_Heavy		HA	Joyce et al. Cell 166:609-623 (2016)	GFTFTNTA	QSVGRN	ISGNGGAT	DAS	TKDRSPPEYDLLTGYYSTYYYMDV	QQYNNWLRT	KX386980.1	KX386375.1	train set
W85-1F05		HA	Liu et al. Nat Commun. 10:324 (2019)	GFTFSGYA	SSDIGGYNS	ISSDGSNK	EVN	ARDLCSRSSCYIDY	SSYTSRSTLE	MK311580.1	MK312065.1	train set
W85-2A05		HA	Liu et al. Nat Commun. 10:324 (2019)	GGSIRSPSYF	QSLLHSNAYTY	IYDGGRT	LGS	ARRTSGGSYYEYFHH	MQALHTPFT	MK311705.1	MK311956.1	train set
D14		Spike	Andreano et al. Cell 184:1821-1835.e16 (2021)	GFTFSSYA	QSISSY	ISFDGSKK	LAS	AREGQWLNWAFDY	QQSYSTPTWT	MW598307.1	MW598308.1	train set	794
MOD9_P2_IgG_G8-P1369		Spike	Wang et al. Nature 592:616-622 (2021)	GYTFTTYY	QSVSXY	INPSGGST	DAS	AREGTLVPAAPHYLEY	QQRSNWPPEIT			train set	4032
009_10_2A04		HA	Andrews et al. Sci Transl Med. 7:316ra192 (2015)	GDSISSFH	ELWKRF	FYYSVST	QDT	ARAQLGGESPYYYYHMDV	QAWDTNTVV	KU167134.1	KU167414.1	train set
HK_CV07-151		Spike	Kreye et al. Cell 183:1058-1069 (2020)	GFTFTSSA	QSVSSN	IVVGSGNT	GAS	AADPGGVGYCSGGSCYRAFDI	QQYNNWPPALT			train set	1976
W85-2H08		HA	Liu et al. Nat Commun. 10:324 (2019)	GFTFSSYA	SSDVGGYNY	ISHDGGNI	EVN	ARDYCSTTSCYVDY	SSYTSRSVV	MK311615.1	MK312074.1	train set
MOD9_P2_IgG_G1-P1369		Spike	Wang et al. Nature 592:616-622 (2021)	GYSFTNYY	QSISRW	INPGGGST	KSS	ARGALIPDAHDAFDI	QQYNSYYLAT			train set	4028
31.a.101_Heavy		HA	Joyce et al. Cell 166:609-623 (2016)	GFTFSSHT	QSVGRY	ISGKGGST	EAS	TEDRSPPVYNLLAGYYSTYYYMDV	QQYNNRLRT	KX386923.1	KX386319.1	train set
029_09_3A02		HA	Andrews et al. Sci Transl Med. 7:316ra192 (2015)	GYIFTGYY	ILGDTY	INPNTGVT	HDF	AKDRAWLVYDDGSDV	QTWDGGAL	KU167186.1	KU167440.1	train set
Mod4_P4_IgG_E12-P1369		Spike	Wang et al. Nature 592:616-622 (2021)	GFTFSSYA	SSNIGAGYD	ISGSGGST	GNS	AKALYDSSGYYLPGRSYYYYYAMDV	QSYDSSLSGSNWV			train set	3669
PDI_220	73	Spike	Wheatley et al. Cell Rep. 37:109822 (2021)	GFTLSDFG	QSLVYSDGNTY	ISYGGSIK	KVS	ARGAVAGRHAFDI	MQGTHWPLT			train set	4365
236-14-IgA_1G02		HA	Dugan HL et al. Science translational medicine. 2020 Dec 9;12(573).	GFSFSDYY	GAIIASNY	IDSRSTYR	EGN	AAGSRSYSYHGLDV	QSYDTGLWV	MW079668.1	MW079777.1	train set
236-14-IgA_2A04		HA	Dugan HL et al. Science translational medicine. 2020 Dec 9;12(573).	GFSFSDYY	GAIIANIY	IDSRSTFA	EGT	AAGSGGYSYHGLDV	QSYDTGLWV	MW079698.1	MW079805.1	train set
COV047_P4_IgG_11-P1369		Spike	Robbiani et al. Nature 584:437-442 (2020)	GFTVSSNY	QDISNY	IYSGGST	DAS	ARAISESPRYGVY	QQYDNLPLT	MW293123.1	MW293578.1	train set	2703
COVD57_P1_HC_A5-1369		Spike	Robbiani et al. Nature 584:437-442 (2020)	GYTFTGYY	SSDVGGYNY	INPNSGGT	DVS	AREYLERYFDGGQRWISYYYMDV	SSYTPNSTLVV			train set	2921
C2470		Spike	Cho et al. Nature 600:517-522 (2021)	GYTFTSYG	SGSIASNY	ISAYNGNT	EDN	ARALTGVYNWFDP	QSYDTSNVV			train set	337
ADI-56012		Spike	Wec et al. Science 369:731-736 (2020)	GGTFNSYT	SGHSTYA	IIPILDTP	LNSDGSH	AIRRDYSDYRDFDY	HTWGTDIQV	MT566016.1	MT566017.1	train set	4271
COVD57_P2_HC_H7-1369		Spike	Robbiani et al. Nature 584:437-442 (2020)	GGSFTNYY	QSLXHRNGYNY	INDSGIT	LGS	ARRRSFSRPSSIDY	MQALQTLT			train set	538
SFV009_6C01		HA	Andrews et al. Sci Transl Med. 7:316ra192 (2015)	GYSISSGLY	KIGTKS	VYYGVST	DDV	ARVKWVRDLNYYHYMDV	QVWDTGSDHVV	KU167272.1	KU167454.1	train set
C635	20	Spike	Wang et al. Nature 592:616-622 (2021)	GFTFTTYN	QNIYIY	ISDSGGTI	GAS	ARVKGRSSYYYYGMDV	QQSYSTPVT			train set	584
MOD6_P1_IgG_A4-P1369		Spike	Wang et al. Nature 592:616-622 (2021)	GYSFTSYW	QSISTW	IYLGDSET	DAS	ARQPLGQGGYSDF	QQYNSYPST			train set	3691
C53E12		Spike	Tong et al. Cell 184:4969-4980.e15 (2021)	GFTFSSYG	QSVSSY	ISYDGSNK	DAS	AKGTEIVVVPADYFDY	QQRSNWPGFT	MW718440.1	MW718592.1	train set	3115
013_10_2G01		HA	Andrews et al. Sci Transl Med. 7:316ra192 (2015)	GFTFGDSD	NIGSKN	IRSKTYGGTT	RDS	TRAEYGDYVGYFDY	HVWDRSTVV	KU167141.1	KU167419.1	train set
C819		Spike	Wang et al. Nature 592:616-622 (2021)	GGSISSYY	SSNIGAGYD	IYYSGST	ANN	ARETSYYDSSGSFSGSHPYYFDS	QSYDSSLTGWV			train set	570
MOD9_P1_IgG_H11-P1369		Spike	Wang et al. Nature 592:616-622 (2021)	GFSFSSSW	ALPRQY	IKQDGSEK	KDS	ARGVAIVVVVPTTPEFFDY	QSADSSGAV			train set	3991
CQTS123		Spike	Patent: CN111909260A	GFSLSTSGVG	SSNIGSNN	IYWDDDK	SNN	AHTTWYYYGSGWFDP	AAWDDSLNGHV	MW587542.1	MW587543.1	train set	433
C2007		Spike	Cho et al. Nature 600:517-522 (2021)	GYTFTGYY	NIGSKS	INLNSGGT	DDS	ARELVGRYYYDSSGYADY	QVWDSSSDHHWV			train set	1080
COV072_P3_HC_12-P1369		Spike	Robbiani et al. Nature 584:437-442 (2020)	GFTFSSYW	SGSIASNY	IKQDGSEK	EDK	ARALQGPWLGADY	QSYDSSKGV			train set	2733
C129		Spike	Robbiani et al. Nature 584:437-442 (2020)	GFTFSSYG	QDISNY	ISYDGSNT	DAS	AKGPRFGWSYRGGSGFDI	QQYDNLPIT			train set	543
FISW-g.01		HA	Cheung et al. Cell Rep. 32:108088 (2020)	GFSLSTSGMC	SSNIGNKP	INWDDDK	YDD	ARTLYGDFANYFDP	AAWDDSLNGWV	MT755756.1	MT755784.1	train set
150055-015_2E05		HA	Henry et al. J Virol. 93:e01150-19 (2019)	GFIFDEYA	QGITKY	INWNGIST	DAS	AKDRRYDSSMDYYWHYGMDV	QQYDNLPLT	MN267241.1	MN267317.1	train set
MOD9_P1_IgG_E2-P1369		Spike	Wang et al. Nature 592:616-622 (2021)	GDSFTSYW	QSVSSSY	IYPGDSDT	GAT	ASLGGYGSGRGAEMPFDP	QQYDSSPFT			train set	3974
K77-1F02		HA	Liu et al. Nat Commun. 10:324 (2019)	GFTFSSYG	SSNIGNYNL	ISYDGSEK	EVS	ARVMDSYYFDY	CSYAPTNTWV	MK311413.1	MK312019.1	train set
K77-2E03		HA	Liu et al. Nat Commun. 10:324 (2019)	GYTFISYA	QSLLHSSGYNY	ISAYSGDT	LGS	ARRFSTSWFFMDV	MQALQTPLT	MK311359.1	MK311867.1	train set
W85-2C06		HA	Liu et al. Nat Commun. 10:324 (2019)	GFTFSSYA	SSDVGGYNY	ISSDGSNK	EVN	ARDLCSTSSCYLDY	SSYTSRSTVI	MK311614.1	MK312073.1	train set
31.a.64_Heavy		HA	Joyce et al. Cell 166:609-623 (2016)	GFTFTSDA	QSVSRN	IPGNSANT	DAS	TRDRSPPVYNLLAGYYSTYYYMDV	QQYNHWLRT	KX386978.1	KX386373.1	train set
150055-032_3C06		HA	Henry et al. J Virol. 93:e01150-19 (2019)	GFTFTNYG	SSDVGGYNY	ISYDGIIK	DVT	AKDLDDSSSWEFYHYFGMDV	SSYAGSDTFAV	MN267245.1	MN267325.1	train set
R95-2C06		HA	Liu et al. Nat Commun. 10:324 (2019)	GFSFDDYA	NIDVGMYDR	ISWDGANT	ENN	ARDAGGGNYDYYRYMDV	CSYAASINFV	MK311810.1	MK312139.1	train set
31.a.100_Heavy		HA	Joyce et al. Cell 166:609-623 (2016)	GFTFRDTT	ESVRSN	ISGNAAGT	GAS	TRDQSPPIHNLMTGYYSTFYYMDV	QQYNHWFRT	KX386922.1	KX386318.1	train set
C045		Spike	Gaebler et al. Nature 591:639-644 (2021)	GFTFSTYS	NIGSKN	ISSSSSTI	YDN	AREAHDGALTDYGDYLNWFDP	QVWDTTSDHFYWV			train set	149
Wang-C364		Spike	Wang et al. Sci Transl Med. 13:eabf1555 (2021)	GFTFSNAW	SSNIGAGYD	IKSKTHGETT	VNN	ATHRSEAGDLDY	QSYDSSLSGSV			train set	673
C1257	151	Spike	Cho et al. Nature 600:517-522 (2021)	GYTFTTYY	QSVSSY	INPDAAST	DAS	ARDEVLIPAARALDY	QQRSNWPRIFT			train set	977
C064		Spike	Gaebler et al. Nature 591:639-644 (2021)	GFTFSNYA	SSDVGSYNL	ISGSGGNT	EGS	AKAVHYGGNSDRRFSEPSAPFDY	CSYAGSSTPYV			train set	92
SFV015_1E03		HA	Guthmiller et al. Sci Transl Med. 13:eabg4535 (2021)	GFTFSTHS	QRISNY	IEKEGSEK	TAY	ARVSREEWATVDDPHDYYYMDV	QQNYNTLFT	MW857996.1	MW858035.1	train set
HK_CV07-306		Spike	Kreye et al. Cell 183:1058-1069 (2020)	GYTFTGYY	QSISSY	INPNSGGT	AAS	ARGTLYYDILTGSPNPPKLDY	QQSYSTPWT			train set	2009
CQTS178		Spike	Patent: CN111925444A	GGSISSSNW	QGIGNS	IYHSGST	AAS	ARVQGLIDY	QQYYSTPPRT	MW587622.1	MW587623.1	train set	464
310-18E8		HA	Whittle et al. J Virol. 88:4047-4057 (2014).	GGTFSKYA	SCSIGNTA	IIPIFHTT	FHD	ARGAGSTPYNYYGMDI	AAWNDSLSGRE	KJ149417.1	KJ149305.1	train set
MOD9_P2_IgG_A11-P1369		Spike	Wang et al. Nature 592:616-622 (2021)	GFTFTDYF	QSLVYSDGNTY	ISSTGATI	KVS	ARDRRGYFDWSSNLDF	MQGIHWPPT			train set	633
C003_P1_IgG_D10-P1369		Spike	Wang et al. Nature 592:616-622 (2021)	GFTFSRYS	SSNIGADSD	ITSGSSSI	GNS	ARDSATYYYGSGVRHGYISGPEYFQY	QSYDSSLSAVL			train set	3275
C707		Spike	Gaebler et al. Nature 591:639-644 (2021)	GFTFSSYS	QAIASY	ISSSNNII	DAS	ARVPSWAPYQLLPGPFDY	QQYESLPGT			train set	1458
COV021_P2_IgA_35-P1609		Spike	Wang et al. Sci Transl Med. 13:eabf1555 (2021)	GGSFSGSY	QSISSY	ISHSGST	GAS	VRGLPMNAVVWFDP	QQRSVWLT	MW293004.1	MW293459.1	train set	645
S24-223		Spike	Dugan et al. Immunity 54:1290-1303.e7 (2021)	GFSLNTSGVG	SSDVGGYNY	IYWDDDK	DVS	AHHTIVPIFDY	NSYTSSSTLVV			train set	1289
W85-2D05		HA	Liu et al. Nat Commun. 10:324 (2019)	IHLW*LR	SSDIGTYNY	*RQILWWGN	DVS	*GRH*CF*C	CSYTSSSTWV	MK311644.1	MK312083.1	train set
CN1-19		Spike	Jennewein et al. Cell Rep. 36:109353 (2021)	GFTFSNAW	ALPKQY	IKSKTDGGTT	KDS	TTDLGRFRAYYYYGMDV	QSADSSGTYVV	MZ151205.1	MZ151206.1	train set	1597
C001_P1_IgG_A11-P1369		Spike	Wang et al. Nature 592:616-622 (2021)	GGSISSSSYY	SSDVGSYNL	IYYSGST	EGS	ARHQRYGYGGGVDY	CSYAGSSTLV			train set	3241
F022-177v		HA	Iba et al. J Virol. 88:7130–7144 (2014)	GYTFTGYG	SSNIGAGYD	INAYDGNT	GST	GRVEGVRGVMGYHFYPMDV	QSYDSSLSGSV	AB914707.1	AB914708.1	train set
047_09_1C05		HA	Andrews et al. Sci Transl Med. 7:316ra192 (2015)	GFTFTIYA	QSVSSF	IRGSGGST	DAS	AKGGDFWTGHYYFDY	QQRSNWPPGFT	KU167241.1	KU167367.1	train set
HK_CV23-116		Spike	Kreye et al. Cell 183:1058-1069 (2020)	GFTFSSYS	QSVSSY	ISSSSSYI	DAS	ARASLVTMVRGAGNYMDV	QQRSNWPLT			train set	2014
COV2-2262		Spike	Zost et al. Nat. Med. 26:1422-1427 (2020)	GYTFTSYD	SSDVGSYNR	MNPNSGNT	EVS	AREARYFDWIFEGSDYYYYGMDV	SSYTSSSLRV	MT665660.1	MT665273.1	train set	4512
MOD3_P2_IgG_C6-P1369	35	Spike	Wang et al. Nature 592:616-622 (2021)	GFTFSSYA	SSDVGGYNS	ISYDGSDK	EVF	AKNMGSYGYYYYGMDV	SSFAGSNTWV			train set	3580
PDI_64	19	Spike	Wheatley et al. Cell Rep. 37:109822 (2021)	GFTFSNYG	QDISNY	ISYDGSNK	DAS	AKGGYGYGYQAYYFDY	QQYDNLPIT			train set	4418
R95-1D04		HA	Liu et al. Nat Commun. 10:324 (2019)	GDTFDNYI	DSNIGRRS	ISPTLRLT	SND	ARDALYRPAYHDYYYYMDV	AAWDDSLKGAV	MK311746.1	MK312103.1	train set
C2411	41	Spike	Cho et al. Nature 600:517-522 (2021)	GGSISSYY	QGISSY	IHYSGST	AAS	ARHYDILTALSWFDP	QQLNSYPPYT			train set	1196
HK_CV38-181		Spike	Kreye et al. Cell 183:1058-1069 (2020)	GYTFTGYY	QRVSSY	INPNSGGT	DAS	ARDLGYSYLYGAFDI	QQRSNWPT			train set	2059
Mod4_P3_IgG_G4-P1369		Spike	Wang et al. Nature 592:616-622 (2021)	GFTFSSYG	QDISNY	ISYDGSNK	DAS	LLGYSYGYSHGILPY	QQYDNLPIT			train set	3640
CC12.1	1	Spike	Rogers et al. Science 369:956-963 (2020);Yuan et al. Science 369:1119-1123 (2020)	GLTVSSNY	QGISSY	IYSGGST	AAS	ARDLDVYGLDV	QQLNSYPPKFT	MT594038.1	MT594071.1	train set	5
SFV015_1A03		HA	Li GM et al. Proceedings of the National Academy of Sciences. 2012 Jun 5;109(23):9047-52.	GFTFSSYS	QRISNY	INKEGSEN	KAY	ARVSREEWATVDDPHDYYYMDV	QQNYNPLFT	JX027441.1	JX027437.1	train set
COV2-2529		Spike	Zost et al. Nat. Med. 26:1422-1427 (2020)	GYTFTRHA	ALSKQY	INTNTGNP	KDS	VREYGSGHPLPI	QSADSSSHWV	MT665697.1	MT665310.1	train set	4591
CV1-25		Spike	Jennewein et al. Cell Rep. 36:109353 (2021);Seydoux et al. Immunity 53:98-105.e5 (2020)	GGSISSGDYY	QSVSSN	IYYSGST	GAS	ARDHHYDFWSGYSSYYYYGMDV	QQYNNWPYT	MT462499.1	MT462558.1	train set	1776
MOD8_P2_IgG_C7-P1369		Spike	Wang et al. Nature 592:616-622 (2021)	GGSISSGGYY	QDISNY	IYYSGST	DAS	ARGPYNSRWYRSWFDP	QQYGNLPYT			train set	3920
K77-1H04		HA	Liu et al. Nat Commun. 10:324 (2019)	GGTFNSYS	QSLLHRNGYNY	IIPIFDTP	LGS	ASDSSSRYYDILTGPFHY	MQALQAPLT	MK311384.1	MK311882.1	train set
HL_CV01-151		Spike	Kreye et al. Cell 183:1058-1069 (2020)	GYTFTTYG	SSDVGAYNY	ISAYNGNT	EVI	ARADDTMVQGVIPNFDY	SSYAGSNNVV			train set	61
HL_CV24-243		Spike	Kreye et al. Cell 183:1058-1069 (2020)	GFTFSSYW	SGHSRYA	IKQDESEK	LNNDGRH	ARLYSGNYFDY	QTWDTAIWV			train set	2248
C1305		Spike	Cho et al. Nature 600:517-522 (2021)	EIVVSANY	QGISNF	LYPGGTT	AAS	ARDLGYFDF	QKYNSAPPWT			train set	996
HL_CV05-134		Spike	Kreye et al. Cell 183:1058-1069 (2020)	GLTFSSYA	SSDVGGYNY	ISGSGGST	EVS	AKAGIRGGISMVRAHFDI	SSYAGSNNFV			train set	2177
CV3-1_	3	Spike	Jennewein et al. Cell Rep. 36:109353 (2021)	GFTFTSSA	QSVSSSY	IVVGSGNT	GAS	AAPSCSGGRCYDGFDI	QQYGTSPWT	MW681558.1	MW681586.1	train set	1
C046		Spike	Gaebler et al. Nature 591:639-644 (2021)	GFTFDDYA	QSVSSY	INWNSGSL	DAS	AKAGVRGIAAAGPDLNFDY	QQRIT			train set	1390
CQTS210		Spike	Patent: CN111925442A	GFTFSSYG	SGSIASNY	ISYDGSNK	EDN	AKAAGGGYSYIYWGGDY	QSYDSSNLWV	MW587662.1	MW587663.1	train set	475
MOD3_P2_IgG_B5-P1369		Spike	Wang et al. Nature 592:616-622 (2021)	GYSFTSYW	QGISSA	IYPGDSDS	DAS	ARHLRAYCRGDCYNAFDI	QQFNSYPPT			train set	3575
ab189		Spike	Feldman et al. Sci Immunol. 6:eabl5842 (2021)	GFTFSSYA	NIGSKS	ISYDGSNK	YDS	ARDFRGGLVGGGSCLDY	QVWDSSSDHYV	OK094385.1	OK094386.1	train set	1386
CQTS129		Spike	Patent: CN111909260A	GFTFSDYY	QSVSSY	ISSSGATI	DAS	ASPLLSHNYGSGSYYNVYWYFEL	QQLGT	MW587552.1	MW587553.1	train set	439
HL_CV03-118		Spike	Kreye et al. Cell 183:1058-1069 (2020)	GYTFSAYY	ISNIFVHHY	IHPSAGTT	DAV	ARDGISTFGVVKHYYAMDV	SSYTTTTTLV			train set	502
039_10_5A01		HA	Andrews et al. Sci Transl Med. 7:316ra192 (2015)	GFTFNIYN	QDISNS	ITPNSNYI	DAS	ARALTTMTTTDS	QQVWA	KU167207.1	KU167340.1	train set
COV072_P3_HC_73-P1369	114	Spike	Robbiani et al. Nature 584:437-442 (2020)	GGSFSAYS	NIGSKS	INHGGST	YDS	AREGAVAGGDFDY	QVWDGTSDHPGWV			train set	2754
MOD9_P2_IgG_F6-P1369	65	Spike	Wang et al. Nature 592:616-622 (2021)	GGSISSDDYY	KSVSSGY	ISYIGST	GAS	ARTYYYDSSGNYFQYYFDY	QQYGSSPLT			train set	204
150055-010_2E06		HA	Henry et al. J Virol. 93:e01150-19 (2019)	GDSMSSYY	SSNIGADYD	MSYSDDFTGSA	DNT	ARQRLYHMDV	QSYDRSLSGSVV	MN267269.1	MN267348.1	train set
HK_CV07-127		Spike	Kreye et al. Cell 183:1058-1069 (2020)	GGSISSSSYY	QGISSW	IYYSGST	AAS	ARHPLALITIFGVSRQYGMDV	QQANSFPWT			train set	1968
COVD21_P2_HC_H9-p1369		Spike	Robbiani et al. Nature 584:437-442 (2020)	GFTFSSYG	QSISSW	ISYDGRNK	KAS	AREFGDPEWYFDY	QQYNSYWT	MW293037.1	MW293492.1	train set	534
W85-3H04		HA	Liu et al. Nat Commun. 10:324 (2019)	GFTFSDCP	QGISNW	ISFDGSNK	AAS	ARDRGLVVVDDTPDALDI	QQYNSYPLT	MK311594.1	MK311934.1	train set
Mod11_P2_IgG_E1-P1369		Spike	Wang et al. Nature 592:616-622 (2021)	GFTFSTYA	QGISSW	ISYDGSNK	DAS	ARDVRVVVGATSHYYNGMDV	QQAKSFPFT			train set	3484
MOD8_P2_IgG_C10-P1369	7	Spike	Wang et al. Nature 592:616-622 (2021)	GGSISSSSYY	SGSIASNY	IYYSGST	EDN	ARLQWLRGYFDY	QSYDISNHWV			train set	15
MOD9_P2_IgG_A6-P1369		Spike	Wang et al. Nature 592:616-622 (2021)	GFTFSNAW	QSISSY	IKSKIDGGTT	AAS	TTDPDYSSSSIY	QQSYSTRWT			train set	3995
CV3-13		Spike	Jennewein et al. Cell Rep. 36:109353 (2021)	GGSISSGTYY	QDISNY	IYTSGSA	VAS	AREYSSSYYYFYYMDV	QQFDNLPYT	MW681569.1	MW681597.1	train set	1699
HL_CV03-161		Spike	Kreye et al. Cell 183:1058-1069 (2020)	GGSISSSSYY	ALPKKY	IYYSGST	EDS	ARQRKGWLQLRGNWYFDL	YSTDSSGNQVV			train set	2156
CV1-44		Spike	Jennewein et al. Cell Rep. 36:109353 (2021);Seydoux et al. Immunity 53:98-105.e5 (2020)	GYTFTSYY	ALPKQY	INPSGGST	KDS	ARDLTSTSSSPYSYYYGMDV	QSADSSGTYVV	MT462518.1	MT462541.1	train set	1789
COVA2-06		Spike	Brouwer et al. Science 369:643-650 (2020)	GGSISSFY	QSVTNNY	IHNNGNT	ATS	ARGGWSLDS	QQYGGPLPYT			train set	835
COV2-2459		Spike	Zost et al. Nat. Med. 26:1422-1427 (2020)	GGSISSGTYY	QSVSSN	TYYGGST	GAS	ARRGNYYDSKNWFDP	QQYNNWPPMYT	MT665624.1	MT665237.1	train set	4570
CN2-21		Spike	Jennewein et al. Cell Rep. 36:109353 (2021)	GFTFDDYA	NIGSKS	ISWNSGSI	DDS	AKDMTPYYDILTEAYGMDV	QVWDSSSDHVV	MZ151230.1	MZ151229.1	train set	1610
16.a.46_Heavy		HA	Joyce et al. Cell 166:609-623 (2016)	GYTFTSFG	QSIDRF	ISGYTGNT	YAS	ARDKKQGEVVLPAASFRWFAP	QQSYSAPFT	KX386722.1	KX386242.1	train set
ab166	175	Spike	Feldman et al. Sci Immunol. 6:eabl5842 (2021)	GGTFSSYA	SSNIGAGYD	IIPILGIA	GNS	ARVVSNWFDP	QSYDSSLSGPV	OK094379.1	OK094380.1	train set	1383
R95-2E10		HA	Liu et al. Nat Commun. 10:324 (2019)	GFTFSSYD	SSDIGSYNL	ISYDGSNK	EVS	ARVFESYAMDV	CSYARSSTPLYV	MK311779.1	MK312116.1	train set
COVA3-03		Spike	Brouwer et al. Science 369:643-650 (2020)	GFTFSSYA	ALPKQY	ISGSGGNT	KDS	AKEIAVAGCFDY	QSADSSGTYRV			train set	875
C1393		Spike	Cho et al. Nature 600:517-522 (2021)	GFTFDDYA	KLGHKY	ISWNSGSI	QDD	AKNVYDSSGFYLDY	QAWDSITLI			train set	1045
54.a.32_Heavy		HA	Joyce et al. Cell 166:609-623 (2016)	GYTFTSYG	QSVSSY	ISGYTGNT	GAS	ARDRIQGAVVLPAQQVNWFDP	QQHSNWPRT	KX387092.1	KX386471.1	train set
W85-3C10		HA	Liu et al. Nat Commun. 10:324 (2019)	GGSIRSSSYY	QSLLHSNGYNY	IYDSGNT	LGS	ARRPISGSYYEYFHH	MQALQNPFT	MK311702.1	MK311953.1	train set
HK_CV07-272		Spike	Kreye et al. Cell 183:1058-1069 (2020)	GFTFSACS	ESVSRNY	ITSSGGAT	DAS	ARGLDNNGYYSGY	QQYGSSPRT			train set	2004
CQTS011		Spike	Patent: CN111909263A	EVTVSSNY	QSISSY	IYSGGST	AAS	ARDGLVGATLAFDF	QQSYSTPPYT	MW587370.1	MW587371.1	train set	2626
C675		Spike	Wang et al. Nature 592:616-622 (2021)	GFTVSSNY	QDISNY	IFSGGST	DAS	ARGPYPAADNY	QQYDNLPIT			train set	3395
Mod11_P2_IgG_F9-P1369	24	Spike	Wang et al. Nature 592:616-622 (2021)	GGTFSSYA	SSNIGAGYD	IIPILGIA	VNS	ARERGYSGYGAAEYFDY	QSYDSSLSGSV			train set	70
COVD57_P1_HC_A9-1369		Spike	Robbiani et al. Nature 584:437-442 (2020)	GYTFSNYY	RSDVGGYNY	INPNGGTT	EVT	AREIPDILEVVAATGSLDD	SSYAGITNLV			train set	2922
31.a.88_Heavy		HA	Joyce et al. Cell 166:609-623 (2016)	GFTFSTNA	QSVRGN	ISGNSGSA	GAS	TKDRSPPIYDLLPGYYSSYYYMEV	QQYNHWLRT	KX387002.1	KX386397.1	train set
Mod4_P4_IgG_F1-P1369		Spike	Wang et al. Nature 592:616-622 (2021)	GGTFSSYA	QDINNY	IIPMFGTP	DAS	ARDSSRPTPNFYRKYAMDV	QQYDSLRFT			train set	3672
C618		Spike	Wang et al. Nature 592:616-622 (2021)	GFTFSSYA	QSISSY	ISGSGGGT	AAS	AKDLNALQHVETFDP	QQSYSTLPYT			train set	3378
HL_CV48-104		Spike	Kreye et al. Cell 183:1058-1069 (2020)	GGTFSSYA	SSDVGGYNY	IIPIFGTA	DVS	ARDGQQLVRGWFDP	SSYTSSSTLYV			train set	2311
ADI-55758		Spike	Wec et al. Science 369:731-736 (2020)	GFPFSTDA	QGLVHSDGNIY	ISDSGRDT	KVS	ANTNFLDY	MQATHWPRA	MT565874.1	MT565875.1	train set	691
COVD21_P2_HC_B10-p1369		Spike	Robbiani et al. Nature 584:437-442 (2020)	GGSISSSRYY	QSISSW	IYYSGST	KAS	ARHAAAYYDRSGYYFIEYFQH	QQYNNYRYT	MW292981.1	MW293436.1	train set	185
56.a.01_Heavy		HA	Joyce et al. Cell 166:609-623 (2016)	GDSVSSYSAA	QSVSSSY	TYYRSKWYN	GTS	ARGSAMIFGVVIILDL	QQFGSSQYT	KX387163.1	KX386535.1	train set
MOD3_P2_IgG_B4-P1369	173	Spike	Wang et al. Nature 592:616-622 (2021)	GYTFTSYG	SSDVGDYNY	ISPYNGNT	EVT	ARDLGKKYDSSGYSYYYYYNGMDV	SSYAGSNNLV			train set	614
PZF10_P2_IgG_B5-P1369		Spike	Wang et al. Nature 592:616-622 (2021)	GLTVSSNY	QDINNY	IYSGGST	DAS	ARDHITMIAGTDS	QQYDNLPRT			train set	4080
C004_P2_IgG_F6-P1369		Spike	Wang et al. Nature 592:616-622 (2021)	GYGFTNYW	SGSIASNY	IYPADSDT	EDN	ARPVPWGVGYDILTGYSALDSYYFDS	QSYDSSNHRV			train set	3370
HK_CV38-257		Spike	Kreye et al. Cell 183:1058-1069 (2020)	GGSLSGYF	QDISNY	INHGGSP	AAS	ARRIYYGDLGNWNFDL	QQYNSYPLT			train set	2073
429F05		HA	Matsuda et al. Sci Immunol. 4:eaau2710 (2019)	GYTFTTYG	QPVGSSY	ISAYTGNT	GAS	ARSKVQGRVEAATGWFDP	QKYGDLPPVT	MK518386.1	MK518387.1	train set
C835		Spike	Wang et al. Nature 592:616-622 (2021)	GFTLTSYG	QGISNS	ISGDSGKK	GAS	ARSTGILDC	QQYYSSRGFT			train set	3410
C1316		Spike	Cho et al. Nature 600:517-522 (2021)	GYTLTELS	ALPKQY	FDPEDGET	KDS	ATALITMVRGGEYHMDV	QSADSSGLV			train set	1002
CQTS030		Spike	Patent: CN111925441A	GGSISSTSHY	QSVSSY	IHYSGST	AAS	ARFITDGYSSGSDS	QQSYSTPRLT	MW587402.1	MW587403.1	train set	455
C001_P1_IgG_B5-P1369		Spike	Wang et al. Nature 592:616-622 (2021)	GFTFSNYG	QGISSA	ISYDGSNK	DAS	AKTVYSYAYDQYYFDY	QQFNTYPPLT			train set	83
COV107_Plate2_HC_95-P1369	2	Spike	Robbiani et al. Nature 584:437-442 (2020)	GFTVSYNY	QSVSSSY	IYSGGST	GAS	ARDYGDLYFDY	QQYGSSPRT			train set	132
F20		Spike	Andreano et al. Cell 184:1821-1835.e16 (2021)	GYSLIELS	QSVSSN	FDPEDVET	GAS	ATFFAVRGALNWFDS	QQYNNWPPLT	MW598303.1	MW598304.1	train set	797
C004_P1_IgG_A9-P1369		Spike	Wang et al. Nature 592:616-622 (2021)	GGSVSSGSYY	QSISIY	IDYSGST	AAS	ARLGDYSGYGMYYFDY	QQSYSTHMYT			train set	3311
54.a.30_Heavy		HA	Joyce et al. Cell 166:609-623 (2016)	GYTFTSYG	QSVSTY	ISAYTGIT	GAS	ARDRIQGAVALPSQQLNWFDP	QQHSNWPRT	KX387090.1	KX386469.1	train set
PDI_172		Spike	Wheatley et al. Cell Rep. 37:109822 (2021)	GFTFSSYG	QSISSW	ISYDGSNK	KAS	AKDRAGSYSRLFDY	QQYNSYSGT			train set	4338
K77-2H08		HA	Liu et al. Nat Commun. 10:324 (2019)	GNSITSGYF	ESIGAW	ISHKGEP	KAS	ARERGGTYGYFDH	QQYFRDVT	MK311468.1	MK311904.1	train set
150055-023_2E04		HA	Henry et al. J Virol. 93:e01150-19 (2019)	GYSISNYY	QNIKTY	LNHRGNT	GAS	ARGNYYDVDLKLFYFDY	QQSYKMFT	MN267252.1	MN267331.1	train set
HK_CV38-128		Spike	Kreye et al. Cell 183:1058-1069 (2020)	GFTFSDYY	QNIYSY	ISSSGSTI	DAS	ARDWNLSGYYGGGR	QQSYTTPYT			train set	2044
COV2-vax-4	12	Spike	Chen et al. Cell Rep. 36:109604 (2021)	GFTFSSYS	QSVSSN	ISSSSSFI	GAS	ARVRPTYYDSSGYYPDAFDI	QQYYNWPPWT	MZ555585.1	MZ555586.1	train set	4
COV2-vax-65	87	Spike	Chen et al. Cell Rep. 36:109604 (2021)	GFTFSSYA	SGSIASNY	ISYDGSNK	EDN	ARADLGYCTNGVCYIDY	QSYDSSNWV	MZ555532.1	MZ555533.1	train set	134
C004_P1_IgG_C5-P1369		Spike	Wang et al. Nature 592:616-622 (2021)	GFTLSRYG	SGSIASNY	IPYDGSNK	EDN	AKTSMPYCGGGNCYSLVVDY	QSYDSSNHGV			train set	3319
ADI-56069		Spike	Wec et al. Science 369:731-736 (2020)	GGTFSSHA	QAVVHSDGNTY	IMPIFGES	KVS	VRDPDPYTATVRHNHYWHGMDV	MQGTEWPRT	MT566126.1	MT566127.1	train set	8
C63C8	7	Spike	Tong et al. Cell 184:4969-4980.e15 (2021)	GFTFSSYW	SGSIASNY	IKQDGSEK	EDN	ASLRWLQADFEY	QSYDSTNHV	MW718390.1	MW718542.1	train set	3122
COV2-2386		Spike	Zost et al. Nat. Med. 26:1422-1427 (2020)	GFTFSSYG	QSVSSN	IWFDGSNK	GAS	AREGDFWSGYYTGWFDP	QQYNNWPRT	MT665665.1	MT665278.1	train set	4546
31.a.75_Heavy		HA	Joyce et al. Cell 166:609-623 (2016)	GFTFRDSA	QSVRSN	ISGNGGST	GAS	AKDQSPPIYNLMPGYYSTYYYMDV	QQYNHWLRT	KX386989.1	KX386384.1	train set
C12D6		Spike	Tong et al. Cell 184:4969-4980.e15 (2021)	GDSISSSDW	SSDVGSYNL	IYHSGST	EVS	ARRGRAASERGTGNFDY	CSYAGSSTWV	MW718374.1	MW718526.1	train set	3079
240-14-IgG_1F05		HA	Dugan HL et al. Science translational medicine. 2020 Dec 9;12(573).	GFTFSDYY	SSNIGSNT	ISFSFSLT	SNN	ARALRYCSSNSCPESYYYYYGMDV	ATWDDSLDGWV	MW079616.1	MW079722.1	train set
HK_CV05-113		Spike	Kreye et al. Cell 183:1058-1069 (2020)	GFSFRSYV	QSLLHGNGDNY	ISSDSNYY	LGS	ASGDGYRNFWYFDI	MQALQTPT			train set	1932
C004_P2_IgG_C1-P1369		Spike	Wang et al. Nature 592:616-622 (2021)	GFTFSSYD	QSINTY	IGTAGDT	AAS	VRGNTVARYYYYYYYMDV	QQSYSSPPWT			train set	3357
310-18C3		HA	Whittle et al. J Virol. 88:4047-4057 (2014).	GLTFTMYG	QSVSSN	IWYDGSKT	GAS	ARDLGGYFSRGVFDI	QHYNNWPPLT	KJ149392.1	KJ149325.1	train set
COV047_P4_IgG_69-P1369		Spike	Robbiani et al. Nature 584:437-442 (2020)	GFTFSSYG	QSISSF	ISYDGSNK	AAS	AKVGLGYSSGWYGEEIDY	QQSYRTPLT	MW292979.1	MW293434.1	train set	199
AG2-B02		HA	Henry et al. Cell Host Microbe. 25:357-366.e6 (2019)	GYNFDRHW	ESVITA	IYPHDSGH	DAS	AKLPSKYYYDNSGPFDV	QQYETGPT	MH205306.1	MH205511.1	train set
310-18D9		HA	Whittle et al. J Virol. 88:4047-4057 (2014).	GGIFNSYA	ALPKKH	IIAIFGTA	KDR	ARAATSYYHHGGGSQFAY	LSADSSGPYPGC	KJ149409.1	KJ149303.1	train set
COVD21_P1_HC_H7-p1369		Spike	Robbiani et al. Nature 584:437-442 (2020)	GFTFSSYW	QSISSY	IKQDGSEK	AAS	ARYCSGGSCHPPGQWLSDAFDI	QQSYSTWT	MW293209.1	MW293664.1	train set	2872
COVD21_P1_HC_B12-p1369	1	Spike	Robbiani et al. Nature 584:437-442 (2020)	GFTVSSNY	QGISSY	IYSGGST	AAS	ARDLSVFGMDV	QQVNSYSH	MW293086.1	MW293541.1	train set	14
310-18D5		HA	Whittle et al. J Virol. 88:4047-4057 (2014).	GYTFTTYD	QGLVFSDGNTY	INAGNGNT	KVS	ARGSTNYDFWSSYYPGDMDV	MQGTHWELT	KJ149406.1	KJ149337.1	train set
CQTS165		Spike	Patent: CN111925444A	GFTFSSYW	SSNIGAGAGYD	IKQDASEK	GNN	AGLFWYGGYFDY	QSYDRSLSVLYV	MW587598.1	MW587599.1	train set	371
COVD21_P2_HC_C8-p1369		Spike	Robbiani et al. Nature 584:437-442 (2020)	GYTFTGYY	QDISNY	INPISGGT	DAS	ASPASRGYSGYDHGYYYYMDV	QQYDNLPIT	MW292932.1	MW293387.1	train set	65
T2-7D		HA	Huang et al. J Clin Invest. 125:2631-2645 (2015)	GFTFRSYW	SSNIGADFD	INQDGSEK	ANS	ARQGSFGDTYFYYYAMDV	QSYDSSLSGLDVV	KP231610.1	KP231631.1	train set
HL_CV-X1-131		Spike	Kreye et al. Cell 183:1058-1069 (2020)	GFTFSSYA	NIGSKS	ISYDGNNK	DDS	ARMATTYPEHDPSLY	QVWDSSSDHWV			train set	2085
COV2-2357		Spike	Zost et al. Nat. Med. 26:1422-1427 (2020)	GFTFGDYT	QSLLHSNGYNY	IRSKAYGGTT	LGS	SRVRGSFYGSVGKNYGMDV	MQALQTPLYT	MT665544.1	MT665157.1	train set	4538
S24-461		Spike	Dugan et al. Immunity 54:1290-1303.e7 (2021)	GGSISSYY	ALPKKY	IYNSGST	KDS	ARGGLEHDGDYVYYYGMDV	LSEDSSGTWV			train set	1292
1000-3B04		HA	Wrammert et al. J Exp Med. 208:181-193 (2011)	GYTFTTYS	QTISTW	INTYTGNP	DAS	ATRGPVVLGEALAY	QQYNNYSG	HQ689738.1	HQ689709.1	train set
TAU-1115		Spike	Mor et al. PLoS Pathog. 17:e1009165 (2021)	GFTFSNYV	NIGSKS	ISGSGGST	DDS	AKDLTRDYYDSSGYQTGAFDI	QVWGGV	MW367333.1	MW367334.1	train set	2608
COVD57_P2_HC_B7-1369	48	Spike	Robbiani et al. Nature 584:437-442 (2020)	GFNFSTHW	QSVSSN	INSDGSRR	GAS	TRDDSSWPHFFDN	QQYDNWPL			train set	2929
Fab1-68		Spike	Liu et al. Nature 584:450-456 (2020);Cerutti et al. Cell Host Microbe 29:819-833.e817 (2021)	GYTLIELS	SSDVGSYNR	FDPEDAET	EVS	ATGWAVAGSSDVWYYYYGMDV	SSYTSSSTYV	MT712285.1	MT712299.1	train set	2595
HK_CV24-287		Spike	Kreye et al. Cell 183:1058-1069 (2020)	GFSFSSFA	QGISSW	ISGSGGTT	KAS	AKDRSGGILAGGSGGALDI	QQYSSYSRT			train set	2028
MOD6_P2_IgG_F1-P1369		Spike	Wang et al. Nature 592:616-622 (2021)	GFTISSDD	QSISRY	IGTAGDT	AAS	ARGSAVTTPYAHYYIMDV	QQSYSSPPWT			train set	3773
C2473	4	Spike	Cho et al. Nature 600:517-522 (2021)	GVIVSRNY	QGISSY	IYSGGST	AAS	ARDLLEAGGMDV	QHLNSHPLT			train set	31
K77-1A06		HA	Liu et al. Nat Commun. 10:324 (2019)	GFTFSSYG	SGSIASNY	ISSDRSTI	EDD	ARDFMSYFFDY	QSFDSSNHRV	MK311448.1		train set
COVD21_P1_HC_B6-p1369		Spike	Robbiani et al. Nature 584:437-442 (2020)	GGSISAYY	SGSIASNY	IYTSGST	EDN	ARDNGYVWGSYRPDAFDI	QSYDSRNVV	MW293167.1	MW293622.1	train set	2842
CV3-3_		Spike	Jennewein et al. Cell Rep. 36:109353 (2021)	GFTFSSYA	SSDVGSYNV	ISGSGGSI	EVS	AKDDSTSAYYYYYYMDV	CSYAGSSTSWVV	MW681560.1	MW681588.1	train set	1707
R95-2A10		HA	Liu et al. Nat Commun. 10:324 (2019)	GFTFNSYW	QGIYSY	IKKDGSET	GAS	ARDTYYEYWSEYYTYYYGMDV	QHLKDNPRP	MK311823.1	MK311987.1	train set
54.a.76_Heavy		HA	Joyce et al. Cell 166:609-623 (2016)	GYTFTSYG	QSIRYY	ISGYTGDT	GAS	ARDRIQGAVALPLEQVNWFDP	QQHSNWPRT	KX387136.1	KX386514.1	train set
W85-1F04		HA	Liu et al. Nat Commun. 10:324 (2019)	GYTFTTYD	QNISSN	MNPNSGNT	GAS	VRGLGYCTSTSCYGSWFDP	QQYDNWTPIT	MK311524.1	MK311925.1	train set
CC12.23		Spike	Rogers et al. Science 369:956-963 (2020)	GGSISSSSYY	ALPKQY	IYYSGST	KDS	ARQGDCSTTSCAYDY	QSADSSGTYLVV	MT594060.1	MT594093.1	train set	2986
PZF10_P2_IgG_A5-P1369		Spike	Wang et al. Nature 592:616-622 (2021)	GGSISSSRYY	QAISNS	IFYTGST	TAS	ARLLGASDF	QQYYSALVLT			train set	4077
Mod11_P1_IgG_F1-P1369	4	Spike	Wang et al. Nature 592:616-622 (2021)	GLTVSRNY	QGISSY	IYSGGST	AAS	ARDLEIAGAFDI	QQLNSYPIT			train set	611
SFV019_4E03		HA	Andrews et al. Sci Transl Med. 7:316ra192 (2015)	GVIFSNYA	QGISSA	ILPIFGTA	DAS	ARAARLYQQAYDI	QQFHSYPLFT	KU167283.1	KU167400.1	train set
C882C6	39	Spike	Tong et al. Cell 184:4969-4980.e15 (2021)	GFTFSNFA	SSDVGSYNL	VSYDGGNK	EGS	ARSGSGNYYGWFDP	CSYAGSSTWV	MW718460.1	MW718612.1	train set	3164
PZF10_P2_IgG_C8-P1369		Spike	Wang et al. Nature 592:616-622 (2021)	GYSISSGYY	QGISNS	IFHSGTT	AAS	ARALGAFDI	QQYYSPPPIT			train set	118
ab018		Spike	Feldman et al. Sci Immunol. 6:eabl5842 (2021)	GFTFSSYG	QSVSSSY	IWYDGSNK	GAS	ARDSDYGDSYNDY	QQYGSSPGYT	OK094325.1	OK094326.1	train set	1356
COV2-2510		Spike	Zost et al. Nat. Med. 26:1422-1427 (2020)	GYTFTSHT	VLAKNY	INTNTGNP	KDS	ARWGPDYGDYASNDY	YSAADNNRV	MT665475.1	MT665088.1	train set	4583
W85-1B06		HA	Liu et al. Nat Commun. 10:324 (2019)	GLSVSGNY	QSISSY	MYAGGRK	AAS	AGTYLEWLDY	QQTYSSLIT	MK311670.1	MK311947.1	train set
HL_CV01-242		Spike	Kreye et al. Cell 183:1058-1069 (2020)	GGSISSGGYY	SSDVGGYNY	IYYSGST	DVS	ARGGYRNWFDP	CSYAGSYTWV			train set	2135
HL_CV24-285		Spike	Kreye et al. Cell 183:1058-1069 (2020)	GNSFTNYW	SSDVGGYNY	IYPRDSDT	DVS	ARFLSFVTSPTRYDY	SSYTSSSTLV			train set	2254
PCV1-6_	73	Spike	Jennewein et al. Cell Rep. 36:109353 (2021)	GFTFSSYG	QSLVYSDGNTY	ISYEGSIT	KVS	ARGAVAGNDAFDI	MQGTHWPLT	MW806100.1	MW806146.1	train set	1758
HL_CV07-324		Spike	Kreye et al. Cell 183:1058-1069 (2020)	GYTFTGYY	SSDVGGYNY	INPNSGGT	EVS	ARGPFYYDSSSTLGGMDV	SSYTSSSTYV			train set	17
C1-D05		HA	Henry et al. Cell Host Microbe. 25:357-366.e6 (2019)	GFTFSKYE	QSVNNN	ISSSGETI	DAS	ANMRAWFWYDPADDIGH	QQYNKWPPWT	MH205267.1	MH205469.1	train set
C068		Spike	Gaebler et al. Nature 591:639-644 (2021)	GFSFSTYG	SSDIGGYNY	IWSDGSNK	DVS	ARDHSSSSFVYYYYMDV	CSYAGPYPYV			train set	1395
COV2-vax-1		Spike	Chen et al. Cell Rep. 36:109604 (2021)	GYSFITNY	SLRNYF	INPNGRWT	GDN	ARDMSVDDKAWWLDP	YSRHISGDRWV	MZ555579.1	MZ555580.1	train set	892
FI6v1		HA	Corti et al. Science 333:850-856 (2011)	GFTFSSYG	QSVLYSSNNKNY	ISYDGSNK	WAS	AKDSQLRSLLYFDWLSQGYFDY	QQYYSTPPT	JN234430.1	JN234447.1	train set
COV2-2142		Spike	Zost et al. Nat. Med. 26:1422-1427 (2020)	GYSFTSYW	SGYSNYK	IYPGDSDT	VGTGGIVG	ARRGEAAGIWYFDL	GADHGSGSNFEYVV	MT665706.1	MT665319.1	train set	721
C821	1	Spike	Wang et al. Nature 592:616-622 (2021)	GLIVSSNY	QGISSY	IYSGGST	AAS	ARDLDYYGMDV	QQLNSYPPAVT			train set	14
1850-B		HA	Lee et al. Cell Host Microbe 25:367-376.e5 (2019)	GASITSDY	QSIGLY	IYYTGRT	GTS	TRDRTGINSLNALDV	QQTYSIPPT	MK353382.1	MK353383.1	train set
CV2-19	34	Spike	Jennewein et al. Cell Rep. 36:109353 (2021)	GFTFSSYA	SSDVGSYNY	ISYDGINK	EVS	ARPGGGSYYGPFDY	SSYTSSSTLYV	MW681650.1	MW681651.1	train set	1641
MOD6_P1_IgG_C7-P1369		Spike	Wang et al. Nature 592:616-622 (2021)	GFTFNINA	QSISSW	ISGTGGDT	DAS	AKKYCGGDCPIEY	QQYNSYSRT			train set	3705
01.a.10_Heavy		HA	Joyce et al. Cell 166:609-623 (2016)	GDSFNGYY	QGITTF	INHSVGT	ATS	ARYPLYYDTHGVFYQKLTAYAMDV	QQLHSYPRT	KX386592.1	KX386132.1	train set
C53E1		Spike	Tong et al. Cell 184:4969-4980.e15 (2021)	GYSFTSYW	QSISSY	IYPGDSDT	AAS	ARRSNSPFPLIDY	QQSYSTLALT	MW718383.1	MW718535.1	train set	3114
C1-B01		HA	Henry et al. Cell Host Microbe. 25:357-366.e6 (2019)	GFPFATYS	QSVGSR	ISSSSATV	DAS	AREEVVVAGTPFDS	HQYSGWPPWT	MH205274.1	MH205465.1	train set
Mod11_P1_IgG_B1-P1369		Spike	Wang et al. Nature 592:616-622 (2021)	GYTFTGYY	SSDVGSYNR	INPNSGGT	EVS	ARVLPNYLLEYYYDSSGPDAFDI	SLYTSSSTYV			train set	3435
EM-3C02		HA	Wrammert et al. J Exp Med. 208:181-193 (2011)	GFTFSTYG	QSISIS	IWYDGSNK	AAS	ARDSEGSGWYFDY	QQSYSTPIT	HQ689729.1	HQ689725.1	train set
042_10_2B05		HA	Andrews et al. Sci Transl Med. 7:316ra192 (2015)	GFTFRNYA	QSVFSW	ILYDGNNE	KAS	AKDGEYSGHESEVH	QQYQSYSWT	KU167214.1	KU167347.1	train set
CN2-14		Spike	Jennewein et al. Cell Rep. 36:109353 (2021)	GGTFSSYA	QSVSSY	IIPIFGTA	DAS	ARVGPYYDSSGYFDAFDI	QQRSNWPPKIT	MZ151222.1	MZ151221.1	train set	1606
REGN10989		Spike	Hansen et al. Science 369:1010-1014 (2020)	GYIFTGYY	SSDVGTYNY	INPNSGGA	DVS	ARGSRYDWNQNNWFDP	SSFTTSSTVV			train set	1594
C2400		Spike	Cho et al. Nature 600:517-522 (2021)	GYTFTSYY	QSISSY	IDPSGGGR	GAS	ARASWGSTLDY	QQSYSTPPYT			train set	1189
C1211		Spike	Cho et al. Nature 600:517-522 (2021)	GGTFSSYG	SSNIGAGYD	IIPMFGIV	DNS	ARDQWESDYYDNSDYYYVDY	QSYDRSLSDVV			train set	138
C1223		Spike	Cho et al. Nature 600:517-522 (2021)	GGSISGYY	SGSIANNY	IYYTGST	EDN	ARLEWLQGRFDY	QSYDTSNHV			train set	965
C003_P1_IgG_E2-P1369	8	Spike	Wang et al. Nature 592:616-622 (2021)	GLTVSSNY	QGISSY	IYSGGST	AAS	ARESYGMDV	QQLNSYPPRDT			train set	256
W85-3B03		HA	Liu et al. Nat Commun. 10:324 (2019)	GFTFSSYT	RSDIGEYNY	ISGSSGYV	EVN	VRDESGYDFVY	SSYTTSNTLV	MK311553.1	MK312058.1	train set
16.e.14_Heavy		HA	Joyce et al. Cell 166:609-623 (2016)	GYTFTRYG	QSIARF	ISGYTGDT	YAS	ARNRLQAEVAPATQSNWYLDL	QQSYSAPYT	KX386785.1	KX386287.1	train set
C81E9		Spike	Tong et al. Cell 184:4969-4980.e15 (2021)	GFTFSSYA	QSISSY	ISYDGSNK	AAS	IAARNYYYMDV	QQSYSSPYT	MW718463.1	MW718615.1	train set	3142
SFV015_1F02		HA	Guthmiller et al. Sci Transl Med. 13:eabg4535 (2021)	GFTFSSYS	QRISNY	INKDGTEK	TAY	ARVSSEEWATVDDPHDYFYMDV	QQNYNTLFT	MW857997.1	MW858036.1	train set
047_09_1A02		HA	Andrews et al. Sci Transl Med. 7:316ra192 (2015)	GFTLGHFA	QDINNN	ISGGGGTT	DAS	GKYDSSGHHYVRRMHF	QQYRNPLLT	KU167239.1	KU167365.1	train set
54.a.46_Heavy		HA	Joyce et al. Cell 166:609-623 (2016)	GYTFTSFG	QSISRY	ISGYTGIT	GAS	ARDQIQGVVALPDRQVNWFDP	QQHSNWPRT	KX387106.1	KX386485.1	train set
COV2-2016		Spike	Zost et al. Nat. Med. 26:1422-1427 (2020)	GYTLTELS	SSDVGGYHY	FDPEDAET	DVI	AAAPAVMTAGWFDP	SSYTSSTTWV	MT665597.1	MT665210.1	train set	4484
C12B2		Spike	Tong et al. Cell 184:4969-4980.e15 (2021)	GGTFSSYA	QSVSNF	IIPIFGTA	DAS	ARMDYYDSSGYYLDY	LQRSNWPPRLT	MW718432.1	MW718584.1	train set	3067
HL_CV07-286		Spike	Kreye et al. Cell 183:1058-1069 (2020)	GFSFDDYA	SSDVGGYNY	ISWNSGSI	DVI	AKEGRYCSGTNCYEYYFFAMDV	SSYAGSNNNVV			train set	2235
ADI-55965		Spike	Wec et al. Science 369:731-736 (2020)	GDSVSSGNFY	QSVTKH	SHYTGGT	GAS	ARTTSPLTYSGHWPLFDY	QQYYSWPPLT	MT565932.1	MT565933.1	train set	4252
C6-2-2E05		HA	Henry et al. Cell Host Microbe. 25:357-366.e6 (2019)	GDTLTSYA	QSLLQRNGYNF	IIPMFEIV	MAS	AKVRTPGPPTLPEMEGLFGDDYLADLCYGMDV	MQSLQTPQT	MH205292.1	MH205501.1	train set
315-02-1B02		HA	Andrews et al. Sci Immunol. 2:eaan2676 (2017)	GYSFKDSG	QGLVHIDGNIY	ISAYNGHT	KVS	VRDKRDVLTGHSCDY	MQGTRRPGVT	MF289000.1	MF289026.1	train set
HK_CV05-135		Spike	Kreye et al. Cell 183:1058-1069 (2020)	GFTFSSYG	QSISSY	IWYDGSNK	AAS	AREDTAMVQRFDY	QQSYSTHT			train set	1938
HK_CV07-225		Spike	Kreye et al. Cell 183:1058-1069 (2020)	GGSISSGGYC	QTVSSN	ISDSGST	GAS	ARDTPPGYNWNYGPYGMDV	QQYNNWPPGYT			train set	1999
MOD6_P2_IgG_C8-P1369		Spike	Wang et al. Nature 592:616-622 (2021)	GFTFSSYA	QDISNY	ISGSGGST	DAS	AKHGFGYDYWSGYFDY	QQYANLPPYT			train set	3760
C1195		Spike	Cho et al. Nature 600:517-522 (2021)	GGSISSINYY	QDISNY	VYYSGST	DAS	ARLPLGYCSGGTCFPKSL	QQYDDLPALS			train set	949
Mod11_P2_IgG_B12-P1369		Spike	Wang et al. Nature 592:616-622 (2021)	GYTFTSYG	SSNIGSNT	ISAYNGNT	SNN	ARDVGGNPRYYYYGMDV	AAWDDSLNGWV			train set	3471
COV2-2108		Spike	Zost et al. Nat. Med. 26:1422-1427 (2020)	GFTFHHYA	QSLLHSLGYNS	ISGSSDYR	LGS	AKGVDYGGKLAYFDS	MQALQTPLT	MT665465.1	MT665078.1	train set	4499
MOD8_P1_IgG_F4-P1369		Spike	Wang et al. Nature 592:616-622 (2021)	GGSIGSGDYY	SSDVGTYTL	IYYSGST	EVS	AREVRSSWYGATHYFDY	CSYAGSSTFLV			train set	25
FluA-151_Sib4		HA	Zost et al. J Clin Invest. 131:e146791 (2021)	GFTFRSYG	QSINKY	ISNDGSSE	AAD	AKFIPDPNYGEYYFHH	QQSYSVPPT	MZ328322.1	MZ328323.1	train set
V3-2G6		HA	Thomson et al. Front Immunol. 3:87 (2012).	GGTFSSFA	QIVSSSQ	IIGMFGTT	AAS	ARGKKYYHDTLDY	QQYGTSHA			train set
C077		Spike	Gaebler et al. Nature 591:639-644 (2021)	GYTFTSYA	NIGSKS	INTDNGNT	DDS	AREGALTNWFDP	QVWDSSSDLHVV			train set	1400
C573		Spike	Gaebler et al. Nature 591:639-644 (2021)	GGSISTVNW	SSDVGGYNY	IHHSGNT	DVS	ARDGGRPGDAFDL	NSYRSNSTRV			train set	98
Mod4_P4_IgG_G7-P1369	57	Spike	Wang et al. Nature 592:616-622 (2021)	GFTFSSYG	QSISSY	IWYDGSNK	AAS	ARDYGDYVTHPDY	QQSYSTPPWT			train set	219
MOD9_P1_IgG_E9-P1369		Spike	Wang et al. Nature 592:616-622 (2021)	GFTFSSYS	QSLLHSNGYNY	ISSSSSTI	LGS	ARGPPLRDSSGYYYADYYYGMDV	MQALQTPLYT			train set	3980
P008_005	9	Spike	Graham et al. Immunity 54:1276-1289.e6 (2021)	GFTFSSYG	QSFSSW	ISYDGTNK	KAS	ARPNSGSYSSYLDY	QQYSTYSPLT	MW802409.1	MW802302.1	train set	1488
S24-1224		Spike	Dugan et al. Immunity 54:1290-1303.e7 (2021)	GYTFTSYY	SFNIGAGYD	INPSGGST	GNS	ARDPIMWEVVTRGRGNWFDP	QSYDSSLSGVV			train set	1275
Mod1_P2_IgG_D1-P1369	159	Spike	Wang et al. Nature 592:616-622 (2021)	GITVSSNY	QGISNY	IYPGGST	DAT	ARDLGYMDV	QKYNSAPPWT			train set	3426
HbnC3t1p1_C6	3	Spike	Kreer et al. Cell 182:843-854.e12 (2020)	GFTFTSSA	QSVSSSY	IVVGSGNT	GAS	AAPHCSSTICYDGFDI	QQYGSSPWT	MT658816.1	MT658844.1	train set	1
C2211		Spike	Cho et al. Nature 600:517-522 (2021)	GFTFRTYS	QSISSY	ISTSSSTI	GAS	ARDLVPAALSYYAYGMDV	QQSYSTPRT			train set	1158
C614	2	Spike	Wang et al. Nature 592:616-622 (2021)	GFIVSSNY	QIVSSSY	IYSGGST	GAS	ARDWGEYYFDY	QQYDSSPRT			train set	2
W85-2C04		HA	Liu et al. Nat Commun. 10:324 (2019)	GFTFGDYG	SSDVGGYNY	IRSKAYGGTT	EVN	TRDPHSGSYVDY	SSYTSSSTYV	MK311658.1	MK312088.1	train set
PDI_174		Spike	Wheatley et al. Cell Rep. 37:109822 (2021)	GFTFSSYS	QSVSSY	ISSSSSTI	DAS	ASELGTDYYYYYGMDV	QQRSNWPPLYT			train set	4339
C2073		Spike	Cho et al. Nature 600:517-522 (2021)	GFTFSSFA	QSISSW	ISYDGSNK	DAS	ARGNVDIAMARVNYFYYGMDV	QQYNSYPWT			train set	1114
014_10_1G01		HA	Andrews et al. Sci Transl Med. 7:316ra192 (2015)	GASISSGSYF	SSDVGDYNY	IYTSGST	DVS	ARSVWQNSDASDI	SSYTTSNSVL	KU167154.1	KU167427.1	train set
CN1-1		Spike	Jennewein et al. Cell Rep. 36:109353 (2021)	GFTFSSYA	QSVSSY	ISGSGGST	DAS	AKDRSSSWHYYFDY	QQRSNWPPIT	MZ151189.1	MZ151190.1	train set	1595
W85-1D02		HA	Liu et al. Nat Commun. 10:324 (2019)	GGSISSSGYY	QSLLHSNGYNY	IYSSGST	MGS	ARRPSSGSYYDYFHH	MQALETPFT	MK311703.1	MK311954.1	train set
COV2-2096		Spike	Zost et al. Nat. Med. 26:1422-1427 (2020)	GYTFGSFD	NSNIGSYT	MNSNSGNT	GND	ARMRSGWPTHGRPDDF	AVWDDSLNGLV	MT665424.1	MT665037.1	train set	53
54.a.24_Heavy		HA	Joyce et al. Cell 166:609-623 (2016)	GYTFTSYG	HSVSSY	ISAYTGNT	GAS	ARDRIQGAVVLPHEQLNWFDP	QQHSNWPRT	KX387084.1	KX386463.1	train set
COV021_P2_IgM_16-P1348		Spike	Wang et al. Sci Transl Med. 13:eabf1555 (2021)	GYTFTSYD	SSDVGSYNL	MNPNSGNT	EVS	ARFPKVPAAIFPGDYYYGMDV	CSYAGSSTLV	MW293239.1	MW293694.1	train set	652
PZF12_P2_IgG_G9-P1369		Spike	Wang et al. Nature 592:616-622 (2021)	GYTFTGYY	QSLLHSNGYNY	INPNTGGT	LGS	ARKRFRYYDGRDWFPPADY	MQALQTPLT			train set	4174
COV2-2203	6	Spike	Zost et al. Nat. Med. 26:1422-1427 (2020)	GFTFSTYA	QTITNY	ISYDGYNK	AAS	ARGSAGNYYYGMDV	QQSYSTPYT	MT665726.1	MT665339.1	train set	59
COV2-2774		Spike	Zost et al. Nat. Med. 26:1422-1427 (2020)	GFTFSSYW	KLGDKY	IKQDGSEK	QDT	VRLGVSSWYFDY	QAWGSSRGV	MT665760.1	MT665373.1	train set	4655
Wang-C451		Spike	Wang et al. Sci Transl Med. 13:eabf1555 (2021)	GYTFTGYF	SSDVGYYNF	ISPISGGT	DVS	AREALGYGDFPHDGFDL	SSYTSSSARV	MW293027.1	MW293482.1	train set	4208
MOD7_P1_IgG_H10-P1369		Spike	Wang et al. Nature 592:616-622 (2021)	GGSISINTYY	SSNIGNNA	IYYSGST	YDD	ARRYSLLSGYTFDY	AAWDDSLNGPV			train set	3829
T2-5A		HA	Huang et al. J Clin Invest. 125:2631-2645 (2015)	GGIFNSYG	QSLSSNN	ILAIFRTT	GAF	ARGPTYYNSYMDV	QQYGSSPQT	KP231620.1	KP231641.1	train set
PDI_245		Spike	Wheatley et al. Cell Rep. 37:109822 (2021)	EFKFSNYV	QSLVYSDGNTY	ISYEGSTQ	KVS	ATNLITSADTVY	MQGTHWPLT			train set	4381
HK_CV01-199		Spike	Kreye et al. Cell 183:1058-1069 (2020)	GFTFSSSW	QSLVSSDGITF	INGDGGST	TVS	ASNFNRNDGY	IQSTHWPPN			train set	1886
C1463		Spike	Cho et al. Nature 600:517-522 (2021)	GFTFSNYA	QGISNY	ISYDGSNK	AAS	ARQLYYYDRSGFLHGDAFDI	QKYNSAPTWT			train set	308
C629		Spike	Wang et al. Nature 592:616-622 (2021)	GFTFSSYD	QSISSY	IGTAGDT	AAS	ARGGRWLQTVFDL	QQSYSMPPVT			train set	581
COV047_P5_IgG_10-P1369		Spike	Robbiani et al. Nature 584:437-442 (2020)	GYTFTGYY	SSDVGGYNY	INPNSGGT	DVS	ARTPRVYDPTLPNQWLVGEYYCDY	CSYAGSYTWV			train set	2720
C004_P2_IgG_A12-P1369		Spike	Wang et al. Nature 592:616-622 (2021)	GVTVSSNY	QGISSY	IYSGGST	AAS	ARGIYDTFDI	QQLNSYPGFT			train set	3349
019-10117_3E04		HA	Henry et al. Cell Host Microbe. 25:357-366.e6 (2019)	GDTFSTYI	SGSFGSNY	IIPLFGSP	ENN	AGLSTLMTHDVGTH	QSYDFGTHWV	MH205240.1	MH205445.1	train set
PZF12_P2_IgG_F7-P1369		Spike	Wang et al. Nature 592:616-622 (2021)	GFIFSSYA	QSVSSN	ISYDGSNT	GAS	ARSPRGYYDRTGYYHLEYYFDY	QQYNNWPPGGT			train set	4169
PCV1-67		Spike	Jennewein et al. Cell Rep. 36:109353 (2021)	GFTFSSYS	QSVSSY	ISSSSYTI	DAS	ARDPSDSSSWYPIYWYFDL	QQRSNWPYT	MW806143.1	MW806167.1	train set	1764
C519		Spike	Gaebler et al. Nature 591:639-644 (2021)	GGSISSYY	QDIIFY	IDTSGST	DAS	GVCAGDCYAASVFDY	QQYDNLPLT			train set	1416
C1436		Spike	Cho et al. Nature 600:517-522 (2021)	GFTFSSYA	QSISSF	ISGSGGST	AAS	AGRYCSSNTYSGCYYYGMDV	QQSYITPQT			train set	296
PZF12_P2_IgG_G4-P1369		Spike	Wang et al. Nature 592:616-622 (2021)	GGSVSSYY	QSISSY	IYYSGST	AAS	ARHRLLSRGWYEYPVWYFDV	QQGYRNFPIT			train set	4171
Mod11_P2_IgG_A9-P1369		Spike	Wang et al. Nature 592:616-622 (2021)	GYTFTSYG	SSDVGGYNY	ISAYNGNT	EVS	ARDLEHIVVVIASDAFDI	SSYTSSSTLV			train set	225
MOD3_P1_IgG_C11-P1369		Spike	Wang et al. Nature 592:616-622 (2021)	GFTVSSNY	QGISNY	IYSGGST	AAS	ARGGHGGSNYPDFDY	QQLNSYPLMST			train set	3538
COV2-2032		Spike	Zost et al. Nat. Med. 26:1422-1427 (2020)	GDTFSSYY	QSISSW	SNPSGGST	KAS	ARGGLVPAARNAFDI	QQYNSYSWT	MT665577.1	MT665190.1	train set	4491
S20-58		Spike	Dugan et al. Immunity 54:1290-1303.e7 (2021)	GGSINSGDYY	QSLVHSDGDTY	IYFSGST	KIS	AREESMITLGGVIVD	MQATQFPLT			train set	1267
C556		Spike	Gaebler et al. Nature 591:639-644 (2021);Robbiani et al. Nature 584:437-442 (2020);Wang et al. Sci. Transl. Med. 13:eabf1555 (2021)	GYTFTYYY	QSISSY	INPSGGST	AAS	ARPLLPGETGSLNRLDY	QQSYSTLWT	MW293022.1	MW293477.1	train set	353
310-18F8		HA	Whittle et al. J Virol. 88:4047-4057 (2014).	GFTFSDYY	QSLSSS	ISNTGSPI	GAS	ARIITIFGLVRGAADV	QQYGSSRPWT	KJ149429.1	KJ149354.1	train set
C2327		Spike	Cho et al. Nature 600:517-522 (2021)	AGSITNYY	SSDVGSYNL	IYYSGST	EGS	ARLAPFFYDSSGYYSRSFDY	CSYAGSVL			train set	1184
C1201		Spike	Cho et al. Nature 600:517-522 (2021)	GGSISRGVYY	ASNIGAGFD	IYSSGST	GNN	ASGRVPYYFDS	QSYDSKLSGPYV			train set	955
C059		Spike	Gaebler et al. Nature 591:639-644 (2021)	GYTFTDYS	SSDVGGYNY	INPNSGGT	EVT	ARGPLFHKLVYDSWTGYHDGFDI	SSSTNSSTWV			train set	35
R95-2E12		HA	Liu et al. Nat Commun. 10:324 (2019)	DGSISSSTYY	GSRVGGYHY	IYYSGDT	EVN	ARHGPWQLSYFDY	CSYAGSFLL	MK311844.1	MK312154.1	train set
150055-037_2D04		HA	Henry et al. J Virol. 93:e01150-19 (2019)	GFTFDDYA	QDIRKY	INWKGNSI	DAS	AKDRKMDSSMDYYYYSGMDV	QQYDNLVT	MN267261.1	MN267340.1	train set
MOD6_P1_IgG_G4-P1369		Spike	Wang et al. Nature 592:616-622 (2021)	GFMFSNYV	QSIGSY	ISSNGGIT	GAS	VKDFGIAVADIFDY	QQSYSTPRT			train set	3733
Mod11_P2_IgG_D2-P1369		Spike	Wang et al. Nature 592:616-622 (2021)	GGSISSGGYY	SSNIGSNY	IYYSENT	RNN	ARGGLVVPAAARWDV	AAWDDSLSGPV			train set	3481
COV2-2378		Spike	Zost et al. Nat. Med. 26:1422-1427 (2020)	GYSFPTYW	SGYSNYK	IYPGDSDT	VGTGGIVG	ARRDTDFDY	GADHGSGSNFVYVV	MT665643.1	MT665256.1	train set	4542
S144-1850		Spike	Dugan et al. Immunity 54:1290-1303.e7 (2021)	GFTFSSYA	QSITSW	ISGSGGST	DAS	AKGPRFSRDYFDY	QQYNNYLGT			train set	1240
C2-3-D06		HA	Henry et al. Cell Host Microbe. 25:357-366.e6 (2019)	ADSISSYF	QSVGSSF	IYYSGST	GVS	ARDSTVFPRIFDS	QQCGSSPWT	MH205249.1	MH205452.1	train set
PDI_123		Spike	Wheatley et al. Cell Rep. 37:109822 (2021)	GYTLSELS	TGAVTSGYY	FDPEDGET	STS	ATGFAVAGTSEAYYYHYGMDV	LLYYGGARV			train set	4321
Mod4_P3_IgG_H10-P1369		Spike	Wang et al. Nature 592:616-622 (2021)	GYNFTNYW	QSVNSIY	IDPSDSYT	GAS	ARPFYDSSGYYSPYYYYGVDV	QQYGTSPRT			train set	3645
Mod1_P1_IgG_G1-P1369		Spike	Wang et al. Nature 592:616-622 (2021)	GGTFSSYA	QSVLYSSKNKNY	IIPIFRTA	WAS	ARGGEEGIAVADKGWTEQNYENWFDP	QQYHSTPLT			train set	71
C117		Spike	Robbiani et al. Nature 584:437-442 (2020)	GFTFSTYA	SSNIGNNL	ISYDGSNT	ENN	ARDPIWFGELLSPPFVHFDY	GAWDSSLSAGGVYV			train set	541
W85-1G05		HA	Liu et al. Nat Commun. 10:324 (2019)	GYSFINYY	QSVSSSY	INPSGGGT	GAS	ARDGRPPRFGSGIDPDD	QQYGSSPLFT	MK311509.1	MK311920.1	train set
P054_026		Spike	Graham et al. Immunity 54:1276-1289.e6 (2021)	GFTFDDYA	QSVNNY	ISWNSGSI	DAS	AKDDSSSWYFYSRAKLGQYYYYGMDV	QQCSNWPPSLT	MW802480.1	MW802373.1	train set	1549
HK_CV24-248		Spike	Kreye et al. Cell 183:1058-1069 (2020)	GFTFSNYA	QSIRND	IWYDGSIK	AAS	ARREGVADYYYYYGMDV	LQVYNYPWT			train set	497
C8-B04		HA	Henry et al. Cell Host Microbe. 25:357-366.e6 (2019)	GGSIGNYY	QSVTSSS	VYNNGGT	GAS	ARLGFGEVFSFKRYYYYGLDV	QQYGSSVLT	MH205291.1	MH205499.1	train set
54.a.70_Heavy		HA	Joyce et al. Cell 166:609-623 (2016)	GYTFSRYG	HSISQF	ISAYTGDT	GIS	ARDRIQGVVALPKEQLNWFDP	QQGSNWPRT	KX387130.1	KX386508.1	train set
C1199		Spike	Cho et al. Nature 600:517-522 (2021)	GYTFTSYG	QSVSTN	ISTYNGDT	GAS	ARVATAYSSGWSMYFFDF	QLYDDWPPVFT			train set	953
COV2-2811		Spike	Zost et al. Nat. Med. 26:1422-1427 (2020)	GFTFSSFA	SSNIGARYD	ISYDGSNK	GNN	ARELMSVG	QSYDSSLSGWV	MT665762.1	MT665375.1	train set	4667
PDI_232		Spike	Wheatley et al. Cell Rep. 37:109822 (2021)	GFTLSTFG	PSVGTY	ISYDGSKK	DAS	AKDLYYYDTGAPYYFDY	QQRSNWPLIT			train set	4375
C102A5		Spike	Tong et al. Cell 184:4969-4980.e15 (2021)	GFTFSTYA	QGISSW	ISYDGSNK	AAS	ARDLGTYRWFDP	QQANSFPSFT	MW718461.1	MW718613.1	train set	3060
EM-2C04		HA	Wrammert et al. J Exp Med. 208:181-193 (2011)	GFTFSSYA	QSISIS	ISSNGGST	AAS	VNGGRAFGVVIKYYYYGMDV	QQSYSTPIT	HQ689733.1	HQ689735.1	train set
Turner-22-1G10		Spike	Turner et al. Nature 596:109-113 (2021)	GGSMNSNY	QSISYFSNNKNY	IYYRGST	WAS	ARETVNNWVDP	QQYFTTPWT	MW926413.1	MW926436.1	train set	3223
P003_006		Spike	Graham et al. Immunity 54:1276-1289.e6 (2021)	GYTFTSYG	QSVSSY	ISAYNGNT	DAS	ALVGATDY	QQRSNWPT	MW802384.1	MW802277.1	train set	1464
ADI-55740		Spike	Wec et al. Science 369:731-736 (2020)	GFTLAPYG	QSVTSY	LSHDGSHL	DTS	ARDNVVQQNADNVGYFDF	QQRGNGYT	MT565840.1	MT565841.1	train set	4231
C1-2-D05		HA	Henry et al. Cell Host Microbe. 25:357-366.e6 (2019)	GFTFSSYG	QGISRA	ISMGGGYT	HVS	ARNRGWQLGPDAFAI	QQFNSYPIS	MH205260.1	MH205461.1	train set
MOD6_P2_IgG_C3-P1369		Spike	Wang et al. Nature 592:616-622 (2021)	GYSFTTHA	QSFGGSY	IDAGNGDT	GAS	ARDPPSYHYGSGSYMFDY	QQYGSSPLT			train set	3757
54.a.31_Heavy		HA	Joyce et al. Cell 166:609-623 (2016)	GYTFSSYG	QSVSTY	ISAYTGNT	GAS	ARDRIQGAVVLPAEQVNWFDP	QQHTNWPRT	KX387091.1	KX386470.1	train set
315-04-1B12		HA	Andrews et al. Sci Immunol. 2:eaan2676 (2017)	GYSFTGHY	SSDVGGYGY	INPNSGDT	EVT	ARVGKLQYFDWPAHYFDY	SSYTTTTAQL	MF288998.1	MF289043.1	train set
HL_CV48-119		Spike	Kreye et al. Cell 183:1058-1069 (2020)	GFTFSDYA	SSDIGAYNY	ISGSGLGT	DVT	AKTDRHWNHCD	SSYTGSSTLVA			train set	2315
31.a.58_Heavy		HA	Joyce et al. Cell 166:609-623 (2016)	GFTFRHSA	QSVSSN	ISGNGGST	GAS	AKDRSPPIYDLLPGYYSTYYYMDV	QQYNNWLRT	KX386972.1	KX386367.1	train set
C7-3-C02		HA	Henry et al. Cell Host Microbe. 25:357-366.e6 (2019)	GDSVSSGNYY	QSINTY	IYNRGRT	GAS	ARDNVVSLGRFGEFALYIDY	QQSYGIPLT	MH205296.1	MH205480.1	train set
54.f.01_Heavy		HA	Joyce et al. Cell 166:609-623 (2016)	GDSVSSHSA	QSVSSSY	TYYRSKWYS	GTS	VRGSFMIFGIVMAFDQ	QQFDGSHFT	KX387159.1	KX386534.1	train set
16.e.03_Heavy		HA	Joyce et al. Cell 166:609-623 (2016)	GYTFTRYG	QSIARF	ISGYTGNT	YAS	ARNRLQAEVAPATQSNWYLDL	QQSYSAPYT	KX386775.1	KX386284.1	train set
HK_CV38-221	2	Spike	Kreye et al. Cell 183:1058-1069 (2020)	GITVSSNY	QSVSSSY	IYSGGST	GAS	ARGFGDYYFDY	QQLYT	MW002783.1	MW002801.1	train set	164
COV2-2434		Spike	Zost et al. Nat. Med. 26:1422-1427 (2020)	GLTVSSNY	QDIRNY	IYSGGST	DAS	ARHIPAWGYK	HQYDYLPYT	MT665517.1	MT665130.1	train set	4561
01.a.44_Heavy		HA	Joyce et al. Cell 166:609-623 (2016)	GDSLNAYF	QGISNY	ISGGGAT	AAS	ARYPLYHDSRGVFYRKVTAFAMDV	QQLHDYPRT	KX386626.1	KX386166.1	train set
C004_P1_IgG_E3-P1369		Spike	Wang et al. Nature 592:616-622 (2021)	GFTFSSYW	SSNIGNNA	INSDGITT	FDD	ARALRPPTNMDV	AAWDDSLNGVV			train set	3326
COV2-vax-7	12	Spike	Chen et al. Cell Rep. 36:109604 (2021)	GFTFSSYS	QSVSSN	LSISSSFI	GAS	ARDRPHYYDSSGYYRDAFDI	QQYNNWPPWT	MZ555591.1	MZ555616.1	train set	4
Mod11_P1_IgG_E5-P1369		Spike	Wang et al. Nature 592:616-622 (2021)	GFTFSSYW	QSISSW	IKQDGSEK	DAS	ARDRTELLDY	QQYNSYPHT			train set	3450
HL_CV38-210		Spike	Kreye et al. Cell 183:1058-1069 (2020)	GGSISSSSYY	SSNIGAGYD	IYYSGST	GNN	ARHVEPDYGGNSFDY	QSYDSSLSGYV			train set	2294
MOD3_P1_IgG_F3-P1369		Spike	Wang et al. Nature 592:616-622 (2021)	EFIVSRNY	QGISSA	IYSGGST	DAS	ARWLKGYFDY	QQFNDYPHPLT			train set	3554
HK_CV01-113		Spike	Kreye et al. Cell 183:1058-1069 (2020)	GFTFSDAW	QGISNN	ITSKADGGTA	AAS	ASIYYDF	LHYNSVPYT			train set	1857
CQTS146		Spike	Patent: CN111925443A	GFTVSSNY	QSVSSY	IFSGGTT	DAS	AETGWDGMDV	QQRSNWPGT	MW587572.1	MW587573.1	train set	367
008_10_1F01		HA	Andrews et al. Sci Transl Med. 7:316ra192 (2015)	GLNFTKAW	QSISAY	IKRRADGGTA	AAS	TNDFLESLILGSSPPRETGCFTD	QQSYSSPRWT	KU167123.1	KU167293.1	train set
C1337		Spike	Cho et al. Nature 600:517-522 (2021)	GFTFDDYA	SSNIGAGYD	ISWNSGTI	ANI	VKDYHSVRYCSSTSCYRALDDYYGMDV	QSYDSSLSGSRVV			train set	1013
C1184		Spike	Cho et al. Nature 600:517-522 (2021)	GFTFSSYW	SGSIASNY	IKQDGSEK	EDN	ARDAYYYGDYDY	QSYDSNKKV			train set	947
MOD3_P2_IgG_D4-P1369		Spike	Wang et al. Nature 592:616-622 (2021)	GFTFSRYS	QTISRW	ISSNSSYI	MTS	TSEPTPYYFDNSAYYGAEYFQH	QQYNSYSRT			train set	3586
PZF12_P2_IgG_A2-P1369		Spike	Wang et al. Nature 592:616-622 (2021)	GFTFSSYW	NIGSKS	INSDGSIT	DDS	ARDLLGTGYW	QVWDSSSDTFWV			train set	4150
W85-2H10		HA	Liu et al. Nat Commun. 10:324 (2019)	GFSFSDYY	SSDVGDYTS	ISSSSRYT	DVS	ARGSYGSGSYYTFQHFYMDV	SSYSSGSSLFV	MK311549.1	MK312056.1	train set
310-18F4		HA	Whittle et al. J Virol. 88:4047-4057 (2014).	GYTFTSFA	QSLVYSDGNTY	INAGNGDT	KVS	ARDSPQLRFGGAIVIGYYYGMDV	MQGTHWPLT	KJ149425.1	KJ149350.1	train set
H1N1_300-16-IgG-2E03_		HA	Dugan HL et al. Science translational medicine. 2020 Dec 9;12(573).	GGTFSSHA	QSVLYSSNNKNY	IIGIFRTT	WAS	VRSEGYTPTHNWLDP	MQSIQLPIT	MW067408.1	MW067548.1	train set
16.a.36_Heavy		HA	Joyce et al. Cell 166:609-623 (2016)	GYTFTSFG	QSIARF	ISGYTGNT	PAS	ARDRKQGEVVLPAASFRWFAP	QQSYSAPFT	KX386712.1	KX386232.1	train set
MOD3_P2_IgG_E10-P1369		Spike	Wang et al. Nature 592:616-622 (2021)	GFTFSSYA	NIGSKS	ISSNGGST	DDS	VKDRSSSPFYFDY	QVWDSSSDHFWV			train set	3590
C81D9		Spike	Tong et al. Cell 184:4969-4980.e15 (2021)	GFTFSSYA	QSISSW	ISYDGSNK	KAS	ARAWGGSYRGGLDY	QQYNSYWT	MW718452.1	MW718604.1	train set	3137
MOD9_P1_IgG_D8-P1369		Spike	Wang et al. Nature 592:616-622 (2021)	GFSFSDYH	QSLVYSDGNTY	ISRSGSTI	KVS	ARDRRGYFDWLSNLDY	MQGVHWPPT			train set	633
C587		Spike	Gaebler et al. Nature 591:639-644 (2021)	GGSFSSYA	RSDVGRNNL	IIPIFGTA	EGS	ASRWEQLNGGSWHYFDY	CSYAGSSTFEGV			train set	1448
MOD8_P2_IgG_G8-P1369		Spike	Wang et al. Nature 592:616-622 (2021)	GFTFSSYG	NIGSKS	ISYDGGIK	DDS	AKDPLSGIVGATAYFDY	QVWDSSSDHHYV			train set	3944
54042-5		Spike	Kramer et al. Cell Rep. 37:109784 (2021)	GFSLSTHGMS	RSNIGNNY	IDWDDDK	DNT	ARVRLGGFDYYMDV	GTWDNNLNTGV	MZ820100.1	MZ820109.1	train set	1821
W85-1F03		HA	Liu et al. Nat Commun. 10:324 (2019)	GASIRSSGYF	QSLLQSNGYNY	IYDSGST	LGS	TRRTSSGSYYDYFHH	MQALQTPFT	MK311709.1	MK311960.1	train set
R95-2F07		HA	Liu et al. Nat Commun. 10:324 (2019)	GFSFDDYA	SSNIGAGYD	ISWNSGSI	GNT	TKDMNRGCDSINCYNYYYYYYGMDV	QSYDSSLSGSL	MK311838.1	MK312151.1	train set
56.a.16_Heavy		HA	Joyce et al. Cell 166:609-623 (2016)	GDSVSSNSAA	QSVSSSY	TYYRSRWYN	GAS	ARGSPMVFGIVIVLDS	QQFDGSHYT	KX387178.1	KX386550.1	train set
PCV1-42		Spike	Jennewein et al. Cell Rep. 36:109353 (2021)	GGSISSSSYY	SSNIGAGYD	IYFSGSP	GNS	ARHNYLTRYYYYYYYMDV	QSYDSYLSGYV	MW806125.1	MW806183.1	train set	1749
ADI-55694		Spike	Wec et al. Science 369:731-736 (2020)	GYTFSGYD	QSISNY	MNPNSGDT	VAS	AREKKSFGPQYYYGSGED	QQSYSTPYN	MT565760.1	MT565761.1	train set	4217
0317-A1		Spike	Chi et al. Science 369:650-655 (2020)	GFTFSSYG	QSVSSY	ISYDGSNK	DAS	AKDFKGGSSSWYTPEIEYGMDV	RQRSNWPPT	MT622734.1	MT622735.1	train set	906
ADI-55958		Spike	Wec et al. Science 369:731-736 (2020)	GGSITSRDW	QDISNY	VYHSGST	AAS	ARAGNIVVMPAAQYYFDY	LQLHNYSS	MT565918.1	MT565919.1	train set	4249
R95-2B11		HA	Liu et al. Nat Commun. 10:324 (2019)	GGTFNSYS	NIGSKS	IIPIFDTP	EDS	ASDSSSRYYDILTGPFHY	QVWDSSSDHVV	MK311755.1	MK312107.1	train set
C210	1	Spike	Robbiani et al. Nature 584:437-442 (2020)	GFTVSSNY	QGISSY	IYSGGST	AAS	ARDLMAYGMDV	QQLNSYPQGT			train set	14
C7-3-A05		HA	Henry et al. Cell Host Microbe. 25:357-366.e6 (2019)	GDSFTNYY	QSVRNY	INPNGGNV	DAS	VRVFEEQWLAY	QQRFNGLCS	MH205287.1	MH205479.1	train set
01.a.33_Heavy		HA	Joyce et al. Cell 166:609-623 (2016)	GESFSGYF	QGISNY	IRHSGDT	AAS	TRYPLYYDSRGVFYHKVTAYGMDV	QQLNSYPRT	KX386615.1	KX386155.1	train set
COV2-2760		Spike	Zost et al. Nat. Med. 26:1422-1427 (2020)	GFSLSTSGLC	RYNIGSNY	IDWDDDK	SNN	ARATTFFYGMDV	AAWDDSLSGLI	MT665519.1	MT665132.1	train set	4651
16.a.50_Heavy		HA	Joyce et al. Cell 166:609-623 (2016)	GYSFTSYG	QSISRF	ISGYTGNT	FAS	ARDKKQGEVVLPAASFRWFAP	QQSNSSPHT	KX386726.1	KX386246.1	train set
R95-1F02		HA	Liu et al. Nat Commun. 10:324 (2019)	GFTFSSCA	QSVSSY	ISAGGGST	DAS	AKDLLHWYFDL	QQRRNWPLT	MK311773.1	MK311978.1	train set
SFV019_4D02		HA	Guthmiller et al. Sci Transl Med. 13:eabg4535 (2021)	GGSIRSYY	NIGSKS	VYYTGGT	YNR	ARGVSALVSVDYYYYYMDV	QVWDRNIDPH	MW858020.1	MW858069.1	train set
C001_P1_IgG_C6-P1369		Spike	Wang et al. Nature 592:616-622 (2021)	GYRFSSYW	QGISSG	IYPGDSDT	DAS	ARSRSSDYLDY	QQFNSYPRT			train set	3246
HL_CV24-332		Spike	Kreye et al. Cell 183:1058-1069 (2020)	GYTFTGYY	FSNIGIQY	INPNSGDT	DND	ARETRETYYDILTGYPFYYYFGMDV	GTWDGSLSAAV			train set	2265
C624		Spike	Wang et al. Nature 592:616-622 (2021)	GGTFSSYA	QDISNY	IIPIFGTA	DAS	AIERYCTNGVCSAPGPSYYYYAMDV	QQYDNLPL			train set	3381
P054_015		Spike	Graham et al. Immunity 54:1276-1289.e6 (2021)	GFTFSTYS	QSISSW	ISSSSTDI	DAS	ARDFHRGWYDHSAYIFDF	QQYNSYSFT	MW802476.1	MW802369.1	train set	1545
54.a.28_Heavy		HA	Joyce et al. Cell 166:609-623 (2016)	GYSFTSYG	QSVSSY	ISAYTGNT	GAS	ARDRLQGAVALPSQQLNWFDP	QQHSNWPRT	KX387088.1	KX386467.1	train set
COV047_P5_IgM_55-P1348		Spike	Wang et al. Sci Transl Med. 13:eabf1555 (2021)	GFTVSSNY	QDISNY	IYSGGST	DAS	ARAAVAGIIRDY	QQYDNLPIT	MW293020.1	MW293475.1	train set	4197
C029	52	Spike	Robbiani et al. Nature 584:437-442 (2020)	GGSISSGGYY	QSLLHSNGYNY	IYYSGST	LGS	ARTMYYYDSSGSFDY	MQALQTPHT	MW293120.1	MW293575.1	train set	133
46472-6		Spike	Shiakolas et al. Cell Rep Med. 2:100313 (2021)	GGSISISTHY	QSVLFGSNNENY	FYSSGTT	WAS	ARRPQYLLLSMTTGRRHHDFVMDV	QQYYNTPRT	MZ126649.1	MZ126664.1	train set	3037
PZF10_P2_IgG_D11-P1369		Spike	Wang et al. Nature 592:616-622 (2021)	GYTFTSHY	QSISSW	INPSGGST	KAS	AKDGRYIPVSGTFDY	QQYKTYPYT			train set	4089
W85-1E03		HA	Liu et al. Nat Commun. 10:324 (2019)	GFTFSNFG	TSNIGSNT	ISSRSSYI	NNN	ARDIWGSNSRDDAFDI	ATWDDSLKGV	MK311550.1	MK312057.1	train set
COV096_P2_IgM_49-P1348		Spike	Wang et al. Sci Transl Med. 13:eabf1555 (2021)	GYTFTGYY	SSDVGGYNY	INPNSGGT	DVS	ARESHGGVWSAPGYYYGMDV	SSYTNSSAVV	MW292974.1	MW293429.1	train set	239
C825		Spike	Wang et al. Nature 592:616-622 (2021)	GYTFTSYY	SSNIGAGYD	INPSGGST	GNS	ARVGSVTYYDILTGHPPYYYYGMDV	QSYDSSLSGSV			train set	3409
Mod11_P1_IgG_C1-P1369		Spike	Wang et al. Nature 592:616-622 (2021)	GGSFSGYF	QSVSSSY	INYSGST	DAS	ARGRPENIAGHYDSWSGSVEI	QQYGGSFT			train set	223
HL_CV07-242		Spike	Kreye et al. Cell 183:1058-1069 (2020)	GFTFTKAW	TGAVTSGHY	IKGRSDGGTI	DTS	TTLWRLDP	LLTHTDSRV			train set	2226
COV107_Plate2_HC_87-P1369		Spike	Robbiani et al. Nature 584:437-442 (2020)	GYTFTTSW	SSNIGSSP	IDPSDSYT	SSN	ATETNSETTDMFTGYSFDP	AAWDDSLSGYV			train set	2835
150055-008_1C03		HA	Henry et al. J Virol. 93:e01150-19 (2019)	GFTFSEYG	QGIRTNY	VWYNGNDK	GTS	ARDETSVGDYYYYGMDV	QQCQQYGSLFMYT	MN267247.1	MN267327.1	train set
C1404		Spike	Cho et al. Nature 600:517-522 (2021)	GFTFSSYG	SPIIGANT	ISYDGSNK	SNN	AKVGATYCGGGNCLRGYFDY	ASWGDSLV			train set	1055
P008_016	10	Spike	Graham et al. Immunity 54:1276-1289.e6 (2021)	GGSISPYY	QSVSSIY	IYYTGST	AAS	ARGYDF	QQYGTSPWT	MW802417.1	MW802310.1	train set	28
COV107_Plate2_HC_61-P1369		Spike	Robbiani et al. Nature 584:437-442 (2020)	GFTFSSYD	QSISSY	IGTAGDT	AAS	ARGVSGVVRGVIRSFYYYGLDV	QQSYITPGWT			train set	2832
PDI_70		Spike	Wheatley et al. Cell Rep. 37:109822 (2021)	GFTVSSNY	QSVSSN	IHSGGST	GAS	ARDPIQLWPYYYYYYYMDV	QQYNNWPPVT			train set	4421
COV2-2408		Spike	Zost et al. Nat. Med. 26:1422-1427 (2020)	GDSISSGSYY	QGISSY	IYTSGST	AAS	ARVGGISPYYYYYYMDV	QQLNSYPIT	MT665780.1	MT665393.1	train set	4553
COV2-2228		Spike	Zost et al. Nat. Med. 26:1422-1427 (2020)	GGSFSGHY	QSVSSN	INHSGST	GAS	ARPPQAARIHYYYYMDV	QQYNYWPPLT	MT665608.1	MT665221.1	train set	741
S166-32		Spike	Dugan et al. Immunity 54:1290-1303.e7 (2021)	GFTFSDYY	QSIFSW	ISISDTTI	DAS	ARASPYCGGDCSFGNAFDI	QQYNSYWT			train set	1263
C1403		Spike	Cho et al. Nature 600:517-522 (2021)	GGSITSSSYY	SSDVGGYKY	IYYSGST	EVS	ARLLLYNSGWYGSGAMVPVIIDL	SSYRGSSTLV			train set	1054
CV2-9_		Spike	Jennewein et al. Cell Rep. 36:109353 (2021)	GFTVSSNY	QSISTW	IYSGGST	KAS	AAGYYDSIN	QQYYTYSWT	MW681630.1	MW681631.1	train set	1696
C1308		Spike	Cho et al. Nature 600:517-522 (2021)	GFTFSSYW	SGSIASNY	IKQDGGEK	EDN	ARGRTGPYLGIDY	QSYDSSNWV			train set	998
HL_CV38-230		Spike	Kreye et al. Cell 183:1058-1069 (2020)	GFIVSNNY	ALPNQY	IYRGGST	KDS	ARDNSSNWYYFDS	QSADSSGTYV			train set	2300
HK_CV-X2-107		Spike	Kreye et al. Cell 183:1058-1069 (2020)	GFTVSTNY	QSINSNY	IYAGGST	GAS	ARGKVGATGFEY	QQYGSSPPMYT			train set	166
037-102909_2G04		HA	Henry et al. Cell Host Microbe. 25:357-366.e6 (2019)	GFTFDDYA	QSISRW	INWNSGVV	AAS	AKDMHLSAMDILRDAFNM	QQYNSDVT	MH205200.1	MH205402.1	train set
ab163		Spike	Feldman et al. Sci Immunol. 6:eabl5842 (2021)	GYTFTSYY	QSVLYSSNNKNY	INPSGGST	WAS	ARDFLDSSGY	QQYYSTPYT	OK094377.1	OK094378.1	train set	1382
01.q.01_Heavy		HA	Joyce et al. Cell 166:609-623 (2016)	GGSVSGGRYS	QGISSY	IYTTGTI	AAS	ARAHLPDVGHYYGLDV	QQLNRDLT	KX386667.1	KX386194.1	train set
Turner-20-3F12		Spike	Turner et al. Nature 596:109-113 (2021)	GFTFSSYW	KLGNKY	IKQDGSEK	QDS	ARDQGVTTGPFDY	QAWDSSTVV	MZ292495.1	MZ292496.1	train set	3215
54.a.18_Heavy		HA	Joyce et al. Cell 166:609-623 (2016)	GYTFTSYG	HSVSSY	ISAYTGNT	GAS	ARDRIQGAVVLPDKQLNWFDP	QQHSNWPRT	KX387078.1	KX386457.1	train set
K77-1C11		HA	Liu et al. Nat Commun. 10:324 (2019)	GGSISTYD	SGSIDSNY	IYYIGRT	VDN	ARDGRGYSGYDYYNYYGMDA	QSNDNNNRV	MK311483.1	MK312040.1	train set
G32Q3		Spike	Tong et al. Cell 184:4969-4980.e15 (2021)	GYTFPNYG	SSNIGSNY	ISAYNGNT	SNN	ARSIAVAGTTAEFDY	AAWDDSLNGLVV	MW718387.1	MW718539.1	train set	3190
ADI-56016		Spike	Wec et al. Science 369:731-736 (2020)	GFTFNSYA	QTIGSW	VSYDGNNK	KAS	ARPRSGSYRQAIDY	QQYNSLYT	MT566024.1	MT566025.1	train set	4273
W85-2E09		HA	Liu et al. Nat Commun. 10:324 (2019)	GFTFSDYT	QNVFSW	IRSNLYGGTS	KAS	SRRRRGSTPLPDL	QQYNSHSVWT	MK311665.1	MK311943.1	train set
COV2-vax-45	49	Spike	Chen et al. Cell Rep. 36:109604 (2021)	GFTVSSNY	SSNIGAGYD	IYSGGST	GNS	AREYDILTGYLDAFDI	QSYDSSLSAHVV	MZ555592.1	MZ555593.1	train set	80
31.a.85_Heavy		HA	Joyce et al. Cell 166:609-623 (2016)	GFTFSGST	ESVGRN	ISGNGGTT	DAS	TEDRSPPVYNLLTGYYSTYYYMDV	QQYNNWLRT	KX386999.1	KX386394.1	train set
Mod4_P4_IgG_E11-P1369		Spike	Wang et al. Nature 592:616-622 (2021)	GGSISSYY	QSVSSDY	IYYSGST	GAS	ARSRPGGYCSGGSCYSRPGVFDY	QQYGSSSYT			train set	3668
CQTS065		Spike	Patent: CN111925440A	GFTFSTYE	QSVTTY	ISSSTNSI	DAS	ARGRDDYGDYRGGDFDY	QQRSNWPPIT	MW587452.1	MW587453.1	train set	387
C1448		Spike	Cho et al. Nature 600:517-522 (2021)	GYTFTSYG	QSVRSY	ISTFNGDT	DAS	ARGPSGSYLDLDY	QQRYNWPPELT			train set	1071
Mod4_P3_IgG_A9-P1369		Spike	Wang et al. Nature 592:616-622 (2021)	GYSFTSYW	SSNIGSNP	IYPGDSDT	SNN	VHYYGSGDIDY	AAWDDSLNGWV			train set	3614
COV2-2509		Spike	Zost et al. Nat. Med. 26:1422-1427 (2020)	GFIFSTYA	QSVSSN	ISYDGDNK	GAS	ARPRGGSYQTCFDY	QQYNNWPGT	MT665770.1	MT665383.1	train set	4582
C1187	40	Spike	Cho et al. Nature 600:517-522 (2021)	GGSFSAYY	RSNIGAGYD	THHTGST	VNN	ARATYYYDSSSYGINWFAP	QSYDNDVSGYV			train set	55
W85-3C03		HA	Liu et al. Nat Commun. 10:324 (2019)	GFHFSGYS	QSISIY	ISGSGRDI	AAS	ARDSYNWNDREFDP	QQSYSTPPT	MK311542.1	MK311926.1	train set
HK_CV01-116		Spike	Kreye et al. Cell 183:1058-1069 (2020)	GFSFSNYW	QSLVHSDGNTY	INEDGSET	KVS	ARAGNIGAVDY	MQGTHWPWT			train set	29
54.a.41_Heavy		HA	Joyce et al. Cell 166:609-623 (2016)	GYTFTRYG	HSVSHY	ISAYTGDT	GAS	ARDRIQGAVVLPNEQLNWFDP	QQHSNWPRT	KX387101.1	KX386480.1	train set
C2308	1	Spike	Cho et al. Nature 600:517-522 (2021)	GFTVSSNY	QSVSSN	IYSGGST	GAS	ARDLVVRGTSY	QQYNNWPLFT			train set	329
PDI_281		Spike	Wheatley et al. Cell Rep. 37:109822 (2021)	GYTLTELS	QSFVHSDGNTY	FDPEDAET	KIS	ATSTAVRGERPGGYNYYYGMDV	MQVTQFPHT			train set	4386
2803		HA	Lee et al. Cell Host Microbe 25:367-376.e5 (2019)	GFTFSSYG	QSVSSY	IWYDGSNK	DAS	ARGYSYGYIDY	QQRSNWPPMYT	MK353356.1	MK353357.1	train set
P008_087		Spike	Graham et al. Immunity 54:1276-1289.e6 (2021)	GGSISSYGKY	QDINNY	IYYSGST	DAS	ARDSAAGHFDY	QQYDNLPPLFT	MW802456.1	MW802349.1	train set	1527
Turner-22-1E07		Spike	Turner et al. Nature 596:109-113 (2021)	GFTFSSYG	ALPKKY	IWYDGGNK	EDS	AREGVYGDIGGAGLDY	YSTDSSVNGRV	MW926411.1	MW926434.1	train set	3221
Wang-C398		Spike	Wang et al. Sci Transl Med. 13:eabf1555 (2021)	SDSVSSYY	SSNLGSNT	IDTGGRT	NSN	ARGLSYYPLYGSHINYIDY	AEWDDSLSTWV	MW292949.1	MW293404.1	train set	678
PZF10_P1_IgG_C9-P1369	33	Spike	Wang et al. Nature 592:616-622 (2021)	GVTVSRNY	QGISSY	IYSGGST	AAS	ARDRFEGAFDI	QQLNSYPSIT			train set	639
PZF12_P1_IgG_B8-P1369		Spike	Wang et al. Nature 592:616-622 (2021)	GFTFSSYT	QGISSY	ISSSSNYI	AAS	AREHRRYYESSGYPNDY	QELDSYRT			train set	4115
AG11-2E02		HA	Henry et al. Cell Host Microbe. 25:357-366.e6 (2019)	GGSISDSSDY	QSISRF	MSPSGIT	VAS	TRDRDIVSRGGFDF	QQSYSNLPYT	MH205364.1	MH205586.1	train set
C2232	4	Spike	Cho et al. Nature 600:517-522 (2021)	GLTVSSNY	QDISNY	IYSGGST	DAS	ARDLQQLGGMDV	HQYDNLPIT			train set	327
COVD21_P1_HC_F7-p1369		Spike	Robbiani et al. Nature 584:437-442 (2020)	GFTFSSYA	QSISSY	ISGSGGST	AAS	AKDDSSGYHYYFDY	QQSYNTPPIT	MW293061.1	MW293516.1	train set	2864
16.ND.91_Heavy		HA	Joyce et al. Cell 166:609-623 (2016)	GFTFTDYY	QSLLHSNGYNY	VDPEDGET	LGS	ATDLFGGSFSFDY	MQALQTPPA	KX386904.1	KX386303.1	train set
C001_P2_IgG_D3-P1369		Spike	Wang et al. Nature 592:616-622 (2021)	GYSFISYW	SSNIGSNT	IYPGDSDT	SNN	ARLSNIPNGYMDV	AAWDDSLNVVV			train set	3263
AG13-3G03		HA	Henry et al. Cell Host Microbe. 25:357-366.e6 (2019)	GFTFTGFY	QSLLNTNGYNY	INPNSGDT	LGS	ATWYISGWYDGMDV	MQALQTPRT	MH205391.1	MH205578.1	train set
COV2-vax-20	12	Spike	Chen et al. Cell Rep. 36:109604 (2021)	GFTFSSYT	QSVSSN	ISSSSSFI	GAS	ARVRPTYYDSSGYYPDAFDI	QQYYNWPPWT	MZ555541.1	MZ555542.1	train set	4
ADI-55734		Spike	Wec et al. Science 369:731-736 (2020)	GFTFSRYG	AGAVTSGHY	IYSDGRNE	DTN	ARDPGPITFFDWSPDKSRKSYYDYNGMDV	FLSYRGAPPV	MT565830.1	MT565831.1	train set	4228
C12B8		Spike	Tong et al. Cell 184:4969-4980.e15 (2021)	GFTFSSYA	KLGDKY	ISYDGSNK	QDS	AREGVVVTAPLDY	QAWDSSTSVV	MW718446.1	MW718598.1	train set	3071
COV2-2268		Spike	Zost et al. Nat. Med. 26:1422-1427 (2020)	GFSLSTSGVG	GSDVGGSNY	IYWDDDK	DVS	ARHQIVVLFDM	SSYTSSSTLVL	MT665438.1	MT665051.1	train set	4514
CQTS059		Spike	Patent: CN111925440A	GYRFTNYW	SSNVGNYDL	IYPGDSEI	EVN	ARHPSNFYDSGGDYYAMDV	CSYAGSSSWV	MW587442.1	MW587443.1	train set	381
G32Q6		Spike	Tong et al. Cell 184:4969-4980.e15 (2021)	GFTFSNYA	NSDVGNYNF	ISGNGVNT	DVS	AKAIQTYSNYVLGADY	CSYATSYTFRVV	MW718439.1	MW718591.1	train set	3192
10-121	75	Spike	Kaku et al. Cell Rep. 36:109385 (2021)	GLTVSRNY	QDISNY	IYSGGST	DAS	ARPIVGARAGMDV	QQYDNLPVT	MZ089617.1	MZ089622.1	train set	1813
54.a.83_Heavy		HA	Joyce et al. Cell 166:609-623 (2016)	GYTFASYG	QSVRTY	ISPYTGIT	GAS	ARDYIQGSVALPSQQLNYFDP	QQHSMWPRT	KX387143.1	KX386520.1	train set
MOD9_P1_IgG_C5-P1369	115	Spike	Wang et al. Nature 592:616-622 (2021)	GYTFTNYD	YIGSKS	MNPNSGNT	DDS	ARVSSSLTYYFDY	QVWDSTTDHPHVV			train set	3964
CQTS117		Spike	Patent: CN111909260A	RFTFSNYA	QSISSW	ISGSAGSI	DSS	AKGQRGSPDFFDY	QQYNSYSPLT	MW587534.1	MW587535.1	train set	427
Mod1_P1_IgG_D3-P1369		Spike	Wang et al. Nature 592:616-622 (2021)	GFTFGDYV	RSDVGGYNS	IRSKTYGETT	DVS	ARGLRPTRKADY	TSYTSSTTLDV			train set	24
COVD57_P1_HC_B9-1369		Spike	Robbiani et al. Nature 584:437-442 (2020)	GGSFSGYY	QSISSY	VNHSGST	AAS	ARHWMPRDYYYYGMDV	QQSYSTPRT			train set	2924
315-54-1G05		HA	Andrews et al. Sci Immunol. 2:eaan2676 (2017)	GDSVSSSSAV	QTVYNSY	TYYRSKWYD	GTS	ARSSINIFGVFVMAMDV	QQYSTSPRALT	MF288994.1	MF289022.1	train set
54.a.50_Heavy		HA	Joyce et al. Cell 166:609-623 (2016)	GYTFTSFG	QSVSRY	ISGYTGIT	GAS	ARDRIQGVVALPDKQVNWFDP	QQHSNWPRT	KX387110.1	KX386489.1	train set
C512		Spike	Gaebler et al. Nature 591:639-644 (2021)	AGSISSNNW	SSDVGANNY	VYHNGNI	DVN	AKGGDRAMGPEYFDS	SSFASSSTLL			train set	94
034-100809_1A03		HA	Henry et al. Cell Host Microbe. 25:357-366.e6 (2019)	GFTFGDYA	QSISTH	IGSKKYGDTI	GAS	SRDRQLAEHSMDV	QQYDTFPIT	MH205217.1	MH205417.1	train set
Wang-C166		Spike	Wang et al. Sci Transl Med. 13:eabf1555 (2021)	GFTFSNYA	TGAVTSGHY	ISNSGGST	ETN	AKVGEYCGDDCYRGLDY	LLSYSGARPV			train set	12
01.h.02_Heavy		HA	Joyce et al. Cell 166:609-623 (2016)	GFTFSAYG	QSVLSSSNNKNQ	VGGSGFGT	WAS	AKGVNWQPPYWYDY	QQYVSTPYT	KX386648.1	KX386185.1	train set
S376-780	35	Spike	Dugan et al. Immunity 54:1290-1303.e7 (2021)	GFTFSSYG	QGISNY	ISYDGSNK	AAS	AKEGGSYSYYYYGMDV	QKYNSAPRT			train set	1308
COV107_Plate1_HC_82-P1369	2	Spike	Robbiani et al. Nature 584:437-442 (2020)	GFIVSSNY	QSVSSN	IYSGGST	GAS	ARDYGDFYFDY	QQYYNWPRT			train set	34
COV2-2368		Spike	Zost et al. Nat. Med. 26:1422-1427 (2020)	GYSFTTYW	ALPKQY	IYPGDSDT	KDT	ARRRGGIGIEYGMDV	QSTASSGTYVV	MT665647.1	MT665260.1	train set	4539
54.a.38_Heavy		HA	Joyce et al. Cell 166:609-623 (2016)	GYTFTSFG	QSVSSY	ISGYTGIT	GAS	ARDRIQGVVALPDKQVNWFDP	QQHSNWPRT	KX387098.1	KX386477.1	train set
C1259		Spike	Cho et al. Nature 600:517-522 (2021)	GYRFSTVW	NIGSKS	IYPGDSDT	DDR	ARRFGDTYPNVWFDP	QVWDSSSDHYV			train set	979
Mod11_P2_IgG_G2-P1369	42	Spike	Wang et al. Nature 592:616-622 (2021)	GLIVSSXY	SSDVGGYKY	IYSGGST	EVS	ARGEGWDLPFDY	SSYAGSNNLV			train set	66
PZF12_P2_IgG_G11-P1369		Spike	Wang et al. Nature 592:616-622 (2021)	GFTFSVYY	SSNIGSNY	ISSTGSTI	RNN	ARAEYSSVASTPFDY	AAWDDSLSGV			train set	4170
HL_CV07-238		Spike	Kreye et al. Cell 183:1058-1069 (2020)	GYTFTSYD	SSNIGSNT	MNPNSGNT	SNN	ARTNWNYYYYYYGMDV	AAWDDSLNGYV			train set	2223
COV2-2072	3	Spike	Zost et al. Nat. Med. 26:1422-1427 (2020)	GFTFTSSA	QSVSSSY	IVVGSGNT	GAS	AAPHCNRTSCYDAFDL	QQYGSSPWT	MT665419.1	MT665032.1	train set	1
R95-1D02		HA	Liu et al. Nat Commun. 10:324 (2019)	GDSVSDNF	QSINFY	MYYSGSI	SAS	ARATTWGAPEFDY	QQSYSSPYT	MK311859.1	MK312001.1	train set
1000-3C05		HA	Wrammert et al. J Exp Med. 208:181-193 (2011)	GGSFGGYY	QSVSSY	INHSGST	DAS	ARGRGGYATYYYYYYVDV	QQRSNWLT	HQ689741.1	HQ689736.1	train set
Wang-C399		Spike	Wang et al. Sci Transl Med. 13:eabf1555 (2021)	GFTVSSNY	SSNIGAGYD	IYRGGST	GNS	ARGGWYYDSSGYYSGRTDAFDI	QSYDSSLSVFYV	MW292920.1	MW293375.1	train set	72
C004_P1_IgG_H5-P1369		Spike	Wang et al. Nature 592:616-622 (2021)	GGTFSSDA	QSVSSN	VIPVLGIA	GAS	ARWSPAAHGTGYYFDY	QQYHNWGGT			train set	3346
051_10_3D02		HA	Andrews et al. Sci Transl Med. 7:316ra192 (2015)	GFTFDDYA	ESVSSH	ISWNSGAI	DAS	TKSYGSGSYSDS	QQYNNWPS	KU167269.1	KU167392.1	train set
PCV1-49		Spike	Jennewein et al. Cell Rep. 36:109353 (2021)	GGSVNSDSYY	NIGNKN	IYYSGST	YDS	ARVEAPEGGSDY	QVWDSGSDLMV	MW806131.1	MW806185.1	train set	1755
FluA-151_Sib1		HA	Zost et al. J Clin Invest. 131:e146791 (2021)	GFTFSSYG	QGIRTY	ISNDGSNE	AVS	AKFMPDPNFAEYYFHH	QQSFSLPPT	MZ328316.1	MZ328317.1	train set
MOD6_P2_IgG_D8-P1369		Spike	Wang et al. Nature 592:616-622 (2021)	GFNVSTNY	QGVSNNF	IYTDGST	GAS	ARVSRGFYYLGY	QQYGSSLYT			train set	3765
16.a.53_Heavy		HA	Joyce et al. Cell 166:609-623 (2016)	GYTFSSFG	ESIGRF	ISGYTGNT	YAS	ARDKKQGEVVLPAASFRWFAP	QQSFSAPYT	KX386729.1	KX386249.1	train set
PDI_293		Spike	Wheatley et al. Cell Rep. 37:109822 (2021)	GYTLIELS	SSDVGGYNH	FDPEDGET	EVS	TTQGSGPFGEPRGWFDP	SSYAGRNNFVV			train set	4392
MOD3_P1_IgG_F8-P1369		Spike	Wang et al. Nature 592:616-622 (2021)	GGSISSGGYY	NIGSKS	IDYSGST	YDS	ARAIYGSGLFDY	QVWDSSSDHPV			train set	3558
C502		Spike	Gaebler et al. Nature 591:639-644 (2021)	GDTFSSHA	QSVRSN	SIPMLGVT	DAA	ARGVVGATPGSFDL	QQYDNGLT			train set	1406
COV047_P4_IgG_50-P1369		Spike	Robbiani et al. Nature 584:437-442 (2020)	GFTFSSYG	SSNIGNNA	IWYDGSNK	YDD	ARDRKYSSGWSVVNFDY	AAWDDSLNGWV	MW293051.1	MW293506.1	train set	2711
COVD21_P1_HC_D10-p1369	96	Spike	Robbiani et al. Nature 584:437-442 (2020)	GYTFTGYY	SSDVGTYNL	INPISGGT	EGS	AKSPYYYDSSGYLGGFDY	CSYAASSTYV	MW293188.1	MW293643.1	train set	2849
01.a.49_Heavy		HA	Joyce et al. Cell 166:609-623 (2016)	GDSLNAYY	QGIGNY	ISGGGAT	ATS	ARYPLYYDSRGVFYRKVTAYAMDV	QQLHDYPRT	KX386631.1	KX386171.1	train set
COV096_HC_4-p1369		Spike	Robbiani et al. Nature 584:437-442 (2020);Wang et al. Sci. Transl. Med. 13:eabf1555 (2021)	GSTFTGYY	QSVSSY	INPNSGGT	DAS	AREKVATMFALPPYGMDV	QQRSNWPPIA	MW293142.1	MW293597.1	train set	2963
C1372		Spike	Cho et al. Nature 600:517-522 (2021)	GGSISSYY	SGSIASNY	IYYSGST	EDN	ARGGSTLWFGSEPNFDY	QSYDSSNVV			train set	1029
C1330		Spike	Cho et al. Nature 600:517-522 (2021)	GYSLTELS	AFPNQY	FDPEDGET	KDS	ATVLISMIRGGEYHMNV	QSADSSGVI			train set	1011
3C11		HA	Hu et al. J Virol. 86:2978-2989 (2012)	GNNFPSYY	QSLLHSDGYNY	IDPSDSDT	LGS	ARRATYYYGSGSYFDAFDI	MQALQTPD	JF274048.1	JF274049.1	train set
220-14-IgA_1A04		HA	Dugan HL et al. Science translational medicine. 2020 Dec 9;12(573).	GFTFDDYA	GSDIGDNSY	CTWNSATK	DVS	AKGYGSGNSYPLAPTLDY	CSYRRSSTLVV	MW079679.1	MW079779.1	train set
16.a.79_Heavy		HA	Joyce et al. Cell 166:609-623 (2016)	GYTFASFG	QSIDRF	ISGYTGDT	YAS	ARDKKQGEVVLPGASFRWFAP	QQSHSAPFT	KX386755.1	KX386268.1	train set
P008_056		Spike	Rosa et al. Sci Adv. 7:eabg7607 (2021);Graham et al. Immunity 54:1276-1289.e6 (2021)	GFSFSSYS	QDISNY	ISSNSNYI	DAS	ASNRSPYDSSNYYFDY	QHHDSLPLT	MW802435.1	MW802328.1	train set	2998
COVD21_P1_HC_D2-p1369		Spike	Robbiani et al. Nature 584:437-442 (2020)	GFIFSDYY	QDISNY	ISSSASTI	DAS	ARGLVYTPYRFGY	QQHDNVVT	MW293048.1	MW293503.1	train set	2850
Mod11_P2_IgG_H3-P1369	106	Spike	Wang et al. Nature 592:616-622 (2021)	GLIVSSNY	QGISSY	IFSGGST	AAS	AREVAGGAFDI	QHLNSYPPT			train set	3496
PDI_118		Spike	Wheatley et al. Cell Rep. 37:109822 (2021)	GFSFSSYW	QGISSA	IKQDGSEK	DAS	ARDQVVAVPAAMGGFDYYYGMDV	QQFKSYLVT			train set	4318
56.a.04_Heavy		HA	Joyce et al. Cell 166:609-623 (2016)	GDSVSSNSAA	QSVSSSY	TYYRSRWYT	GAS	ARGSPMIFGVVVVLDF	QQFDGSHYT	KX387166.1	KX386538.1	train set
36.g.02_Heavy		HA	Joyce et al. Cell 166:609-623 (2016)	GYNFASHG	QNVNNRF	ISVYTGDT	GAS	ARGLLQGAVMVDSLYYALDV	QLFDSSPRWT	KX387058.1	KX386439.1	train set
HK_CV07-251		Spike	Kreye et al. Cell 183:1058-1069 (2020)	GFTFSSYA	QSVSSS	ISGSGANT	DAS	AKEFSIGWGLFDY	QQRNNWPVT			train set	496
COV096_HC_45-p1369	48	Spike	Robbiani et al. Nature 584:437-442 (2020)	GFNFSTHW	QDISNY	INSDGSRR	DAS	TRDDSSWPHFFDN	QQYDNLPPKLT			train set	2779
PZF12_P1_IgG_D9-P1369		Spike	Wang et al. Nature 592:616-622 (2021)	GFTFSTYS	QSIRNF	ISRSSSYI	AAS	AREWAGVDWVLDY	QQSYSTPPIT			train set	4128
COV2-vax-46	18	Spike	Chen et al. Cell Rep. 36:109604 (2021)	GFTFSSYW	KLGDKY	IKQDGSEK	QDS	ARLSSSSWYFDY	QAWDSSTGV	MZ555594.1	MZ555595.1	train set	81
C1307		Spike	Cho et al. Nature 600:517-522 (2021)	GFTFSSYG	QSVSSGY	IWSDGNNK	GAS	ARPSRTRDPYGYGLGAFDF	QLYGSSPQ			train set	997
C2167		Spike	Cho et al. Nature 600:517-522 (2021)	GGSISSSSYY	SSDVGSYNL	IYYIGNT	EGS	ARHETDYGGVAGHFQH	CSYAGTYVV			train set	320
COVD21_P2_HC_F7-p1369	2	Spike	Robbiani et al. Nature 584:437-442 (2020)	GFTVSSNY	QGISNS	IYSGGST	AAS	ARDYGDFYFDY	QQYYSTPRT	MW293114.1	MW293569.1	train set	2889
AG8-2B02		HA	Henry et al. Cell Host Microbe. 25:357-366.e6 (2019)	GFDSNEYG	QSVLYSSYNKYY	IWFDGTTK	WAS	AREHLPYYYDVGIYYYYGMNV	QQYYSIPLT	MH205330.1	MH205532.1	train set
COVD21_P1_HC_G2-p1369		Spike	Robbiani et al. Nature 584:437-442 (2020)	GFTFSSYA	QSISSY	ISYDGSNK	AAS	ARDCGGDCYPTTDAFDI	QQSYSTPWT	MW293029.1	MW293484.1	train set	2867
Mod4_P4_IgG_F12-P1369		Spike	Wang et al. Nature 592:616-622 (2021)	GGSVSGGSYY	QSVSSY	VFYSGST	DAS	ARGRDFWSGYYTGYHYFDY	QQRSNWPPS			train set	3675
C147	47	Spike	Robbiani et al. Nature 584:437-442 (2020)	GYRFTNYW	TGAVTSGHY	IYPGDSDT	ETS	ARLSDRWYSPFDP	LLSYSGARPV			train set	198
PDI_283	146	Spike	Wheatley et al. Cell Rep. 37:109822 (2021)	GGSISSYC	QSVASRY	IYSSGTT	GAS	ARAPGASYSSGWYHYYYYMDV	QQYGNSPTWT			train set	4387
MOD6_P1_IgG_F4-P1369		Spike	Wang et al. Nature 592:616-622 (2021)	GFTFSSYG	QSINSF	FAYDGTNK	AAS	AKDSARYSYGLDAFDI	QQSYITPRT			train set	3724
CC40.8		Spike	Song et al. Nat Commun. 12:2938 (2021)	GFTFSSYV	ALPKRY	ISGTGYT	EDK	AITMAPVV	YSTDSSGNHAV	MW426538.1	MW426539.1	train set	3055
Mod2_P2_IgG_D7-P1369	20	Spike	Wang et al. Nature 592:616-622 (2021)	GFTFSSYS	QSISSY	ISSSSSTI	GAS	ARHSGATSYYYYGMDV	QQSYSTPGT			train set	206
045_09_2E02		HA	Andrews et al. Sci Transl Med. 7:316ra192 (2015)	GFTFANYA	QNIYSW	ISGIGDST	KAS	AKGDGYNAGMVFFDY	QQYNSFSVYT	KU167235.1	KU167363.1	train set
Mod11_P2_IgG_E12-P1369	5	Spike	Wang et al. Nature 592:616-622 (2021)	GLTFSSYG	QSISSW	ISYDGSNK	DAS	AKQAGTYCSGGSCYEGYFDY	QQYYSYSPMYT			train set	568
HL_CV24-317		Spike	Kreye et al. Cell 183:1058-1069 (2020)	GVSITTHD	SSDVGAYNY	IYNSGT	DVT	AKESWLELWLQGAGFDI	CSYGGSYTFVV			train set	2261
HK_CV05-178		Spike	Kreye et al. Cell 183:1058-1069 (2020)	GFTFSNYA	QSFSRW	ISGSAGST	KVS	AKDVLGFCSGTSCYGEGAFDI	QQYNSYPYT			train set	1955
W85-2C12		HA	Liu et al. Nat Commun. 10:324 (2019)	GFTFGDYA	SSDVGGYNY	VRSKPYGGTT	EVN	TRDPHSGSYLDY	SSYTGSSTYV	MK311657.1	MK312087.1	train set
MOD7_P1_IgG_A3-P1369		Spike	Wang et al. Nature 592:616-622 (2021)	GGSISSYY	SSNIGSNN	IYNSGST	RNN	ARLFPITMVRGVMHWYFDL	AAWDDSLSGPV			train set	3793
HL_CV01-198		Spike	Kreye et al. Cell 183:1058-1069 (2020)	GFTFSNAW	SSDVHGYMY	IKSKADGGTT	EGS	ATLTYGYSPY	SSYTSSTTYV			train set	2119
PDI_164		Spike	Wheatley et al. Cell Rep. 37:109822 (2021)	GYNFTTYW	QSVSSSY	IDPSDSYT	GAS	ARHETKAKYSSGWYHYYYYGMDV	QQYGSSLT			train set	4333
CQTS124		Spike	Patent: CN111909260A	TYTFTNFG	NIGSKS	ISAYNGNT	YDT	ARVQEFWLDP	QVWDSSSDHPL	MW587544.1	MW587545.1	train set	425
C53F12		Spike	Tong et al. Cell 184:4969-4980.e15 (2021)	GGTFSSYA	QSVSSY	IIPIFGTA	DAS	ARMYYYVSGSYHYFDY	QQRSNWPPALT	MW718441.1	MW718593.1	train set	3120
Mod11_P1_IgG_D10-P1369		Spike	Wang et al. Nature 592:616-622 (2021)	GYTFTSYY	QTVSSSY	INPSGGST	GAS	SRDWAFIPAAGPFDY	QQYGSSWT			train set	610
ADI-55992		Spike	Wec et al. Science 369:731-736 (2020)	GFTFSNYA	QSISSW	INPSGDAT	KAS	AKGLSFYGSGSDAFDV	QQYKSPLS	MT565976.1	MT565977.1	train set	4259
HL_CV07-217		Spike	Kreye et al. Cell 183:1058-1069 (2020)	GYTFTSYD	SSNIGSNT	MNPNSGNT	DSN	ARGPSWNGYYYYFDY	ASWDDSLNGVV			train set	168
MOD6_P2_IgG_C4-P1369		Spike	Wang et al. Nature 592:616-622 (2021)	GYTFTGYY	SSNIGSNY	INPNSGGT	RNH	ARGPTVVVGAAAHWFDP	AAWDDSLSAVV			train set	3758
CQTS104		Spike	Patent: CN111909261A	GFSLNTSGMS	QTISRY	IDWDDDK	IAS	TRTATVVKDY	QQSYSTPRT	MW587508.1	MW587509.1	train set	411
COVD21_P1_HC_B7-p1369		Spike	Robbiani et al. Nature 584:437-442 (2020)	GFTFSIYG	QSISSY	ISYDGSNK	AAS	AKEGRPSDIVVVVAFDY	QQSYSTPRT	MW292835.1	MW293290.1	train set	10
C1370		Spike	Cho et al. Nature 600:517-522 (2021)	GFTFSSYG	SSNIGSNT	IWYDGSNK	SNN	ARDGGYCTNGVCSWGGANYYYYYGMDV	AAWDDSLNGLYV			train set	1027
0304-3H3		Spike	Chi et al. Science 369:650-655 (2020)	GGSISTYY	QSVSSN	IYYSGST	GAS	ARDRIAPVGKFFGWYFDL	QQYNKWPPWT	MT622692.1	MT622693.1	train set	903
CM17		Spike	Voss et al. Science 372:1108-1112 (2021)	GYTLPELS	SSNIGSNY	FDPEDGET	DNN	ATAAAVRGRGTIDY	ATWDSSLNSGV	MZ049539.1	MZ049540.1	train set	3233
I14	3	Spike	Andreano et al. Cell 184:1821-1835.e16 (2021)	GFTFTSSA	QSVSSSY	IVVGSGNT	GAS	AAPYCSSTTCHDGFDI	QQYGRSPWT	MW598289.1	MW598290.1	train set	1
R95-2B10		HA	Liu et al. Nat Commun. 10:324 (2019)	GGTFNSYS	SSDVGGYNY	IIPIFDTP	DVS	ASDSSSRYYDILTGPFHY	CSYAGRYRVV	MK311754.1	MK312106.1	train set
MEDI8852-V		HA	Kallewaard et al. Cell 166:596-608 (2016)	GDSVSSYNAV	QSLSSY	TYYRSGWYN	AAS	ARSGHITVFGVNVDAFDM	QQSRT	KX398437.1	KX398446.1	train set
COV096_HC_157-p1369		Spike	Robbiani et al. Nature 584:437-442 (2020);Wang et al. Sci. Transl. Med. 13:eabf1555 (2021)	GFTFSSYG	SGSIASNY	ISYDGSNK	EDN	AKAQYSYGYVVYYFDY	QSYDSSNVV	MW293174.1	MW293629.1	train set	2952
150055-008_3F01		HA	Henry et al. J Virol. 93:e01150-19 (2019)	GFTYDDYA	QSVSSH	ISWDSVSI	GAS	AKQGEMRGYDYRLHWFFDL	QQFEDLPIT	MN267264.1	MN267341.1	train set
COV096_HC_79-p1369	20	Spike	Robbiani et al. Nature 584:437-442 (2020);Wang et al. Sci. Transl. Med. 13:eabf1555 (2021)	GFTFTNYN	QSISSY	ISSSSSTI	GAS	ARVVGSGSYYYYGMDV	QQSYSTPAT	MW293117.1	MW293572.1	train set	56
ADI-55748		Spike	Wec et al. Science 369:731-736 (2020)	GGMFSDYA	QTVVHTNGNTY	IMPGLGSP	KVS	ARDPSILNTGNHHWYDLDM	MQATDWPRT	MT565854.1	MT565855.1	train set	9
COVA2-09		Spike	Brouwer et al. Science 369:643-650 (2020)	GGSFSNYY	QSVLFSTNSKNY	IDHSGST	WAS	ARGRNYVLQFSEWPHPRAHFDN	QQYYSTPYT			train set	837
CQTS179		Spike	Patent: CN111925444A	GYSFTSYW	QSISSY	IYPGDSDT	AAS	ASQAAAGYYYYMDV	QQSYNILWT	MW587624.1	MW587625.1	train set	462
R95-2H12		HA	Liu et al. Nat Commun. 10:324 (2019)	GASISNSGYY	QSLLHSNAHNY	LYHSGNT	LGS	ARRPYSGSYYEYFHH	MQALQSPHT	MK311848.1	MK311996.1	train set
C2023	7	Spike	Cho et al. Nature 600:517-522 (2021)	GGSISSSSYY	SGSIASNY	IYYSGST	EDN	ARQKWLRSDFDY	QSYDSSNYYV			train set	145
PDI_178		Spike	Wheatley et al. Cell Rep. 37:109822 (2021)	GASISSYY	NIGNKS	MYYSGSTNYNPSSGST	YDS	ARDREGGYCSGGRCYSSHYMDV	QVWDSSSDHVV			train set	4340
C557		Spike	Gaebler et al. Nature 591:639-644 (2021)	GYPFSRYY	QSISSY	INPSGGST	GAS	ARPLLPGETGNLNRLDY	QQSYSTLWT			train set	353
FISW-h.01		HA	Cheung et al. Cell Rep. 32:108088 (2020)	GFSLSTSGMR	SSDVGGYDY	IDWENYK	EVS	ARNNYFDSGYGMDV	TSHTSSSALV	MT755757.1	MT755785.1	train set
014_10_1D05		HA	Andrews et al. Sci Transl Med. 7:316ra192 (2015)	GYTFTDYF	KLGDKY	INPNSGAI	QDN	ARAFYYGSGSRLIAFDI	QAWDSSHHFV	KU167152.1	KU167426.1	train set
MOD9_P2_IgG_C11-P1369		Spike	Wang et al. Nature 592:616-622 (2021)	GGTFSSYI	SSNIGAGYD	IIPILGIP	ANN	ARALGITSGGANYAFDI	QSYDSSLSDSV			train set	4005
HK_CV07-136		Spike	Kreye et al. Cell 183:1058-1069 (2020)	GGSISSYY	QSVSSSY	IYYSGSH	GAS	ARDNYSSRRYYYYYGMDV	QQYGSSPTWT			train set	1971
R95-1C09		HA	Liu et al. Nat Commun. 10:324 (2019)	GDSVTDYY	QHVSSSY	IYYSGIT	DAS	ARDGRLFDI	QQYGSSHGWT	MK311860.1	MK312002.1	train set
K77-2H10		HA	Liu et al. Nat Commun. 10:324 (2019)	GFTFSSYG	SSNVGNYNL	ISYDGSEK	EVT	ARTYVSYYIDY	CSYVPEPTSWV	MK311424.1	MK312028.1	train set
31.a.54_Heavy		HA	Joyce et al. Cell 166:609-623 (2016)	GFTFTSHA	QSVGSN	ISGNGGST	GAS	TKDRSPPVFDLLPGYYASYYYMDV	QQYNNWLRT	KX386968.1	KX386363.1	train set
PDI_109		Spike	Wheatley et al. Cell Rep. 37:109822 (2021)	GFAFSSYA	QSISRY	ISYDGSYE	AAS	ARDATTVTILVSWFDP	QQSYSTPPWT			train set	4309
COVD21_P3_HC_G7-p1369		Spike	Robbiani et al. Nature 584:437-442 (2020)	GGSISSGGYY	SSDVGGYNC	IYYSGSP	DVS	ARVHVVRGVANYPYFDY	CSYAGSYTPWV	MW293047.1	MW293502.1	train set	2916
R95-2H10		HA	Liu et al. Nat Commun. 10:324 (2019)	GFIFEEYA	NIGSKS	VSWNSGYR	DDS	AKDRAGHLGSGSYFDS	QVWDGYSDPLFV	MK311831.1	MK312148.1	train set
54.a.74_Heavy		HA	Joyce et al. Cell 166:609-623 (2016)	GYTFTRYG	HSVGRY	ISGYTGDT	LAS	ARDRLQGAVGLPNEQVNWFDP	QQHSNSPRT	KX387134.1	KX386512.1	train set
042_10_4C06		HA	Andrews et al. Sci Transl Med. 7:316ra192 (2015)	GLIFKNAW	QSVGNS	IKSKSEGGTA	DAS	ATIGIDYNSRSGYFSFDY	QQRANWAPFT	KU167223.1	KU167351.1	train set
MnC2t2p1_C11		Spike	Kreer et al. Cell 182:843-854.e12 (2020)	GGTFSRYT	QNISSY	IIPILDIA	AAS	AREGGLDYFGSRNSGWTYTWFDP	QQSYSTLYS	MT658825.1	MT658853.1	train set	1828
C2223		Spike	Cho et al. Nature 600:517-522 (2021)	GYTFTGYY	SSDVGGYNF	INPNSGAT	EVS	ARGPLLPVAIRGNWFDP	SSYTSSSTLEVV			train set	325
042_10_4B02		HA	Andrews et al. Sci Transl Med. 7:316ra192 (2015)	GFTFSDHS	STNIGRNT	TDVGTTS	FNN	ARDEYTTSSVGLDI	AAWDDTLNGDNYV	KU167220.1	KU167447.1	train set
CC36.5		Spike	Song et al. Nat Commun. 12:2938 (2021)	GFTLSSYA	QSVLYSSNNKNY	ISYDGTNK	WAS	ARPYSGSYREYFQH	QQYYSTPIT	MW532183.1	MW532184.1	train set	3047
C1297		Spike	Cho et al. Nature 600:517-522 (2021)	GYSFTNYW	NIGSKS	IDPSDSYT	DDS	ARHDRSPGIQYYDILTDNWRDRDWFDP	QVWDSSSDHRGV			train set	989
2M-8E7	15	Spike	Chi et al. Science 369:650-655 (2020)	GGTFSSYA	QSVSSY	IIPIFGTA	DAS	ARTYSFDSSGYYYDY	QQRSNWPPKIT	MT622712.1	MT622713.1	train set	928
C583	75	Spike	Gaebler et al. Nature 591:639-644 (2021)	ILTVSRNY	QDINKY	IYSGGTT	DAS	ARPVVGGRAGMDV	LHNDNPPLT			train set	1444
Wang-C462		Spike	Wang et al. Sci Transl Med. 13:eabf1555 (2021)	GFTFSSYA	SSDVGGYNY	ISGSGGST	DVS	ANPFTIFGVVPDWYFDL	CSYAGSFWV			train set	661
56.b.01_Heavy		HA	Joyce et al. Cell 166:609-623 (2016)	GFTVSNYA	QSLVYSDGNTY	ISVNGFST	TVS	VKAESYDFWSGYD	MQGTHWPPT	KX387188.1	KX386560.1	train set
042-100809_3C06		HA	Henry et al. Cell Host Microbe. 25:357-366.e6 (2019)	GGTFSSYA	QDISDY	IIPMFGAA	AAS	ARDGGNNWNSLYPLYYMVV	QKYSNVPA	MH205203.1	MH205405.1	train set
240-14-IgA_1A01		HA	Dugan HL et al. Science translational medicine. 2020 Dec 9;12(573).	GYSLSNGYY	SIGLKR	LYHSGRT	YDN	TRIYMVRDLEIYYFDS	QVWDISGDHVV	MW079659.1	MW079816.1	train set
PZF10_P1_IgG_E2-P1369		Spike	Wang et al. Nature 592:616-622 (2021)	GFSFSTYS	SSDVGAYKY	ISSSSTYI	EVS	ARDFRRYCSSSSCYWFGYYGMDV	SSYTTRTTLV			train set	4057
014_10_3G02		HA	Andrews et al. Sci Transl Med. 7:316ra192 (2015)	SGSISSGDSY	SSNIGADYD	IYSNGNA	GTR	ARGVDYDILTRFSFGFDF	QSYDSSLSGSV	KU167163.1	KU167432.1	train set
051_10_2A05		HA	Andrews et al. Sci Transl Med. 7:316ra192 (2015)	GFIFSSYW	NIGSKS	INQGGSEK	DGS	VRVGAYGDTYHDYYGMDV	QVWDSSSERHVV	KU167267.1	KU167451.1	train set
CQTS010		Spike	Patent: CN111909263A	TYTFTNFG	QDISNY	ISAYNGNT	DAS	ARVQEFWLDP	QQYDNLPIT	MW587368.1	MW587369.1	train set	2625
Mod11_P1_IgG_F11-P1369	27	Spike	Wang et al. Nature 592:616-622 (2021)	GGSITSGGFY	QDISNY	IYYSGST	DAS	ARDYGGNSNYFGY	QQYDNLPLT			train set	26
CQTS116		Spike	Patent: CN111909260A	GYTFTSYD	QGISSA	MNPKSVYT	DAS	ARGLWFGDLTRTKYNWFDP	QQFNNFLLT	MW587532.1	MW587533.1	train set	435
HK_CV05-118		Spike	Kreye et al. Cell 183:1058-1069 (2020)	GVAISDGGYY	QSVSKT	IYYGGSS	GAS	ARDYPFCGADCPWVDVFDI	QQYSNWPRT			train set	103
16.a.91_Heavy		HA	Joyce et al. Cell 166:609-623 (2016)	GYSFTSYG	QSVSRF	ISAYTGDT	YAS	ARDKKQGEVVLPGASFRWFAP	QQSNHVPHT	KX386767.1	KX386280.1	train set
COV107_Plate1_HC_46-P1369		Spike	Robbiani et al. Nature 584:437-442 (2020)	GGSISSTNW	SSDVGGYNF	IYHTGST	DVS	VRDGGRPGDAFDI	NSYTSSSTRV			train set	98
C2453		Spike	Cho et al. Nature 600:517-522 (2021)	GGTFGSYA	GSDLGGYNY	IIPIFGTP	YVT	ARRSSSSVDWFDP	SSYTSSSTPYV			train set	1212
MOD8_P1_IgG_E7-P1369		Spike	Wang et al. Nature 592:616-622 (2021)	GFTFDDYA	SSNIGSNS	ISWNSDTK	RDN	AKGGMYYYGSGSYSFDY	AAWDDSLSGHV			train set	51
MOD8_P2_IgG_G11-P1369		Spike	Wang et al. Nature 592:616-622 (2021)	GFTFSNYG	QGISNY	IRFDGSNK	AAS	ARSQNYYDRSGSLAEDAFDI	QQYNSYPWT			train set	3937
C1424	97	Spike	Cho et al. Nature 600:517-522 (2021)	GFTFSHYG	QDISNY	ILYDGSDK	DAS	AKQAGPYCSGGNCYGGTLDY	QQYDNLPPA			train set	142
COV2-2551		Spike	Zost et al. Nat. Med. 26:1422-1427 (2020)	GGSISSSSYY	SSDVGGYNY	IYYSGSS	DVS	ASGPPYMATFSYYFDY	SSYTSSSTPFV	MT665776.1	MT665389.1	train set	4598
HL_CV05-121		Spike	Kreye et al. Cell 183:1058-1069 (2020)	GYTFNSYD	SSNVGSNT	LTPDSGYT	STN	VRERIDYDHSGVSTSAFEF	GGWDDSLNGYV			train set	2173
MOD8_P2_IgG_A7-P1369		Spike	Wang et al. Nature 592:616-622 (2021)	SGSISSTRYY	QGISNS	IFYSGST	AAS	AREMGMLDY	QQYYSSPPRT			train set	232
P008_042	8	Spike	Graham et al. Immunity 54:1276-1289.e6 (2021)	GITVSSNY	QSISSTY	IYSGGST	GAS	ARESYGMDV	QQYGSSPGT	MW802428.1	MW802321.1	train set	1503
54.c.02_Heavy		HA	Joyce et al. Cell 166:609-623 (2016)	GYTFDSFG	QSVSRH	ISAYTGNT	DAS	ARVRSQGVVVVGATPTNWFDP	QHRTNLSPTWT	KX387156.1	KX386531.1	train set
COV2-2495		Spike	Zost et al. Nat. Med. 26:1422-1427 (2020)	GGTFSSYA	QSVSSN	IVPIFGTA	GAS	AREDYYGSGSLVDPYYYYRMDV	QQYNNWWRT	MT665627.1	MT665240.1	train set	4579
CV2-69		Spike	Jennewein et al. Cell Rep. 36:109353 (2021)	GFTFNSYA	VLEKKY	ISGSGGRT	KDS	ARDFYGLESFYPGIDS	YSAADNNRGV	MW681746.1	MW681747.1	train set	1689
COV2-2403		Spike	Zost et al. Nat. Med. 26:1422-1427 (2020)	GFTFSSYA	SSDVGGYNY	ISYDGSNK	DVG	ARGDGDVYNFLLVRNWFDP	SSYTSSSTLYV	MT665736.1	MT665349.1	train set	4551
C1327	4	Spike	Cho et al. Nature 600:517-522 (2021)	EITVSSNY	QSISSSY	IYAGGST	GAS	ARDLSVRGGMDV	QQYGSSLYT			train set	284
C2309		Spike	Cho et al. Nature 600:517-522 (2021)	GYNFTSYW	SSDVGGYNY	ICPGDSDT	EVS	AIAKYMYYDILTGYYNDGWSFDP	SSYTSSSTLGV			train set	330
31.a.84_Heavy		HA	Joyce et al. Cell 166:609-623 (2016)	GFTFSNHA	QSVRRN	ISGNGGTT	GAS	TEDRSPPQFELLTGYYSTFYYMEV	QQYNSWLRT	KX386998.1	KX386393.1	train set
16.a.60_Heavy		HA	Joyce et al. Cell 166:609-623 (2016)	GYSFTSFG	ESIGKF	ISGYTGNT	YTS	ARDRKQGEVVLPAASFRWFAP	QQSYSAPYT	KX386736.1	KX386255.1	train set
PZF12_P1_IgG_E10-P1369		Spike	Wang et al. Nature 592:616-622 (2021)	GFSLTDYYY	QTIENF	ISTGSVTI	AAS	VRDLLYTSPPGGMDV	QQSYRPPYT			train set	4130
31.a.65_Heavy		HA	Joyce et al. Cell 166:609-623 (2016)	GFTFSNHA	QSVRRN	ISGNGGST	AAS	TEDRSPPEYDLLTGYYSTYYYMDV	QQYNNWLRT	KX386979.1	KX386374.1	train set
029_09_2A06		HA	Andrews et al. Sci Transl Med. 7:316ra192 (2015)	GFTFSSYT	QGIRDD	ISSSSAYI	AAS	ARDGTSLTVAGPLDY	LQYNSYPRT	KU167185.1	KU167322.1	train set
AG12-3D05		HA	Henry et al. Cell Host Microbe. 25:357-366.e6 (2019)	GYNFTDSW	QSLVYTDGNIY	IDPEDSYT	KVF	GRYSVGRKADY	MQGTHWPYT	MH205382.1	MH205596.1	train set
MOD8_P2_IgG_D12-P1369		Spike	Wang et al. Nature 592:616-622 (2021)	GGSISSSTYY	KLGDKF	IYYSGST	QDI	ARHLGRGHLGYCSSNSCWRYGMDV	QAWDSNTVV			train set	3924
CC36.2		Spike	Song et al. Nat Commun. 12:2938 (2021)	GFTFSSYA	IGAVTGGHF	ISSNGGST	DTS	VKDWAVLIQMPFDY	LLSNSGARPV	MW532177.1	MW532178.1	train set	3044
HK_CV05-176		Spike	Kreye et al. Cell 183:1058-1069 (2020)	GFTVSSNY	QDISNY	IYSGGST	DAS	ARGYPGGP	QQYDNLLT			train set	1954
C1171		Spike	Cho et al. Nature 600:517-522 (2021)	GFSLNDAW	QSISNW	IKTTIDGGTS	KTS	IASDLLRYYSYGIDV	QQYDSYSWT			train set	936
Mod11_P2_IgG_D4-P1369	58	Spike	Wang et al. Nature 592:616-622 (2021)	GITVSSNY	SSNIGAGYD	IYSGGST	GNN	ARGEGANPYGMDV	QSYDSSLSGHVV			train set	3483
CQTS131		Spike	Patent: CN111909260A	GLIVSRNY	QGISKW	IYSGGST	AAS	ARDLENGGLDV	QQTNSFPT	MW587556.1	MW587557.1	train set	2617
CN2-34		Spike	Jennewein et al. Cell Rep. 36:109353 (2021)	GFTFSIYP	QSVSSNF	ITAGGGST	GTS	AKNGDCDSTSCPPDY	QQYGSSPLT	MZ151252.1	MZ151251.1	train set	1622
54.a.37_Heavy		HA	Joyce et al. Cell 166:609-623 (2016)	GYTFTRYG	HSVSRY	ISAYTGDT	GAS	ARDRIQGTVALPNEQLNWFDP	QQHSNWPRT	KX387097.1	KX386476.1	train set
16.a.84_Heavy		HA	Joyce et al. Cell 166:609-623 (2016)	GYSFTRFG	ESISRY	ISGYTGNT	VAS	ARDKKQGEVGILVDSFRWFDP	QQSHSTPHT	KX386760.1	KX386273.1	train set
HK_CV05-183		Spike	Kreye et al. Cell 183:1058-1069 (2020)	GFTFSSYA	QGISSY	ISYDGSNK	AAS	ARDLRFLEWLFNVPYYYYYGMDV	QQLNSYPYT			train set	1957
COV2-2187		Spike	Zost et al. Nat. Med. 26:1422-1427 (2020)	GFTFSYYP	NIGRKS	TSYDGTNK	DDS	ARGGATNFDY	QVWDSSSDHPEWV	MT665788.1	MT665401.1	train set	728
COVD21_P1_HC_E12-p1369		Spike	Robbiani et al. Nature 584:437-442 (2020)	GFTFRRYG	QDISNY	ISYDGSNK	DAS	AKASGEYCGGGSCYRGVFDY	QQYDNLPLT	MW293192.1	MW293647.1	train set	2858
HL_CV03-123		Spike	Kreye et al. Cell 183:1058-1069 (2020)	GFSSSNFA	GSDIGGYNY	ISATGDYT	GVN	VKELDDQLTLGGWFDP	CSYVGTATVV			train set	2147
C115		Spike	Robbiani et al. Nature 584:437-442 (2020)	GFTFGDYA	QSLLHSNGNNY	IRSKAYGGTT	LGS	TRWDGWSQHDY	MQVLQIPYT			train set	97
C2160		Spike	Cho et al. Nature 600:517-522 (2021)	GFTFDDYA	NIGSKS	ISWNSGTI	DDS	AKDIRGPYDRTEEGAFDI	QVWDSTSDHRV			train set	1139
315-02-1C07		HA	Andrews et al. Sci Immunol. 2:eaan2676 (2017)	GYTFTSYG	QSVSSY	ISAYTGNT	DAS	GRDLLQGVVVVPALRRDNCFDP	LQCSNWLIT	MF289014.1	MF289038.1	train set
C004_P1_IgG_F12-P1369		Spike	Wang et al. Nature 592:616-622 (2021)	GFTLSSDD	QSIRSY	IGTAGDT	GAS	ARGRQQLLNYYYYYYMDV	QQSYSSPPWT			train set	3332
01.g.01_Heavy		HA	Joyce et al. Cell 166:609-623 (2016)	GFTFSSYS	QSVSSN	ISSNSYFI	GAS	ARDAGSTGYDYYFDY	QHYNNWPPWT	KX386646.1	KX386183.1	train set
W85-2B03		HA	Liu et al. Nat Commun. 10:324 (2019)	GFDFSDYA	STDVGGYNY	ISSDGGNK	EVN	ATDFCSSSSCYLEY	SSYTRRSTWV	MK311587.1	MK312070.1	train set
HL_CV-X1-190		Spike	Kreye et al. Cell 183:1058-1069 (2020)	GFTFSKYG	SSDIGGYKY	ISYDGSNK	GVS	ANTSPGRGSFDY	SSYTNSSTLYV			train set	501
FI442V		HA	Corti et al. Science 333:850-856 (2011)	GFTFSTYA	QSVTFNYKNY	ISYDGNYK	WAS	AKDSQLRSLLYFEWLSQGYFDP	QQHYRTPPT	JN234434.1	JN234443.1	train set
AG13-3F03		HA	Henry et al. Cell Host Microbe. 25:357-366.e6 (2019)	GYTFTANH	QTIGTN	INPDTGDT	DAS	ARDRENRLDLVTVPPDNWFDS	QQYQTWPT	MH205389.1	MH205600.1	train set
PZF10_P2_IgG_C5-P1369		Spike	Wang et al. Nature 592:616-622 (2021)	GYTFTSYG	QSISNN	ISAYDGNT	GAS	ARVVDYYDSSGYSGSSYYFDY	QQYNNWPPEFT			train set	4085
COV2-2451		Spike	Zost et al. Nat. Med. 26:1422-1427 (2020)	GFSLSTSGVG	KLGETY	IYWDDDK	EDS	VHRHVSGAFDY	QAWDSSTGGV	MT665692.1	MT665305.1	train set	4566
ab123		Spike	Feldman et al. Sci Immunol. 6:eabl5842 (2021)	GFTVSSNY	NIGSKS	IYSGGST	DDS	ARDLRGIT	QVWDSSSDHVV	OK094371.1	OK094372.1	train set	1379
PZF10_P2_IgG_E2-P1369		Spike	Wang et al. Nature 592:616-622 (2021)	GFTFRSHA	QSISSF	IWYDGSNQ	AAS	TREGIAAVGSKADAFDI	QQSSSTLYT			train set	13
CQTS022		Spike	Patent: CN111925441A	GFTFDDYA	QSLLHSNGYNY	ISWNSGSF	LGS	AKDIGCSSTSCSYYHYYGMDV	MQALQTPT	MW587390.1	MW587391.1	train set	445
54.a.47_Heavy		HA	Joyce et al. Cell 166:609-623 (2016)	GYTFTRYG	HSVSHY	ISAYTGDT	GAS	ARDRIQGAVALPNEQLNWFDP	QQHSNWPRT	KX387107.1	KX386486.1	train set
HK_CV24-268		Spike	Kreye et al. Cell 183:1058-1069 (2020)	GFTFDDYA	QSIDSY	INWSSGNR	AAS	TTGYCRSNNCLTFYAF	QQSYRAPVT			train set	2022
MOD9_P1_IgG_C3-P1369		Spike	Wang et al. Nature 592:616-622 (2021)	GFIFDDYA	NIGSKS	ISWNSDSI	DDS	AKEGDGSTWYLDY	QVWDSTSDHHYV			train set	3963
C12D8		Spike	Tong et al. Cell 184:4969-4980.e15 (2021)	GFTFSSYW	KLGDKY	IKQDGSEK	HDS	ARDDGLREPFDY	QAWDSSTVV	MW718348.1	MW718500.1	train set	3080
16.a.81_Heavy		HA	Joyce et al. Cell 166:609-623 (2016)	GYTFSRFG	QSVARF	ISGYTGET	YAS	ARDKKQGEVVLPAVSFRWFAP	QQSYRAPFT	KX386757.1	KX386270.1	train set
COV2-2013		Spike	Zost et al. Nat. Med. 26:1422-1427 (2020)	GFTFSNYG	QSVLHTPKNKNY	ISGDENNK	WAS	AKGGDSSGWAWDGDNPPTDY	QQYYTAPLT	MT665737.1	MT665350.1	train set	75
16.a.43_Heavy		HA	Joyce et al. Cell 166:609-623 (2016)	GYTFTSFG	QNIARF	ISGYTGNT	YAS	ARDKKQGEVVLPAASFRWFAP	QQSYSAPYT	KX386719.1	KX386239.1	train set
54.a.86_Heavy		HA	Joyce et al. Cell 166:609-623 (2016)	GYTLNNYG	QSVNTY	ISGYTGIT	GAS	ARDQIQGAVALPSQQVNWFDP	QQHITWPRT	KX387146.1	KX386523.1	train set
COV2-2287		Spike	Zost et al. Nat. Med. 26:1422-1427 (2020)	GYTFTSYD	NIGSKN	MNPNSGHT	DDS	ARGYGLTYYMDV	QVWDSSYYHPVV	MT665579.1	MT665192.1	train set	4520
K77-2D05		HA	Liu et al. Nat Commun. 10:324 (2019)	GGSFSSYA	QGIGIY	IIPIFGTL	AAS	ASGGTSWYDFDY	LQHDTYPYI	MK311379.1	MK311878.1	train set
FISW-l.01		HA	Cheung et al. Cell Rep. 32:108088 (2020)	GFSLGTSGMC	NIGMKN	IDWDDNE	SDS	ARSYYGDYSNWVDP	QVWDSSTYV	MT755761.1	MT755789.1	train set
FI2013-V		HA	Kallewaard et al. Cell 166:596-608 (2016)	GFKFSTYA	ESVTFNYKNY	ISYDGSYK	WAS	AKDSQLRSLLYFEWLSQGSFDP	QQHFRTPPT	KX398456.1	KX398467.1	train set
ADI-55960		Spike	Wec et al. Science 369:731-736 (2020)	GGSMNHYY	SSDVGAYNY	TYYSGST	DVR	ARGSQIDLRGGLGATFFDY	SSYTSTNTV	MT565922.1	MT565923.1	train set	4250
PDI_193		Spike	Wheatley et al. Cell Rep. 37:109822 (2021)	GFTFSSYT	SSYIGSNT	ISGSGGNT	SND	AKGRYYDFWSRYDVPFDY	AGWDDSLNGPV			train set	4347
PDI_216		Spike	Wheatley et al. Cell Rep. 37:109822 (2021)	GYSFTTYW	QSIGSW	IDPSDSYT	KAS	ARQGRWLVPEAEGAWDYNYMDV	QQYNSYFMFS			train set	4362
0317-C4		Spike	Chi et al. Science 369:650-655 (2020)	GCTLTELS	SSNIGNNY	FDPEDGET	DNN	ATATIFGVANNWFDP	GTWDSSLSVVV	MT622748.1	MT622749.1	train set	913
C2066	3	Spike	Cho et al. Nature 600:517-522 (2021)	GFTFTSSA	QSVSSSY	IVVGSGNT	GAS	AANYCSGGSCSDAFDI	QQYGSSPWT			train set	1
CC9.1		Spike	Song et al. Nat Commun. 12:2938 (2021)	GFTLGGYG	QSLVYSDGDTY	ISYDGSVQ	KVS	VKGASLGDN	MQGTHWPYT	MW426540.1	MW426541.1	train set	3056
C102B1		Spike	Tong et al. Cell 184:4969-4980.e15 (2021)	GGTFSSYA	QSVSSY	IIPIFGTA	DAS	ARDRGYCTGGVCSNYYYGIDV	QQRSNWPPSYT	MW718443.1	MW718595.1	train set	3061
01.a.21_Heavy		HA	Joyce et al. Cell 166:609-623 (2016)	GDSFNGYY	QGINNY	INRSVGT	AAS	ARYPLYYDSRGVFYQKVTAYAMDV	QQLHSYPRT	KX386603.1	KX386143.1	train set
SFV015_2C06		HA	Guthmiller et al. Sci Transl Med. 13:eabg4535 (2021)	GFTFTDCF	QDFSNY	INPSRGTT	DAS	ARDIDSGDYRAADVFQI	QQLTT	MW858004.1	MW858047.1	train set
C1361	2	Spike	Cho et al. Nature 600:517-522 (2021)	EFTVSSNY	QSVSSSY	IYSGGST	DAS	ARDYGDFYFDY	QQYGSSPRT			train set	1024
2M-2D4		Spike	Chi et al. Science 369:650-655 (2020)	GFTFSSYA	QSVSTS	ISGSGGST	DAS	AKIGLGLGGLLRRYFDY	QQRTNWPL	MT622704.1	MT622705.1	train set	924
COV047_P4_IgA_15-P1609		Spike	Wang et al. Sci Transl Med. 13:eabf1555 (2021)	GFTFSSYW	QSVLNSSNNKNY	INSDGSST	WAS	ARDKGIVGATIFDY	QQYYSTPWT	MW293152.1	MW293607.1	train set	4190
CQTS079		Spike	Patent: CN111909262A	GFTVSSNY	SGSIASNY	IYSGDNT	EDN	AKMLWLRGWFDP	QSYDTSNHWV	MW587476.1	MW587477.1	train set	399
AG12-C05		HA	Henry et al. Cell Host Microbe. 25:357-366.e6 (2019)	GVSIANNGFY	ETIKFY	IFYSGDT	PAS	TVESWYSSGPGENHFDS	QQSYITPRT	MH205374.1	MH205565.1	train set
HL_CV03-147		Spike	Kreye et al. Cell 183:1058-1069 (2020)	GFTFSSYA	KLGDKY	ISGSGGST	QDS	ASQTGTGEVDY	QAWDSSTGV			train set	2152
G32C4		Spike	Tong et al. Cell 184:4969-4980.e15 (2021)	GYSFISYW	KLGDKY	IYPGDSDT	QDS	ARMTQGYGTIRPLYYFDY	QAWDSSTGV	MW718408.1	MW718560.1	train set	3179
C1203		Spike	Cho et al. Nature 600:517-522 (2021)	GGSIGSYY	QDISNY	VYESGGT	DAS	ARERSAVTTWGSAAFHI	QQYDNLPIT			train set	957
K77-2A09		HA	Liu et al. Nat Commun. 10:324 (2019)	GFTFDNFA	QSLVDSYGDTY	VGWDSAVI	KVS	AKDDDPGNYGYFHYSLDV	MQGTHWPLT	MK311442.1	MK311896.1	train set
Mod4_P3_IgG_G1-P1369	72	Spike	Wang et al. Nature 592:616-622 (2021)	GNSFSFYW	QDIRNF	IDPSDSYS	DTS	ARHLSSGWFDY	QQYDNLPWT			train set	3637
C642		Spike	Wang et al. Nature 592:616-622 (2021)	GGSFSNYA	SGSVSTSYY	IIPFSGTA	STN	ARDDYGTLWAHYYYGMVV	VLYMGSGKVV			train set	215
CS12V		HA	Adachi et al. Nat Commun. 10:3883 (2019)	GFSFGDHA	HSVSSGY	IRGKAYDETT	GVS	TKEIRGAHIAVLPAAIGTTAEFDP	HQYGSSRT	LC457993.1	LC457983.1	train set
COVA3-02		Spike	Brouwer et al. Science 369:643-650 (2020)	GFTFSSYW	KLGDKY	IKQDGSEK	QDS	ARDWEEQWLVAFDY	QAWDSSTVV			train set	874
CR8033		HA	Dreyfus et al. Science 337:1343-1348 (2021)	GFSFDEYT	QSVSSSY	INWKGNFM	GAS	AKDRLESSAMDILEGGTFDI	QQYGSSPWT	JX213635.1	JX213636.1	train set
Mod4_P4_IgG_D12-P1369		Spike	Wang et al. Nature 592:616-622 (2021)	GYSFTSYW	QSISSY	IYPGDSDT	AAS	ARLSHNHYGSGSTGYHLDP	QQSYSLPPGT			train set	3662
CV3-42		Spike	Jennewein et al. Cell Rep. 36:109353 (2021)	GFTFSSYA	QSVLYSSNNKNY	ISYDGSNK	WAS	ARGGGGYNTFFDY	QQYYSTPLT	MW681579.1	MW681607.1	train set	1712
HL_CV07-297		Spike	Kreye et al. Cell 183:1058-1069 (2020)	GFTVSNNY	SSDVGGYNY	IYRGGNT	QVT	ARRSTSGWNFDY	SSYAGSNNLV			train set	2237
C2420		Spike	Cho et al. Nature 600:517-522 (2021)	GGSISTYF	NIGSYS	IYYSGST	YDS	ARGTVIKVGRTSYSYGMDV	QVWDTNSDHLVV			train set	1200
H1N1_301-16-IgG-2B04_		HA	Dugan HL et al. Science translational medicine. 2020 Dec 9;12(573).	GGIFNSNA	QSVSSNS	ITAVFATA	GAS	ARDRSSYYGLDAFEI	HQYGSSQT	MW067424.1	MW067540.1	train set
IF1A11		HA	Shibuya et al. Microbiol Immunol. 52:162-70 (2008)	GFMFDDFG	QSVGSN	IWADGFEK	GAS	ARDGDSITFARLLDPPFYKGMDV	QQYNDWPPFT	AB274408.1	AB274407.1	train set
Mod4_P3_IgG_G7-P1369		Spike	Wang et al. Nature 592:616-622 (2021)	GFTVSSNY	SSNIGTGYD	IYSGGST	GNS	ARRLPYGDYEDY	QSYDSSLSGSV			train set	3642
MOD7_P1_IgG_D4-P1369		Spike	Wang et al. Nature 592:616-622 (2021)	GFTFRSNA	SSNIGSNY	ISGSGGST	RNN	AKYGGYTGYDYPHAYYYGMDV	AAWDDSLSGWV			train set	3805
COVD57_P2_HC_D10-1369		Spike	Robbiani et al. Nature 584:437-442 (2020)	GYSFTTYW	SSNIGAGYD	IYPADSDT	GYT	ARGVAVDWYFDL	QSYDSSLSALYV			train set	16
CQTS036	31	Spike	Patent: CN111925441A	GGSISSYY	SSDVGSYNL	IYNSGST	EGS	ARDQGYSSGWNDAFDI	CSYAGSRFWV	MW587414.1	MW587415.1	train set	442
H1N1_296-16-IgG-2A02_		HA	Dugan HL et al. Science translational medicine. 2020 Dec 9;12(573).	GGTFSSYA	QSVSSD	ILGMLGTV	GAS	ARASGYYDNYFDY	HQYNTWPRA	MW067398.1	MW067516.1	train set
008-10053_6F06		HA	Henry et al. Cell Host Microbe. 25:357-366.e6 (2019)	GFTFDDYA	QDINKY	ISWGSAGV	DAS	AKDRGYSTSQDYYYYFGMDV	QQYESFPLT	MH205225.1	MH205427.1	train set
C617		Spike	Wang et al. Nature 592:616-622 (2021)	GFTVSSNY	QGISSY	IYSGGST	AAS	ARDRGGALHDY	QQLNSYPEGIFT			train set	3377
W85-3F09		HA	Liu et al. Nat Commun. 10:324 (2019)	GFTFSSFG	SSNIGSYY	ISYNGINK	RND	AAGQRQFDYFPDGDYYYFDS	ASWDNSLSGPV	MK311618.1	MK312076.1	train set
Mod11_P2_IgG_F3-P1369		Spike	Wang et al. Nature 592:616-622 (2021)	RFTFSRYA	QGISNY	ISGSGDST	AAS	AKGARENGDYNDY	QQYNSYPYT			train set	3487
COV072_P3_HC_21-P1369		Spike	Robbiani et al. Nature 584:437-442 (2020)	GDTFSSSA	QSVSSN	IIPILGIT	AAS	ARANQPVTTPFSMDV	QQYNNWPIT			train set	544
W85-2C07		HA	Liu et al. Nat Commun. 10:324 (2019)	GFTFSSYA	SDSIVYNY	TSYHGGNE	ENN	ARSRFYYDSGDY	QSYHSGLWV	MK311573.1	MK312063.1	train set
Wang-C484		Spike	Wang et al. Sci Transl Med. 13:eabf1555 (2021)	GFTVSSNY	QGISSA	IYSGGSA	DAS	HRGSYSTFSYYYYMDV	QQFNSLFT			train set	124
PZF10_P2_IgG_G6-P1369		Spike	Wang et al. Nature 592:616-622 (2021)	GYTFTNYW	QSISSY	IYPGDSDT	GAS	ASFRSGSYYQDWFDP	QQSYSTPLVT			train set	4101
MOD3_P1_IgG_F2-P1369		Spike	Wang et al. Nature 592:616-622 (2021)	GFTLSSFA	QGISDS	IGAGRSTI	AAS	AKDDLSRNDL	QQYRSFPLT			train set	3553
CQTS076		Spike	Patent: CN111909262A	GFTFSNYD	QSVSSN	IGTAGDT	GAS	ARAYYDTSGYYNYFDH	QHYNNWPLYT	MW587470.1	MW587471.1	train set	395
Wang-C194	8	Spike	Wang et al. Sci Transl Med. 13:eabf1555 (2021)	GLTVSSNY	QSVSSNY	IYSGGST	GAS	ARETYGMDV	QQYGSSPWT			train set	3
HK_CV07-315		Spike	Kreye et al. Cell 183:1058-1069 (2020)	GFTFDDYA	QSISSY	ISWNSGSI	AAS	AKDFLWDLHPPRYYGMDV	QQSYSTHA			train set	2010
ADI-55696		Spike	Wec et al. Science 369:731-736 (2020)	GINFRSYS	QGLAHSNGNTY	VIPYFPTA	QVS	ASEYFDGRSYHSFCGLDV	MQGTEWPRT	MT565764.1	MT565765.1	train set	681
MOD9_P1_IgG_B8-P1369		Spike	Wang et al. Nature 592:616-622 (2021)	GFTFDDYA	IIGSTV	ISWNSGTI	DDS	AKDVSQVSKWELRRGSLHGFDF	QVWDSSSDHVV			train set	3959
AG10-3A02		HA	Henry et al. Cell Host Microbe. 25:357-366.e6 (2019)	GFTFSRYS	QVIGSY	ISDSSRTI	ATS	ARDPDTAHDRYFDS	QQLNTYPPIT	MH205348.1	MH205550.1	train set
310-18F1		HA	Whittle et al. J Virol. 88:4047-4057 (2014).	GSTFNSDA	QSVSSTS	ILGMFRTV	GAS	ARGDGYKPNFLKY	QQYGNSLT	KJ149422.1	KJ149348.1	train set
S5V1-15_Ig		HA	Watanabe et al. Cell 177:1124-1135.e16 (2019).	GGSVSSNLYY	QSIGAS	FYYSGSS	AAS	ARGGVENLVLLTVTQEIWYFDL	QQQGT	MH681665.1	MH681676.1	train set
PZF12_P1_IgG_C8-P1369		Spike	Wang et al. Nature 592:616-622 (2021)	GFTFSDHY	SSDVGGYNY	TRNKANSYTT	EVS	ARALYEHSDTSIYYYHYWYFDL	SSYAGNNRVI			train set	4119
C1215		Spike	Cho et al. Nature 600:517-522 (2021)	GFTFSSYG	SGSIASNY	ILYDGSNK	EDN	VKDPVGGYCRGGNCYDFYAMDV	QSSDSSTVV			train set	140
S305-1456		Spike	Dugan et al. Immunity 54:1290-1303.e7 (2021)	GYTLTELS	QNVSSN	FDPEDAET	GAS	ATGGFPVNSLYDILTGYLDY	QQYNNWPHT			train set	1306
C696		Spike	Wang et al. Nature 592:616-622 (2021)	GYTFTTHG	ALSKEY	ISAYNGYT	KDS	ARHLIAVAGTLILSPPGWGYDY	QSADSSGTYS			train set	604
310-18F2		HA	Whittle et al. J Virol. 88:4047-4057 (2014).	GGIFNTYA	TGAVTSGHY	IIPIFHTA	DTS	ARAYDSSGYYNSYYFDL	LLSYGGAPV	KJ149423.1	KJ149306.1	train set
Mod4_P3_IgG_H8-P1369		Spike	Wang et al. Nature 592:616-622 (2021)	GFTFSSYA	SSNFRTNY	ISYDGSNK	SNN	ARGDSAEYCSGGSCYLGGPDY	AAWDDSLRWV			train set	3651
C623		Spike	Wang et al. Nature 592:616-622 (2021)	GFTFSTYD	QSISNF	IGTAGDT	AAS	ARARGGTAMAPYYFDY	QQSYITPHLT			train set	577
S24-902		Spike	Dugan et al. Immunity 54:1290-1303.e7 (2021)	GGTFSSYA	TGAVTSGHY	IIPILGIA	DTS	ARWDFGVVIQYGMDV	LLSYSGWV			train set	1304
CV3-25		Spike	Jennewein et al. Cell Rep. 36:109353 (2021)	GYTFTRYW	QGISSW	IYPGDSDT	AAS	ARLPQYCSNGVCQRWFDP	QQGNSFPYT	MW681575.1	MW681603.1	train set	1706
IF1E1		HA	Shibuya et al. Microbiol Immunol. 52:162-70 (2008)	GGSISESY	QDISSW	GYFSGDS	AAS	AREDQPVPFGEYYFDS	QQANNFPRT	AB274412.1	AB274411.1	train set
C2063	5	Spike	Cho et al. Nature 600:517-522 (2021)	GFTFSSYG	QDISNY	ILYDGSNK	DAS	AKQGGTYCSGGSCGSGYFDY	QQYDNLPLT			train set	6
PZF10_P2_IgG_F11-P1369		Spike	Wang et al. Nature 592:616-622 (2021)	GGSISSSGYY	QGITNS	IFYSGST	AAS	ARLLGLIDY	QQYYSSPPHT			train set	37
ab094		Spike	Feldman et al. Sci Immunol. 6:eabl5842 (2021)	GGTFSSYA	QSISSW	IIPIFGTA	DAS	ARAGATRLYYYYYMDV	QQYNSYLWT	OK094361.1	OK094362.1	train set	1374
240-14-IgA_2F05		HA	Dugan HL et al. Science translational medicine. 2020 Dec 9;12(573).	GYSISSAYY	SIGLKR	IYHSGST	YDS	ARIYMVRDLEIYYFDS	QVWDVSGDHTV	MW079692.1	MW079798.1	train set
MOD7_P1_IgG_F5-P1369		Spike	Wang et al. Nature 592:616-622 (2021)	GGSISSSSYY	SSDVGSYNL	VYYSGIT	EGS	ARLFRSGYGGALDP	CSYAGSTHVM			train set	3822
PZF12_P2_IgG_F6-P1369		Spike	Wang et al. Nature 592:616-622 (2021)	GFTFSSYW	SSNIGAGYD	IKQDGSEK	GNS	AREAYYYGPIDY	QSYDSSLSGPVV			train set	4168
MOD7_P1_IgG_D3-P1369	29	Spike	Wang et al. Nature 592:616-622 (2021)	GLIVSSNY	QGISSY	IYSGGST	AAS	ARGSGDYYGMDV	QRLNSYPPYT			train set	3804
CN2-32		Spike	Jennewein et al. Cell Rep. 36:109353 (2021)	GFTFSDFY	SSNIGSHP	ISRSGGTI	SNN	ARGVSGYDYGSRFDY	AAWDDSLSGRVV	MZ151248.1	MZ151247.1	train set	1620
008_10_5E05		HA	Andrews et al. Sci Transl Med. 7:316ra192 (2015)	GDSIRSITYY	SSNIGTHY	VYYSGNS	SDN	ARPPREGPAFDP	AAWDDSLSGRDVV	KU167127.1	KU167408.1	train set
01.r.01_Heavy		HA	Joyce et al. Cell 166:609-623 (2016)	GGSISSGSYY	QGVGNW	IYTSGST	AAS	ARDQWEGAFSYGAGF	QQAHSQPRT	KX386668.1	KX386195.1	train set
COVD21_P3_HC_H4-p1369	5	Spike	Robbiani et al. Nature 584:437-442 (2020)	GFTFSSYG	QSVSSY	ISYDGSDK	DAS	AKVMGPYCSGGSCYSGYFDY	QQRSNWPLT	MW293191.1	MW293646.1	train set	2917
MOD6_P2_IgG_D7-P1369		Spike	Wang et al. Nature 592:616-622 (2021)	GGTFSTYV	QSLSSW	IIPMVPIA	DAS	AGAGIAAGGTLGDAFHI	QQYNSYSPVT			train set	3764
MOD7_P1_IgG_B1-P1369		Spike	Wang et al. Nature 592:616-622 (2021)	AYSFTNYY	DIGSKN	INPSGGST	DDS	ASSPSDILTGYIHY	QVWDSSPDHWV			train set	3795
COV2-2733		Spike	Zost et al. Nat. Med. 26:1422-1427 (2020)	GVTVSSNY	QGISSY	IYSGGST	AAS	ARGPEPDAFDI	QQLNSYSFET	MT665437.1	MT665050.1	train set	4644
C1205		Spike	Cho et al. Nature 600:517-522 (2021)	GGSISSRNW	QGISNS	IYHSGST	AAS	ARSSGLLDY	QQYYSTRT			train set	136
S8V2-37_Ig		HA	Watanabe et al. Cell 177:1124-1135.e16 (2019).	GFTFSNYE	QGISTP	IRSSGTVT	DAF	ARDLVYTGSYYGMDV	QQFYDYPIT	MH681674.1	MH681685.1	train set
HK_CV03-130		Spike	Kreye et al. Cell 183:1058-1069 (2020)	GDSIKSYY	QSISTW	FYYSGST	KAS	ASGTYGGPYLFDY	QKYNTYPGT			train set	1905
150055-005_2D02		HA	Henry et al. J Virol. 93:e01150-19 (2019)	GGTFSTYA	SGSIASNY	ILPMPMSATA	EDN	ASRRVVGVVQFVLV	QSYDSNNWV	MN267224.1	MN267304.1	train set
COVD21_P2_HC_D1-p1369		Spike	Robbiani et al. Nature 584:437-442 (2020)	GFTFSSYA	QSISSY	ILYDGSNK	AAS	ARDQGMATTYFDY	QQSYNTPPWT	MW293040.1	MW293495.1	train set	2880
220-14-IgA_1F04		HA	Dugan HL et al. Science translational medicine. 2020 Dec 9;12(573).	GFTFEDYA	GSDVGDNSY	VSWNDGTI	DVG	AKGYGSGNYYPLAPTLDY	SSYRRRSTLVV	MW079675.1	MW079809.1	train set
K77-2F08		HA	Liu et al. Nat Commun. 10:324 (2019)	GFTFGSYG	GSDVGIYNL	ISYDGGEK	EVS	ARTWNSYFFDQ	CSYAGSNTWV	MK311432.1	MK312033.1	train set
COV2-vax-25	1	Spike	Chen et al. Cell Rep. 36:109604 (2021)	GFTVSSNY	QGISSY	IYSGGST	AAS	ARDLNYYGMDV	QQVNSYPI	MZ555551.1	MZ555552.1	train set	5
150055-003_1C03		HA	Henry et al. J Virol. 93:e01150-19 (2019)	GFTFSSYE	QSVGTY	ISGSGDST	ETS	ARVGGDSSTFEFYYYYYMDV	QQRTNWPLT	MN267255.1	MN267334.1	train set
310-18E10		HA	Whittle et al. J Virol. 88:4047-4057 (2014).	GGTFSRYA	QSLVHSDGNTY	IIPIFKTT	EVS	ARGTGATAYNSYGMDV	MQPTQLPHPT	KJ149410.1	KJ149341.1	train set
K77-2D09		HA	Liu et al. Nat Commun. 10:324 (2019)	GVSILSHHF	QGISSY	ISHSGTT	GAS	AKSCKPGSCYYGDYLNFDS	QQVKSYPRT	MK311476.1	MK311910.1	train set
C698		Spike	Wang et al. Nature 592:616-622 (2021)	ADTFTNNY	QSVSSTY	INPSGGST	GAS	ARGGHIPYVRGAFDY	QHYGSSPA			train set	605
COVA1-24		Spike	Brouwer et al. Science 369:643-650 (2020)	GYRFTTYW	SSNIGNNF	IYPGDSDT	DNN	ARYYYDSRGYTSIDF	GTWDGSLSVWV	MT599843.1	MT599927.1	train set	827
HL_CV38-231	170	Spike	Kreye et al. Cell 183:1058-1069 (2020)	GFTFSSYG	SSDIGAYNY	IWYDGSNK	EVS	ARDGLDDDYIWGSFKIRYYYMDV	SSYSGTTNFAQ			train set	2301
54.a.58_Heavy		HA	Joyce et al. Cell 166:609-623 (2016)	GYTFTSYG	QSISYY	ISGYTGDT	GAS	ARDRIQGAVALPLEQVNWFDP	QQHSNWPRT	KX387118.1	KX386496.1	train set
MOD9_P2_IgG_C8-P1369		Spike	Wang et al. Nature 592:616-622 (2021)	GGTFSNYA	SSNIGSNT	IIPMSGAA	SNN	AKDLTHMIRGQNYYYYAMAV	AAWDDSLNGVV			train set	4008
C603		Spike	Wang et al. Nature 592:616-622 (2021)	GGTFSSYA	QSVLYSSNNKNY	IIPIFRTA	WAS	ARGGEEGIAVAAKGWTEQNYENWFDP	QQYHSTPLT			train set	71
MOD8_P2_IgG_H9-P1369		Spike	Wang et al. Nature 592:616-622 (2021)	RGTFSNYA	NIGSKS	IVPIFGTA	DDS	ARSGGIVGYGDYFLL	QVWDGSSVHSDHYV			train set	3949
PZF12_P2_IgG_A11-P1369	29	Spike	Wang et al. Nature 592:616-622 (2021)	GLTVSSNY	QGISSY	IYSGGST	AAS	ARGGSYYYGMDV	QQLNGIPLPT			train set	343
240-14-IgG_2G04		HA	Dugan HL et al. Science translational medicine. 2020 Dec 9;12(573).	GGSISSYL	QSIGAW	NSDSGNT	KAS	ARADYDVEGYFGMDV	QQYIRYPWT	MW079705.1	MW079753.1	train set
PDI_290	3	Spike	Wheatley et al. Cell Rep. 37:109822 (2021)	GFTFDLSA	QSVRSGY	IAVGSGNT	GTS	AAPYCYSTSCADGFDI	QQYGSSPWT			train set	1
R95-1H08		HA	Liu et al. Nat Commun. 10:324 (2019)	GFTFGSYG	SSDVAKYNL	ISYDGYDK	EDS	ARVFESYFFDY	CSFAGSDTWV	MK311790.1	MK312124.1	train set
ADI-56070		Spike	Wec et al. Science 369:731-736 (2020)	GGSISSNNLY	SSNIGNNY	IYYSGST	DNN	ARHSQKDIVLIPAAQSPIFDY	GTWDSRLSAVV	MT566128.1	MT566129.1	train set	4298
HL_CV01-158		Spike	Kreye et al. Cell 183:1058-1069 (2020)	GFTFSSYS	NLGDKY	IISSSSYI	QNS	ARGDDYGEYTGAFDA	QAWDSSTVV			train set	2109
Mod2_P1_IgG_D4-P1369		Spike	Wang et al. Nature 592:616-622 (2021)	GFTFSSYD	QSISSY	IGTAGDT	AAS	VRANYDSSGYYGYFDY	QQSYNTPPLT			train set	3504
310-18B12		HA	Whittle et al. J Virol. 88:4047-4057 (2014).	GGTFSNYA	SSDVGSYNL	IIPILGTT	EVA	ARSSGYYLGRDAFDI	CSYAGTHTVI	KJ149379.1	KJ149299.1	train set
C1406		Spike	Cho et al. Nature 600:517-522 (2021)	GYTFTSYY	QTITSY	INPSGGST	AAS	ARDIAGVPAAIGCEY	QQSYRTPRFT			train set	1056
C2052		Spike	Cho et al. Nature 600:517-522 (2021)	GFTFSSYG	QSVSSY	IWYDGSNK	DAS	ASTSYYYDSSGYTRSEYFQH	QQRSNWPPFT			train set	1107
01.a.07_Heavy		HA	Joyce et al. Cell 166:609-623 (2016)	GESLSGYY	QGISNY	INHSGGT	AAS	TRYPLYYDRRGVFYQKLTAYGMDV	QQLNSYPRT	KX386589.1	KX386130.1	train set
CQTS041		Spike	Patent: CN111925441A	GYSFTSYW	SLRSYY	IYPGDSDT	DKN	ARRWDGVGFDI	NSRDSSINHYV	MW587418.1	MW587419.1	train set	449
COV096_HC_68-p1369	1	Spike	Robbiani et al. Nature 584:437-442 (2020);Wang et al. Sci. Transl. Med. 13:eabf1555 (2021)	GVIVSSNY	QGISSY	IYSGGST	AAS	ARDGGHYGMDV	QQLNSYPPA	MW293083.1	MW293538.1	train set	42
1431-B		HA	Lee et al. Cell Host Microbe 25:367-376.e5 (2019)	GFNSSNAW	QDITNY	IKSKTDSGTT	DAS	TTDLVRYYGMDV	QQFDSLPIT	MK353386.1	MK353387.1	train set
46472-3		Spike	Shiakolas et al. Cell Rep Med. 2:100313 (2021)	GFTFSVYP	SLRSYS	ISYDGSNQ	ANN	ARDRSATYYGPFDY	NSRDNSGNHPVI	MZ126646.1	MZ126661.1	train set	3034
MOD3_P2_IgG_F10-P1369	21	Spike	Wang et al. Nature 592:616-622 (2021)	GFTFSSFA	QSISNY	IWHDGSNK	AAS	ARDGFVDTVMVTWPDY	QQSYNTPPWT			train set	3596
CQTS128		Spike	Patent: CN111909260A	GGSIITYY	QSVSSSY	IDYSGST	GAS	ARTLGAYYDILTGFRTPGGWFAP	QQYGSSPWT	MW587550.1	MW587551.1	train set	437
H1N1_301-16-IgG-1A04_		HA	Dugan HL et al. Science translational medicine. 2020 Dec 9;12(573).	GFKFDDYA	QSIRTY	ISWNSGKI	AAS	AKDKAPAPISMVRGLIITPNFYYYGLDV	QQSYSTPYT	MW067422.1	MW067538.1	train set
COVA2-34	62	Spike	Brouwer et al. Science 369:643-650 (2020)	GFTFSSYA	SSDVGGYNY	ISYDGSNK	DVS	ARSASGSYYGAFDY	SSYTSSSTLGLYV			train set	860
MOD9_P2_IgG_E5-P1369		Spike	Wang et al. Nature 592:616-622 (2021)	GDSISSRSYY	SSNIGAGYD	IYYGGST	GNT	ARVKDYYDSSGYSHSDCYFDL	QSYDSSLSGPNYV			train set	4017
H3N2_228-14-2E05_		HA	Dugan HL et al. Science translational medicine. 2020 Dec 9;12(573).	GDSISSHY	QSISSY	MSHTGST	AAS	ARVIAAAGTSYYFMDV	QQSYSPPLT	MW067440.1	MW067559.1	train set
ADI-56058		Spike	Wec et al. Science 369:731-736 (2020)	GFTFSDFY	QSISNY	ISGSGDTI	AAS	AREMATSFGYYFVLDV	QQTYSTPPEGPT	MT566106.1	MT566107.1	train set	4294
EM-3C04		HA	Wrammert et al. J Exp Med. 208:181-193 (2011)	GYSIDSGHW	QSISNW	TYYSGST	KAS	ALGLTSGWIDY	QQYNSFRT	HQ689730.1	HQ689726.1	train set
R95-2C07		HA	Liu et al. Nat Commun. 10:324 (2019)	GFSFSSYW	QGIRDD	IKQDGSEK	AAS	ARDGPHDFWSGYPFDY	LQHNSYPRT	MK311821.1	MK311985.1	train set
014_10_1C04		HA	Andrews et al. Sci Transl Med. 7:316ra192 (2015)	GFTFSFYA	SSNIGINY	ISGSGDNT	DIN	AKDNVSPVWYTVTTSGRDDAFDI	GTWDSSLSAGWV	KU167149.1	KU167423.1	train set
MOD3_P2_IgG_B3-P1369		Spike	Wang et al. Nature 592:616-622 (2021)	GYTFTSYY	NIGSKS	IYPSGGST	DDS	AREGERGTVVLDY	QVWDGSSDRHVV			train set	3574
MOD9_P2_IgG_G3-P1369		Spike	Wang et al. Nature 592:616-622 (2021)	GFTVSSNY	SSDVGTYNL	IYSGDST	ELS	ARLAGILNIPTMGSTEGGFFDY	CSYAGSHTWV			train set	4030
Mod2_P2_IgG_D5-P1369		Spike	Wang et al. Nature 592:616-622 (2021)	GYTFTSYG	ALPKQY	IDAYNGYT	KDS	ARAPTPGTYFLYYFDY	QSADSSGTFVV			train set	3517
54.a.65_Heavy		HA	Joyce et al. Cell 166:609-623 (2016)	GYTFSRYG	QSVRTY	ISGYTGDT	GAS	ARDRIQGVVALPKEQLNWFDP	QQHSMWPRT	KX387125.1	KX386503.1	train set
MOD6_P2_IgG_G10-P1369		Spike	Wang et al. Nature 592:616-622 (2021)	GIIVSSNY	SSNIGTGYD	IYSGGST	GNS	ARSLYSSSWYNDY	QSYDSSLSDSDVV			train set	3780
COVA2-37		Spike	Brouwer et al. Science 369:643-650 (2020)	GYTLPELS	SSNIGAGYD	FDPEDGET	DNN	ATSPAVMSVGWVDP	QSYDSSLSGSV			train set	863
16.g.08_Heavy		HA	Joyce et al. Cell 166:609-623 (2016)	GYTFTRHG	QDITRW	ISGYTGET	AAS	ARNRVQMEVAPATQSTWYLDF	QQGSSFPYT	KX386805.1	KX386295.1	train set
COVD21_P1_HC_G11-p1369		Spike	Robbiani et al. Nature 584:437-442 (2020)	GFTFSSYG	QSLLHSNGYNY	IWYDGSNK	LGS	ARDGAVVRFLEWPTVGYYYYYMDV	MQALQTPIT	MW293144.1	MW293599.1	train set	2866
ADI-55955		Spike	Wec et al. Science 369:731-736 (2020)	GGSINNYY	SSDVGSFNY	INTSGST	DVY	AREFGVRFLDRSLFGAMDV	SSYTSSSTLYV	MT565912.1	MT565913.1	train set	4247
024-10128_4B04		HA	Henry et al. Cell Host Microbe. 25:357-366.e6 (2019)	GFTFISYD	QSVGSY	ISYDGNRQ	DAS	AREFVPPGPDDYYFGLDV	QLRSDWPPGFT	MH205297.1	MH205439.1	train set
1000-3D04		HA	Wrammert et al. J Exp Med. 208:181-193 (2011)	GFTFNIDA	QSLLHSSGYNY	IIPSGTYT	LGS	AREPYNDGYFES	MQALQTPLT	HQ689742.1	HQ689712.1	train set
S8V2-47_Ig		HA	Watanabe et al. Cell 177:1124-1135.e16 (2019).	GFTVSRNY	QSLLYSSRNKNY	IYSGDDT	WAS	ARGEMGDGYYWAPFDY	QQYYSIPLT	MH681675.1	MH681686.1	train set
Turner-22-3F08		Spike	Turner et al. Nature 596:109-113 (2021)	GYTFTSYG	NIGSKS	ISVYNGNK	DDS	ASCPRRPAAIGDYYGMDV	QVWDSSSYHAV	MZ292509.1	MZ292510.1	train set	3232
MOD9_P2_IgG_F12-P1369		Spike	Wang et al. Nature 592:616-622 (2021)	GFTFDDYA	NIGSKS	ISWNSVSI	DDS	ARGDYCTNTRCYTWSWFDP	QVWGSTSDHPYV			train set	4022
W85-1F07		HA	Liu et al. Nat Commun. 10:324 (2019)	GFTFSRAA	SSDVGGYDF	IVGGSGKA	EVS	AADASGYDLHYYYYYGMDV	SSYTITNTWV	MK311514.1	MK312048.1	train set
COV2-2643	6	Spike	Zost et al. Nat. Med. 26:1422-1427 (2020)	GFTFSSYG	QSISSY	ISYDGSNK	AAS	ARGSAGNYYYGMDV	QQSYSTPGT	MT665694.1	MT665307.1	train set	4629
T3-4B		HA	Huang et al. J Clin Invest. 125:2631-2645 (2015)	GFTFSYAS	QSVQRDNGYYY	IKSLEWGGTT	VAS	VTAATNDYYDTYGYSDY	MQTLQTPQT	KP231615.1	KP231636.1	train set
MOD8_P1_IgG_D6-P1369		Spike	Wang et al. Nature 592:616-622 (2021)	GLTVSSNY	QDISKY	IYPGGST	DAS	ARDFYYDSSGFHDY	QQYDNLPRT			train set	620
008_10_5E02		HA	Andrews et al. Sci Transl Med. 7:316ra192 (2015)	EINVRNVW	QSISTY	IKREKDGGTI	AAS	TTDFLESLLLGSGPPRETGHFDT	QQSYSTPSWT	KU167125.1	KU167295.1	train set
HL_CV48-107		Spike	Kreye et al. Cell 183:1058-1069 (2020)	GGSISSSSYY	SGHSSYI	IYYSGST	LEGSGSY	ASENDYGEHDY	ETWDSNTRKVV			train set	2312
CQTS077		Spike	Patent: CN111909262A	GFTFDDYA	DIGSKN	ISGDGDSP	DDH	ARESPKLTGYFDY	QVWDSSSDPYV	MW587472.1	MW587473.1	train set	396
PDI_210		Spike	Wheatley et al. Cell Rep. 37:109822 (2021)	GETLSGYY	QSVGTY	ISLRGTA	NAS	VGGVVLDNVVWFDP	QQRSNWLT			train set	4357
MOD8_P2_IgG_C5-P1369	2	Spike	Wang et al. Nature 592:616-622 (2021)	GFIVSSNY	QSVSSSY	IYSGGST	GAS	ARSYGDYYFDY	QQYGSSLT			train set	3919
W85-3A12		HA	Liu et al. Nat Commun. 10:324 (2019)	GGSISSSAYF	QSLLHSNGYTF	VYHGGST	LGS	ARRTSSGSYYEYFHH	MQALQSPFT	MK311708.1	MK311959.1	train set
C822		Spike	Wang et al. Nature 592:616-622 (2021)	GYTLTSYG	NVGSKS	ISAYNGNT	YDS	ARDLRTYIGESYYYYGMDV	QVWDSTSDHYV			train set	569
C83B7		Spike	Tong et al. Cell 184:4969-4980.e15 (2021)	GYTFTSYY	SSDVGGYNY	INPSGGST	EVS	ARDSAPRDYDFWSGYYFGVNGKGSSMDV	SSYAGSNNYV	MW718361.1	MW718513.1	train set	3161
31.a.48_Heavy		HA	Joyce et al. Cell 166:609-623 (2016)	EFTFSTHA	QSIRSN	ISGNSGST	GAS	TKDRSPPVFDLMPGYYSSFYYMDV	QQYNHWLRT	KX386962.1	KX386357.1	train set
COVA2-29		Spike	Brouwer et al. Science 369:643-650 (2020)	GFTFSSYT	QSISSY	ISYDGSNK	AAS	ASLPVVPAAIGPLPAFDI	QQSYSTPRT			train set	855
ADI-56008		Spike	Wec et al. Science 369:731-736 (2020)	GFTFDDYA	RSISSY	ISWNSGTI	DAS	AKDGRYCSGISCRTGMDV	LHTYTTPRT	MT566008.1	MT566009.1	train set	4268
150055-023_2A01		HA	Henry et al. J Virol. 93:e01150-19 (2019)	GGSVNSGSYY	QTISRF	IDYRGIT	AAS	ATDRGQSGFYNWFDP	QQSYSAPLT	MN267243.1	MN267323.1	train set
ADI-55753		Spike	Wec et al. Science 369:731-736 (2020)	EFSITFFA	PSVFTF	VSHDGSNI	DVS	ARDHALQNGRPGYFDS	QQRSDGYN	MT565864.1	MT565865.1	train set	4236
008_10_1F05		HA	Andrews et al. Sci Transl Med. 7:316ra192 (2015)	GFIFSDFG	QGIGHD	ISHDGSEE	AAS	AKTPQDIVPIPGPPTSYFYYYEGMDV	LQQNTYPLT	KU167124.1	KU167294.1	train set
051_09_4B02		HA	Andrews et al. Sci Transl Med. 7:316ra192 (2015)	GGTFSTYG	QSISRW	IIPLFGTA	RAS	ARVLPEGEFDY	QQYNYAGST	KU167253.1	KU167378.1	train set
COV2-2812		Spike	Zost et al. Nat. Med. 26:1422-1427 (2020)	GITVSSNY	QDINKY	IYAGGST	DAS	ARDALYYNGPGRDGMDV	QQYANLPFT	MT665446.1	MT665059.1	train set	4668
3555-B		HA	Lee et al. Cell Host Microbe 25:367-376.e5 (2019)	GGSISTSSYY	SSDVGYYNY	IYYSGST	EVS	ARTLLDQGEAFHI	SSYAGSNNFKV	MK353366.1	MK353367.1	train set
Mod4_P4_IgG_G1-P1369		Spike	Wang et al. Nature 592:616-622 (2021)	GGTFSSYA	NIGSKN	IIPIFGTA	DDS	ARELGHYGGSHFDY	QVWDSSSDPWV			train set	3680
PDI_38	10	Spike	Wheatley et al. Cell Rep. 37:109822 (2021)	GDSISSYY	QSVGSIY	TYYSGST	GAS	ARGFDY	HQYGSSRAWT			train set	28
P054_022		Spike	Graham et al. Immunity 54:1276-1289.e6 (2021)	GGSIDSGGDS	SSDVGGYNY	IYHSGST	EVS	ARHSGYDLGGAFDI	NSYAGSNNWV	MW802479.1	MW802372.1	train set	1548
1431-A		HA	Lee et al. Cell Host Microbe 25:367-376.e5 (2019)	GFSFTNAW	QDITNY	IKSKTDGGTT	DAS	SGSGRYYYGMDI	QQFEALPIT	MK353384.1	MK353385.1	train set
Mod11_P1_IgG_E1-P1369		Spike	Wang et al. Nature 592:616-622 (2021)	GNSISSGGYY	QNLLHSNGYNY	IYYSGST	LGS	ARERAGGPPGDHNYFDS	MQALQTPPT			train set	3446
G32M4		Spike	Tong et al. Cell 184:4969-4980.e15 (2021)	GFTFRSYA	QIFSSSY	ISYDGSNK	GAS	AKSYSGSYLAAFDI	QQYGSSIT	MW718453.1	MW718605.1	train set	3186
COV2-2586		Spike	Zost et al. Nat. Med. 26:1422-1427 (2020)	GFTFDDYA	QSVSSSY	ISWNSGSI	GAS	AKVGWELSIDAFDL	QHYGSSRST	MT665655.1	MT665268.1	train set	4610
CQTS195		Spike	Patent: CN111925442A	GFTFSSYA	NIGSKS	ISDSGGSP	DDS	AESSSLTGNFNY	QVWDTAWV	MW587642.1	MW587643.1	train set	471
C004_P1_IgG_G3-P1369		Spike	Wang et al. Nature 592:616-622 (2021)	GGTFSSYT	GSNIGAGYD	IIPILDIA	GNN	ARDKASYCSNTSCLSTYYMDV	HSYDSSLSYDV			train set	3339
MOD8_P1_IgG_C10-P1369		Spike	Wang et al. Nature 592:616-622 (2021)	GYTFTSYG	QSISSN	ISTYNGNT	GAS	ARKAVPANLYDFWSDHYFDY	QQYNNWPWT			train set	3881
HL_CV38-286		Spike	Kreye et al. Cell 183:1058-1069 (2020)	GFTFSSYG	NIGSKS	ISYDGSNK	DDS	AKDASSPVYDFWSGYYNHLGMDV	QVWDSSSDQGV			train set	2310
31.a.40_Heavy		HA	Joyce et al. Cell 166:609-623 (2016)	GFTFSSSA	QSVSSN	ISGNGGST	DAS	TKDRSPPVYELLTGYYSSYYFMDV	QQYNHWLRT	KX386954.1	KX386350.1	train set
047_10M_2D03		HA	Andrews et al. Sci Transl Med. 7:316ra192 (2015)	GGTFSNYA	QSINNY	IIPIFGTT	GAS	ARSYYYGSGTYYNILENCFDT	QQSYTTPRIT	KU167250.1	KU167376.1	train set
S1V2-51_Ig		HA	Watanabe et al. Cell 177:1124-1135.e16 (2019).	GFTFRDSV	QSVSFGSSDKNY	TSFDGGES	WAS	ARDRGGLDV	HQYYTPPYS	MH681669.1	MH681680.1	train set
46472-9		Spike	Shiakolas et al. Cell Rep Med. 2:100313 (2021)	GGSVSSGSYY	QDISIW	IFYSGNT	AAS	ASLPTYGSGRWGIDS	QQGNSFPLT	MZ126652.1	MZ126667.1	train set	3040
C151		Spike	Robbiani et al. Nature 584:437-442 (2020)	GFTFSSYN	SGSIASNY	ISSSSSYI	EDN	ARERGYDGGKTPPFL	QSYDSSNYWV	MW292889.1	MW293344.1	train set	21
1000-1H01		HA	Wrammert et al. J Exp Med. 208:181-193 (2011)	GFTFSGYY	QGISSS	ISHRGNMI	AAS	ARYYLAGNCRTSNCYVFDY	QQLNSFPPT	HQ689745.1	HQ689737.1	train set
C001_P1_IgG_E6-P1369		Spike	Wang et al. Nature 592:616-622 (2021)	GFTFDDYA	QSVSSSY	ISWNSGTI	GAS	AKDRGYGDYEEGILD	QQYGSSPYT			train set	3250
C3-2-3C01		HA	Henry et al. Cell Host Microbe. 25:357-366.e6 (2019)	GFTLSSNA	QSITSY	IGGIGGST	AAS	AKGVGRIFMVRGFYFDY	QQSYSTPHT	MH205280.1	MH205489.1	train set
C144	14	Spike	Robbiani et al. Nature 584:437-442 (2020)	GFTVSNNY	SSDVGGYNY	IYSGGST	DVS	AREGEVEGYNDFWSGYSRDRYYFDY	SSYTSSSTRV			train set	7
K77-1D09		HA	Liu et al. Nat Commun. 10:324 (2019)	DGSVSSSSYF	SSDVDDYNY	IYYTGDT	HVN	AREGPAWVRYSFDY	SSYTSSNTPVV	MK311470.1	MK312037.1	train set
AG9-4A02		HA	Henry et al. Cell Host Microbe. 25:357-366.e6 (2019)	GFKFSDHY	QSLLHGNGYNY	ISDNGKTE	LGS	AREPGQWLEGWFDP	MQALHTPPWT	MH205343.1	MH205544.1	train set
429B01		HA	Matsuda et al. Sci Immunol. 4:eaau2710 (2019)	GFSFSTSV	QGISYN	ISYDGSNK	AAS	ARGITVFGLLIINSAMDV	QKYDSVPLT	MK518388.1	MK518389.1	train set
K77-2G06		HA	Liu et al. Nat Commun. 10:324 (2019)	WVLQCLL	STDVGTFNY	QS*WKH	DVS	ESRE**RFLEWL*THLVRP	SSYTSTTTWV	MK311467.1	MK312036.1	train set
C81A11		Spike	Tong et al. Cell 184:4969-4980.e15 (2021)	GFTFSSYW	QSVSSSY	INGDGGST	GAS	ARPGVEYSKFATFDP	QQYGSSPYT	MW718418.1	MW718570.1	train set	3129
01.m.01_Heavy		HA	Joyce et al. Cell 166:609-623 (2016)	GFTFDSHA	QGIRSY	ITWSSNEV	AAS	TTAGGKGNWGRDDY	QQVDDYPYL	KX386655.1	KX386192.1	train set
AG12-C06		HA	Henry et al. Cell Host Microbe. 25:357-366.e6 (2019)	GDSIGSGTDY	QAITNH	IPDRGNP	AAS	ARASGTRVATITDYYGMDV	QQSHSNPIT	MH205375.1	MH205566.1	train set
ADI-55741		Spike	Wec et al. Science 369:731-736 (2020)	GGMFRDYA	QRVVHTDGNTY	IMPAFGAP	KVS	ARDPSILNTGNHHWYDLDL	MQATEWPRT	MT565842.1	MT565843.1	train set	18
31.b.04_Heavy		HA	Joyce et al. Cell 166:609-623 (2016)	GYTFTNYG	QGLVHIDGNTY	ISAYNGHT	KVS	TRDQSTILTGSLGDY	LQGTHWPRT	KX387017.1	KX386412.1	train set
150055-032_4B04		HA	Henry et al. J Virol. 93:e01150-19 (2019)	GGTLSHYA	TSNIGSNY	IIPILETT	RNN	ARYESPGIGDDYGLDV	SAWDQSLSELV	MN267279.1	MN267358.1	train set
PZF12_P1_IgG_E4-P1369		Spike	Wang et al. Nature 592:616-622 (2021)	GGTFSSYA	SSNIGSNY	IIPIFGKP	RNN	ARAEPLNYGDYGLADF	ATWDDSLSAWV			train set	4133
042-100809_2F04		HA	Henry et al. Cell Host Microbe. 25:357-366.e6 (2019)	GFTFSAYS	QTVLLNSNNKNS	IGGSGVSI	WAS	AKSRAWDLKGWFDP	QQYYSAPLT	MH205201.1	MH205403.1	train set
PDI_88		Spike	Wheatley et al. Cell Rep. 37:109822 (2021)	GFTFGDYA	QSVSSY	IRSKAYGGTT	DAS	TRGMEFYDILTGNHPYFFDY	QQRSNWPPIT			train set	4429
31.a.67_Heavy		HA	Joyce et al. Cell 166:609-623 (2016)	GFTFSSNA	QSVSSN	ISGNSGST	GAS	TKDRSPPIYDLLPGYYSTYYYMDV	QQYNNWLRT	KX386981.1	KX386376.1	train set
C2238	17	Spike	Cho et al. Nature 600:517-522 (2021)	GGSLSGYY	SSDVGGYHY	INHFGST	EVS	ARKPLLYSNLSPGAFDI	SSYTSSSALWV			train set	1171
T2-6A		HA	Huang et al. J Clin Invest. 125:2631-2645 (2015)	GFSFNSYW	SSNIGAGYD	INQVGSEI	AFS	ARQGSFADTYFYYYAMDV	QSYDTGLSGLEVV	KP231611.1	KP231632.1	train set
R95-2H05		HA	Liu et al. Nat Commun. 10:324 (2019)	GGSISSSTYY	HSILYSSNNKNK	IYYSGET	WAS	ARHQQWLVPSAFDF	QQYYSTPPT	MK311846.1	MK311994.1	train set
54.a.71_Heavy		HA	Joyce et al. Cell 166:609-623 (2016)	GYSFTRYG	HSVSSY	ISSYTGNT	GAS	ARDRIQGVVALPNEQLNWFDP	QQHSNWPRT	KX387131.1	KX386509.1	train set
310-18A7		HA	Whittle et al. J Virol. 88:4047-4057 (2014).	GGFFRSNA	QSVSSSY	IIAIFGTA	DAS	ASPRTYHCSGGSCYFSL	QQYGTSPWT	KJ149374.1	KJ149312.1	train set
C1457		Spike	Cho et al. Nature 600:517-522 (2021)	GGTFSSYT	SSNIGAGYD	IIPILGIA	DNS	ARDNVEGYNSSSIYWFDP	QSYDSSLSDYV			train set	304
C578		Spike	Gaebler et al. Nature 591:639-644 (2021);Robbiani et al. Nature 584:437-442 (2020)	GFTFSSSG	SSDVGGYNY	ISYDGSNK	DVS	AKDPLPFRDFFYYYMDV	SSYTSSSTLGV			train set	354
PDI_89		Spike	Wheatley et al. Cell Rep. 37:109822 (2021)	GYTFTSYY	QSVSSY	INPSAGST	DAS	ARDIVVVPAATGVDY	QQRSNWPRIFT			train set	4430
HK_CV24-286		Spike	Kreye et al. Cell 183:1058-1069 (2020)	GGTFIHFG	QSVSSSH	IIPIFGTT	SAS	ARHLPLSGYYAFDV	QQYGSSPYT			train set	2027
31.a.62_Heavy		HA	Joyce et al. Cell 166:609-623 (2016)	GFTFSSTA	QSVGRN	ISGNGGST	DAS	TKDRSPPVYELLTGYYSSYYYMDV	QQYNHWLRT	KX386976.1	KX386371.1	train set
P054_012		Spike	Graham et al. Immunity 54:1276-1289.e6 (2021)	GFTFDDYA	SSNIGSYT	ISWHSGSI	SNN	AKGTGYSYGYAVDGGFDY	AAWDDSLNGYV	MW802475.1	MW802368.1	train set	1544
3652		HA	Lee et al. Cell Host Microbe 25:367-376.e5 (2019)	GFNFSNAW	HDITNY	IKSETDGGTT	DAS	TTSRKSYYYLMDV	QQFDSLPLT	MK353396.1	MK353397.1	train set
PZF10_P2_IgG_G2-P1369		Spike	Wang et al. Nature 592:616-622 (2021)	GGTFSSYT	QSISSY	IIPILGIA	DAS	ASLPGGYDILTGPMNYYFDY	QQSYSTPYT			train set	4099
COV047_P3_IgG_38-P1369		Spike	Robbiani et al. Nature 584:437-442 (2020)	GGSISSSNW	QGISNY	IYHSGTT	AAS	ARTWIQPHNWFDP	QQYNSYPLFT	MW293018.1	MW293473.1	train set	2695
70-5D01		HA	Wrammert et al. J Exp Med. 208:181-193 (2011)	GYSFNTYW	QTVSGSF	IYPGDSDT	GAS	ARLGCGTTDCSPTWPYYYYGLDV	QQYGRSPT	HQ689772.1	HQ689756.1	train set
042_10_2E01		HA	Andrews et al. Sci Transl Med. 7:316ra192 (2015)	GFTFDEYA	QGISNS	ISWNSGTI	GAS	TKDHYFDTSAYYYVGAYYFDY	QQYYSTPPT	KU167218.1	KU167350.1	train set
HK_CV01-249		Spike	Kreye et al. Cell 183:1058-1069 (2020)	RFTFSIYA	QNVNSN	ISNDGSNK	GAS	ARHNRAQGPSFDV	QQTYSVPTT			train set	1895
COVA1-14		Spike	Brouwer et al. Science 369:643-650 (2020)	GGSMNLYY	SSDVGGYNY	VYYTGST	DVS	ARRGEVNGYRGAFDI	SSYTSSSTWV	MT599833.1	MT599917.1	train set	818
K77-1F11		HA	Liu et al. Nat Commun. 10:324 (2019)	GYSFTSYQ	QSVSNSY	IIPTPGSI	GAS	ARRGSYISGHYTYYGMDV	HHYGGSAGT	MK311372.1	MK311872.1	train set
C6-2-D02		HA	Henry et al. Cell Host Microbe. 25:357-366.e6 (2019)	GFTFNTHL	QGIRSD	ISPAGRNK	GAS	ATRSVGATGYLSWGPKDYSYNDVDV	LQHNSYPWT	MH205294.1	MH205485.1	train set
01.z.01_Heavy		HA	Joyce et al. Cell 166:609-623 (2016)	GGSITNDDSY	QSVNTN	IFHSGNT	GAS	ARDTGVIKDEYFYYYGLDV	QQYNQWPLNT	KX386676.1	KX386199.1	train set
Mod2_P1_IgG_H4-P1369		Spike	Wang et al. Nature 592:616-622 (2021)	GFTFSTYG	QSISTW	IWYDGSNK	KAS	ARGRYYYDSSGYYQRYETEAFDI	QQYNSYSYT			train set	3512
PZF12_P1_IgG_A5-P1369		Spike	Wang et al. Nature 592:616-622 (2021)	GFTFSSYG	QDISNY	ISYDGSNK	DAS	AKNLYRYGYLAYPDY	QQYDNLPPT			train set	4107
HL_CV07-275		Spike	Kreye et al. Cell 183:1058-1069 (2020)	GFTVSSNY	SSDVGGYNY	IYSGGST	EVS	ARDYYDSSGYYSSGGLGY	SSYAGSNNFV			train set	2233
051_09_5B06		HA	Andrews et al. Sci Transl Med. 7:316ra192 (2015)	GFPISIGW	QNVQHSNGYNY	MKSDNGGGAT	LGS	SSTADRDYYDTAGFLDF	MQALQTRT	KU167262.1	KU167387.1	train set
COV2-2583		Spike	Zost et al. Nat. Med. 26:1422-1427 (2020)	GYTFTSYD	QSVLYSSNNKNY	MNPNSGNT	WAS	ARGGIYYLVRGFIIGYYGMDV	QQYYSTPLT	MT665793.1	MT665406.1	train set	4607
PDI_181		Spike	Wheatley et al. Cell Rep. 37:109822 (2021)	GYSFTSYW	SSNIGNNY	IDPSDSYT	DNN	ARHELVCSGGSCYLEEYFQY	GTWDSSLSAGV			train set	4341
AG12-2A05		HA	Henry et al. Cell Host Microbe. 25:357-366.e6 (2019)	GYNFTNSW	QRLVYSDGNIY	IDPEDSYI	KVS	GRYSVGPKADY	MQGTHWPYT	MH205377.1	MH205591.1	train set
COVD21_P2_HC_G7-p1369		Spike	Robbiani et al. Nature 584:437-442 (2020)	GYTFTGYY	SIGSKS	INPNSGGT	YDS	ARGGQDELTGAFDI	QVWDSGWV	MW293119.1	MW293574.1	train set	2893
C81D7		Spike	Tong et al. Cell 184:4969-4980.e15 (2021)	GFTFSSYA	NIGSKS	ISYDGSNK	DDS	ARDRHDSGGYMDY	QVWDSSSDSWV	MW718345.1	MW718497.1	train set	3136
Mod2_P1_IgG_H8-P1369		Spike	Wang et al. Nature 592:616-622 (2021)	GGSISSSSYY	QSISSW	IFYSGST	KAS	ARHILYCGRTSCYNFGWFDP	QQYNSYST			train set	3513
1000-1C03		HA	Wrammert et al. J Exp Med. 208:181-193 (2011)	GFIIDTYS	QGISNY	ISSTSNYI	TAS	VRDNSGYYENYHYYGMDV	QQLNNYPYT	HQ689711.1	HQ689706.1	train set
C1379		Spike	Cho et al. Nature 600:517-522 (2021)	GFTFSSYG	QGISNS	ISYDGSKK	AAS	AKDAALYYDLWSGYNYFDY	QQYYSTPRT			train set	1032
COV2-2281		Spike	Zost et al. Nat. Med. 26:1422-1427 (2020)	GFAFSNYA	SSDVVGYNY	ISYDGNNK	DVR	ARVPVMVRGVYFDY	ISYTSSRTLV	MT665722.1	MT665335.1	train set	4519
16.a.55_Heavy		HA	Joyce et al. Cell 166:609-623 (2016)	GYTFTSYG	QSINRF	ISAYTGNT	FAS	ARDKKQGEVVLPAVSFRWFAP	QQSNSSPHT	KX386731.1	KX386251.1	train set
030_09_3B01		HA	Andrews et al. Sci Transl Med. 7:316ra192 (2015)	GYTFTRYY	ETITDW	INPGGGRT	RAS	ARDPRFQGLYDGSDYYWGHY	QQYSSYSWT	KU167195.1	KU167331.1	train set
COVD21_P2_HC_H10-p1369		Spike	Robbiani et al. Nature 584:437-442 (2020)	GFTFSSYA	QSISSY	ISYDGSSK	AAS	ARDHDYGEIVDAFDI	QQSYSTLMYT	MW293121.1	MW293576.1	train set	2895
PZF12_P2_IgG_B5-P1369		Spike	Wang et al. Nature 592:616-622 (2021)	GFTVSSNY	QSVSSH	IYTGDAT	GAS	ASLYTSGWNFRGAPQV	QQYNNWPPRSYT			train set	38
041-102909_2C03		HA	Henry et al. Cell Host Microbe. 25:357-366.e6 (2019)	GFTFSTYA	HSLLYSSNNKNY	ISYDGTYK	WAS	GGECDGDCGGIDY	QQYYDTPFT	MH205205.1	MH205407.1	train set
ab081		Spike	Feldman et al. Sci Immunol. 6:eabl5842 (2021)	GGSISSSSYY	QSISSY	IYYSGST	AAS	ARRTLSYDILTGDYRNYNWFDP	QQSYSTPYT	OK094357.1	OK094358.1	train set	1372
COV2-2762		Spike	Zost et al. Nat. Med. 26:1422-1427 (2020)	GGSISSSSYY	SSDVGSYNL	IYYSGIT	EGS	ARHQRYCSSSSCHVWDY	CSYAGSSTWL	MT665496.1	MT665109.1	train set	4652
MOD8_P2_IgG_E3-P1369	132	Spike	Wang et al. Nature 592:616-622 (2021)	GFTFSNYG	QDIRNF	ISYDGSNE	DAS	AKDLYYYGSGSYVFDF	QQYDNLPPIT			train set	3931
P008_039		Spike	Graham et al. Immunity 54:1276-1289.e6 (2021)	GFTFSSYS	QGISSG	ISSSSSYI	AAS	ARDPFSRWERPEGWFDP	QQANSFPYT	MW802426.1	MW802319.1	train set	1501
K77-2G11		HA	Liu et al. Nat Commun. 10:324 (2019)	GGSINNGGYY	QDIATW	VYHSGNT	GAS	ARVGLTHYDVLTAYYSGYSDT	QQAYSLPIT	MK311466.1	MK311902.1	train set
HK_CV07-215		Spike	Kreye et al. Cell 183:1058-1069 (2020)	GFTFSSYE	QSVSSSY	IISSGSTI	GAS	AREGHAFDI	QQYGSSPSWT			train set	1996
COVD21_P2_HC_B3-p1369		Spike	Robbiani et al. Nature 584:437-442 (2020)	GGTFSSYA	SSNIGSNS	IIPIFGTA	SNN	ARGNRLLYCSSTSCYLDAVRQGYYYYYYMDV	ASWDDSLNGPL			train set	2876
54.a.02_Heavy		HA	Joyce et al. Cell 166:609-623 (2016)	GYTFTSYG	QSISTY	ISAYTGNT	GAS	ARDRLQGAVGLPSQQLNWFDP	QQHSNWPRT	KX387062.1	KX386441.1	train set
C1253	7	Spike	Cho et al. Nature 600:517-522 (2021)	GGSISSSSYF	SGYIASNY	IYFSGST	EDN	ARLTWLRGNFDY	QSYDSANWV			train set	15
C6-C01		HA	Henry et al. Cell Host Microbe. 25:357-366.e6 (2019)	GFTFSSYA	QSVRSN	VAYDGSNR	GAS	ARVASMILVDIKYYFDY	QQYNEWPRT	MH205298.1	MH205487.1	train set
C2039		Spike	Cho et al. Nature 600:517-522 (2021)	GFSFSIYW	QSISSY	IKRDGSEK	AAS	ARDSRGHYYDSSGYPAFDY	QQSYSTPRGP			train set	1098
S1V2-37_Ig		HA	Watanabe et al. Cell 177:1124-1135.e16 (2019).	GGSLSIYY	QPISKF	ISNSGSP	AVS	ARGVLEQLAPDFDSYYYGMNV	QQSYSTPYT	MH681668.1	MH681679.1	train set
CV2-24		Spike	Jennewein et al. Cell Rep. 36:109353 (2021)	GFTFSSYS	QSVSSN	ISSTSNYI	GAS	ARVSPNYDFWSGYYPDAFDI	HQYYNWPPWT	MW681660.1	MW681661.1	train set	1647
041-102909_3B02		HA	Henry et al. Cell Host Microbe. 25:357-366.e6 (2019)	GDSVSSNGAA	QSLLHSSGYNY	TFYRSKWYS	LGS	ARGTGSSGWYEPYTYYYYGLDV	MQSLQAPT	MH205210.1	MH205412.1	train set
HK_CV07-138		Spike	Kreye et al. Cell 183:1058-1069 (2020)	GFIFSDYA	QSLVHSDGNTY	IYHSGSTT	NIS	VKDFPFGGCTSTTTNCDLFFAL	MQATQFPRA			train set	1972
COV047_P5_IgG_95-P1369		Spike	Robbiani et al. Nature 584:437-442 (2020)	GYNFTSYG	QGISNY	ISGYNGNT	AAS	ARDRGGHNFWSGYGYYYYYGMDV	QKYNSAPRT	MW292976.1	MW293431.1	train set	548
PZF12_P2_IgG_F1-P1369		Spike	Wang et al. Nature 592:616-622 (2021)	GFTFSHYG	QGITNY	ISYDGSNK	DAS	AKSGGTYCSGGNCYLYYFDY	QQYDNLPIT			train set	4166
65C6		HA	Hu et al. J Virol. 86:2978-2989 (2012)	AYSSTYFW	QSVSSN	IDPTDSYI	GAS	AYHRRGHFYGSGSAWDWFES	QQYNNWPYT	JF274050.1	JF274051.1	train set
C106		Spike	Robbiani et al. Nature 584:437-442 (2020)	GASVSSGSYY	NIGSKS	IYYSGST	FDS	ARERPGGTYSNTWYTPTDTNWFDT	QVWDSSRDHVV			train set	188
ADI-56071		Spike	Wec et al. Science 369:731-736 (2020)	GFTFSRYA	ENIAHY	INLNGDST	DAS	VKDGGYYDSSGPGH	QQRSNWPQN	MT566130.1	MT566131.1	train set	679
MOD6_P1_IgG_A6-P1369		Spike	Wang et al. Nature 592:616-622 (2021)	GFTFSSYG	NIGSKS	ISYDGSNK	DDS	AKDPHYYGSGSNNYFDY	QVWDSSSDHYV			train set	3693
C2307		Spike	Cho et al. Nature 600:517-522 (2021)	GYTFTSYG	SSDVGSYNL	ISAYNGNT	EGS	ARASGFMVRGVNPNYYYYMDV	CSYAGSSTWV			train set	328
C1242		Spike	Cho et al. Nature 600:517-522 (2021)	GYSINSGWY	KLGDKY	ISYSGST	QDS	ARDENDDYDSSDYYYPRQKCYFEY	QAWDSRTYV			train set	265
H3N2_235-15-1B06_		HA	Dugan HL et al. Science translational medicine. 2020 Dec 9;12(573).	GFTFSSFG	SLRSYS	IRFDGNNE	GKN	AKFSGAGGSAWGYFDY	KSRDSSGNHPWV	MW067481.1	MW067598.1	train set
HK_CV05-125		Spike	Kreye et al. Cell 183:1058-1069 (2020)	GGSISSSSYY	QSVSSN	IYYSGST	GAS	ASSNTASTMIVVVVQRNWFDP	QQYNNWPPIT			train set	1936
CC12.8		Spike	Rogers et al. Science 369:956-963 (2020)	GYIFSGYY	SSDVGGYNH	ISPDSGGT	DVS	ARGPRYSGTYFDY	SSYTSSSAQL	MT594045.1	MT594078.1	train set	32
T3-1A		HA	Huang et al. J Clin Invest. 125:2631-2645 (2015)	GFTFSYAS	RSVQHNNGYNY	IKSLEWGGTT	VGS	VTAATNDYYDTHGYSNY	MQTLETPQS	KP231618.1	KP231639.1	train set
310-18G10		HA	Whittle et al. J Virol. 88:4047-4057 (2014).	GVTFSGYA	QSVSSN	ISPLFGTP	GAS	VSTSEPGGLAVAGSRYFDY	QQYNDWPRT	KJ149431.1	KJ149356.1	train set
H1N1_301-16-IgA-1G04_		HA	Dugan HL et al. Science translational medicine. 2020 Dec 9;12(573).	GYSFSSYD	QSIGNN	MNPDGYET	GAS	ARGRRVELFDHYYMDV	QQYDDWT	MW067421.1	MW067537.1	train set
C1176		Spike	Cho et al. Nature 600:517-522 (2021)	GGSMNSGDYY	SSDVGSYNL	IFYSGST	EDN	ARVPRHYGDNVHHAFDI	CTYAGSTSVL			train set	939
Turner-22-3D11		Spike	Turner et al. Nature 596:109-113 (2021)	GYSFTSYW	SSNIGAGYD	IYPGDSDT	GNS	ARHHLDYDDYVGHWFDP	QSYDSSLSGSGV	MZ292507.1	MZ292508.1	train set	3231
C2121		Spike	Cho et al. Nature 600:517-522 (2021)	GFTFSSYA	SGSIASNY	ISFSGGST	EDN	AKDLGYCSGGSCFSGSPG	QSYDSSNHVV			train set	1124
030_09_1A06		HA	Andrews et al. Sci Transl Med. 7:316ra192 (2015)	GGTFSSYA	QSISSW	IISIFATT	KAS	ARAGNTQWLRYPLDS	QQYDSYPWT	KU167189.1	KU167324.1	train set
C043	3	Spike	Gaebler et al. Nature 591:639-644 (2021)	GFTFYNSA	QSVRSNY	IVVGSGNT	GAS	AAPYCSGGTCLDGFDI	QQYGSSPWT			train set	1
C810		Spike	Wang et al. Nature 592:616-622 (2021)	EYTFTNYY	QSISRY	INPSGGST	AAS	ARGGVVPAASGEFDY	QQTYSAPPVT			train set	3406
56.a.03_Heavy		HA	Joyce et al. Cell 166:609-623 (2016)	GDSVSSNSAA	QSVSSSY	TYYRSKWYN	GAS	ARGSPMIFGIVIIFDS	QQFDGSHYT	KX387165.1	KX386537.1	train set
C1178		Spike	Cho et al. Nature 600:517-522 (2021)	GSTFTSHY	SSDIGGYNY	INPSGGST	DVS	ARDAGFIVVVTGGFDY	SSYTSSTTVV			train set	941
C18C8		Spike	Tong et al. Cell 184:4969-4980.e15 (2021)	GFTFGDYA	QSISSW	IRSKAYGGTT	KAS	TRGLKVEPYYFDY	QQYNSYLYT	MW718437.1	MW718589.1	train set	3101
150055-015_1C03		HA	Henry et al. J Virol. 93:e01150-19 (2019)	GGSLIPYF	QSIGTN	ISHTGGP	AAS	ARETTDETYYSGSNWFDP	QQSHNTLFT	MN267230.1	MN267308.1	train set
COVA3-09		Spike	Brouwer et al. Science 369:643-650 (2020)	GFTFDDYA	QSVSSSY	ISWNSGSI	GAS	AKMGPDPAHDYGRKNDAFDI	QQYGSSPFT	MT599902.1	MT599986.1	train set	881
R95-2F05		HA	Liu et al. Nat Commun. 10:324 (2019)	GGTFNSYS	TGAVTSGYY	IIPIFDTP	STS	ASDSSSRYYDILTGPFHY	LLYYGGAQVNVV	MK311758.1	MK312109.1	train set
C2068		Spike	Cho et al. Nature 600:517-522 (2021)	GFIFSNYA	QSISSW	MSGSGGGT	DAS	AKDRYNGPREAYFDD	QQYNSYST			train set	1111
COV2-2740	5	Spike	Zost et al. Nat. Med. 26:1422-1427 (2020)	GFTFRRYG	QNIRSY	ISYDGTDK	AAS	AKKGGPYCGGGNCYAGYFDY	QQSSSSPIT	MT665578.1	MT665191.1	train set	4645
COV2-vax-35		Spike	Chen et al. Cell Rep. 36:109604 (2021)	GFTFRTYG	QDISNY	ISYDGSNK	DAS	AKALGTYCSGGSCYSGTVDY	QQYDNLPFT	MZ555571.1	MZ555572.1	train set	78
HL_CV01-104		Spike	Kreye et al. Cell 183:1058-1069 (2020)	GYTFTTYG	SSDVGGYNY	ISGYNGNT	EVS	ARADETMVQGVIPNFDY	SSYAGSNNVV			train set	61
310-18C2		HA	Whittle et al. J Virol. 88:4047-4057 (2014).	GGTFNSYA	QSVSSSY	IMPVFRVG	GAS	ASPGPVWFRDTHFFDH	QLYVTSPHSWT	KJ149391.1	KJ149324.1	train set
COV072_P3_HC_84-P1369		Spike	Robbiani et al. Nature 584:437-442 (2020)	GYSFTSYW	KLGDKY	IYPGDSDT	QDS	ARRGGSYYNNGDGMDV	QAWDSSTPHVV			train set	2757
54042-2		Spike	Kramer et al. Cell Rep. 37:109784 (2021)	GFAFSNYA	ALPEKY	APHNRTDK	EDF	AKDDGYCLGRGCYYAPGPH	YSTDSSGNQNYV	MZ820097.1	MZ820106.1	train set	1818
Mod4_P4_IgG_C5-P1369		Spike	Wang et al. Nature 592:616-622 (2021)	GYSFTSYW	SSNIGAGYD	IYPGDSDT	GNS	ARTLSYYDSSGTLLYEDYFDY	QSYDSSLSGWV			train set	115
PDI_243		Spike	Wheatley et al. Cell Rep. 37:109822 (2021)	GFIVSSNY	QGIGSY	LYPGGST	AAS	ARNIYDAFDI	QQLNSYPQGA			train set	4380
AG11-E04		HA	Henry et al. Cell Host Microbe. 25:357-366.e6 (2019)	GDSISSDYY	QNIGFF	LYAGGIT	LAS	VRDRNILSREGFDF	QQSYENTPYT	MH205354.1	MH205561.1	train set
K77-1G04		HA	Liu et al. Nat Commun. 10:324 (2019)	GYTFTEYY	ALPKQY	INPKTGGT	KDS	ARDDGYTTGADV	QSADSGGTYQL	MK311366.1	MK312011.1	train set
W85-2E03		HA	Liu et al. Nat Commun. 10:324 (2019)	GFIFSSYE	HSVSSN	ISNSGSTA	GAS	ARSAVVYGDYPAVWFDP	QHYNIWPPYT	MK311634.1	MK311938.1	train set
HK_CV01-213		Spike	Kreye et al. Cell 183:1058-1069 (2020)	GFTFSSHA	QSVSSSY	ISTNGGST	DAS	ARLQGTGYLDY	HQYGSSPRT			train set	1890
Mod11_P1_IgG_G12-P1369		Spike	Wang et al. Nature 592:616-622 (2021)	GFTFSRYA	QSISSW	ISGSGGST	DAS	AKAPRSNSDYFDF	QQYNSYSPT			train set	3456
6639		HA	Raymond et al. Nat Med. 22:1465-1469 (2016)	GYSFSSYW	QSVDSSS	INPRDSDT	AGS	ARVVADREGFGYYYGMDV	QQCGNSPWT	KU948667.1	KU948675.1	train set
CV2-26		Spike	Jennewein et al. Cell Rep. 36:109353 (2021)	GFIFSSYA	SGHSSYA	ISYDGSNK	FNSDGTH	ARGNGYIIIDY	QTWGTGGV	MW681664.1	MW681665.1	train set	1649
HL_CV05-195	86	Spike	Kreye et al. Cell 183:1058-1069 (2020)	GFTFSSYG	ALPKQY	ISYDGSNK	KDS	AKEGSKGWLQSSCYFDY	QSADSSGTYQV			train set	2195
007_11_4F02		HA	Andrews et al. Sci Transl Med. 7:316ra192 (2015)	GFTFTHFA	NIGLKT	IDGSGGGT	DNN	AKVSPGMVDDPHLGGAFHI	QVWDSGSHQVV	KU167117.1	KU167406.1	train set
W85-3F01		HA	Liu et al. Nat Commun. 10:324 (2019)	GFTFSSYE	QSLLHSNGYNY	ISSSGATF	LGS	ASLITGYNSYWYWVDHLDS	MQALQTAFT	MK311643.1	MK311942.1	train set
MOD9_P2_IgG_F10-P1369		Spike	Wang et al. Nature 592:616-622 (2021)	GITVSSNY	QDISNY	IYSGGST	DAS	ARDRPRHADAFDI	QHYDNLPSFT			train set	4021
CV3-22		Spike	Jennewein et al. Cell Rep. 36:109353 (2021)	GDSISSYY	QSVSSNY	IYYTGST	GAS	ANLGYNSGWYGGYFEY	QQYGSSLYT	MW681573.1	MW681601.1	train set	1704
S305-399		Spike	Dugan et al. Immunity 54:1290-1303.e7 (2021)	GYTLTELS	QSITSN	FDPEDGET	GAS	ATGGLGCSNGVCNNWFDP	QQYNNWPLT			train set	1307
H1N1_294-16-IgG-2D01_		HA	Dugan HL et al. Science translational medicine. 2020 Dec 9;12(573).	GFTFSNYV	QSVSSN	ISASGIST	GAS	AKDYMRLVPATGTVGN	QQYHNWPPLT	MW067429.1	MW067507.1	train set
310-18D10		HA	Whittle et al. J Virol. 88:4047-4057 (2014).	GGTFSSSA	QSVSNTY	IIPIFRTT	AAS	ATARSGFCSGGTCFSYYGLDV	QVYGPSPYT	KJ149399.1	KJ149331.1	train set
C1310		Spike	Cho et al. Nature 600:517-522 (2021)	GFTVRSTY	QSISSY	IYIANSA	AAS	AREGSLEVAGPKLDAFDI	QQSYSTRSIT			train set	1000
G32B2		Spike	Tong et al. Cell 184:4969-4980.e15 (2021)	GGSISSSSYY	ALPKKY	IYYSGST	EDS	ARTVASYYDSSAYLTLGYFDY	YSTDSSGNHNYV	MW718474.1	MW718626.1	train set	3176
1M-1D2		Spike	Chi et al. Science 369:650-655 (2020)	GFTFSSYA	SSNIGSNY	ISGNGGST	NNN	ARGAEYYDFWSGYYSAYFDY	AAWDDSLIYVL	MT622700.1	MT622701.1	train set	915
Mod2_P1_IgG_G9-P1369		Spike	Wang et al. Nature 592:616-622 (2021)	GFTFGDYA	ALPKQY	IRKKAYGGTT	KDS	TRGITIFGVADDYYMDV	QSADSSGIV			train set	3510
PZF10_P2_IgG_F12-P1369		Spike	Wang et al. Nature 592:616-622 (2021)	GFTFRNYG	QSISNY	ISDDGSYK	ESS	ARDWGPTTVTLFDY	QQSYNTPPWT			train set	637
MOD8_P1_IgG_H10-P1369		Spike	Wang et al. Nature 592:616-622 (2021)	GFTFSSYD	QAVSSN	IGTAGDT	GAS	ARANYYGSSGFRHYYYGMDV	QQYNNWPPIT			train set	3906
ADI-56013		Spike	Wec et al. Science 369:731-736 (2020)	GGSISNYY	SGSIANNY	IYYSGST	EDN	ARQSSSWYNPYYFDQ	QSYDSSSQV	MT566018.1	MT566019.1	train set	4272
K77-2A10		HA	Liu et al. Nat Commun. 10:324 (2019)	GFIFSTYS	QDISSY	ISDSSRTI	ATS	ARDPDTPFIRAFDS	QQLNIYPPVT	MK311450.1	MK311898.1	train set
Mod11_P1_IgG_A1-P1369		Spike	Wang et al. Nature 592:616-622 (2021)	GFTFTSYS	QNIHSY	ISGSGTHI	GTS	AITLSGYCSSSSCSYPWGP	QQSYSTPFT			train set	50
54.a.61_Heavy		HA	Joyce et al. Cell 166:609-623 (2016)	GYSFTSYG	HSVSRY	ISGYTGNT	GAS	ARDRIQGAVVLPNEQLNWFDP	QQHSNWPRT	KX387121.1	KX386499.1	train set
COV2-2520		Spike	Zost et al. Nat. Med. 26:1422-1427 (2020)	GFTFSSYW	SLRSYY	IKEDGSEK	GKN	ARDVGGYSGYDLGFDYYYYMDV	NSRDSSGYIWGWM	MT665747.1	MT665360.1	train set	4587
16.a.83_Heavy		HA	Joyce et al. Cell 166:609-623 (2016)	GYTFSRFG	QSIARF	VSGYTGET	YAS	ARDKKQGEVVLPAVSFRWFAP	QQSYSAPFT	KX386759.1	KX386272.1	train set
C004_P2_IgG_F3-P1369		Spike	Wang et al. Nature 592:616-622 (2021)	GFTFSTYW	QGISNS	IKQDGSER	AAS	ARDLGLLWFGDDPLARDV	LQYYSTPRT			train set	211
H1N1_296-16-IgG-2D02_		HA	Dugan HL et al. Science translational medicine. 2020 Dec 9;12(573).	GYTFTNYG	QGLVHIDGNTY	ISGYNGHT	KVS	ARDHAFILVGATVDY	MQGTHWPRT	MW067400.1	MW067547.1	train set
PCV1-1		Spike	Jennewein et al. Cell Rep. 36:109353 (2021)	GYSFTSYW	NSDVGAYNY	IYPGDSDT	EVS	ARQRFSGSLYFYYGMDV	SSYAGSNNLVV	MW806097.1	MW806168.1	train set	1723
COVD21_P2_HC_D4-p1369		Spike	Robbiani et al. Nature 584:437-442 (2020)	GGSISSYY	SSNIGAGYD	IYTSGST	GNS	ARVVGYSSRGANYYMDV	QSYDSSLSDSL	MW293069.1	MW293524.1	train set	2883
F044-152v		HA	Iba et al. J Virol. 88:7130–7144 (2014)	DYTFTSYG	SSNIGAGYD	INPYDGNT	GNS	ARVEGVRGVMGYYYYAMDV	QSYDSSLSGSV	AB914709.1	AB914710.1	train set
COV072_Plate2_HC_81-P1369		Spike	Robbiani et al. Nature 584:437-442 (2020)	GYTFTSHY	NIGSKS	INPSGGST	YDN	AKSRPTPDWYFDL	QVWDGGSDHPGVV			train set	194
HL_CV07-274		Spike	Kreye et al. Cell 183:1058-1069 (2020)	GYTFTGYY	SSDVGGYNY	INPNSGAT	EVS	ARDQKNDILTGLGDY	SSYAGSNNWV			train set	104
C003_P2_IgG_G1-P1369		Spike	Wang et al. Nature 592:616-622 (2021)	GYRFTSYW	SSDVDNYNY	IYPDDSDT	DVT	ARHLRAYCGGDCYSPSFDY	SSYTSGSTHVV			train set	3303
C12C7		Spike	Tong et al. Cell 184:4969-4980.e15 (2021)	GFTFSSYG	KLGDKY	IWYDGSNK	QDS	AREGIAAVYYMDV	QAWDSSTAV	MW718462.1	MW718614.1	train set	3075
241-14-IgA_1A01		HA	Dugan HL et al. Science translational medicine. 2020 Dec 9;12(573).	GFTFSSYT	QDLSNS	IFTSRYI	DAS	ARDRGSTTADY	QQYVF	MW079651.1	MW079759.1	train set
MOD3_P2_IgG_E7-P1369		Spike	Wang et al. Nature 592:616-622 (2021)	GYTFTSYH	TGAVTSGYF	INPSGGSA	STG	ARSHSVAVAGTIF	LLYYGDTQLWV			train set	3593
C004_P2_IgG_E11-P1369	1	Spike	Wang et al. Nature 592:616-622 (2021)	GITVSSNY	QGISSY	IYSGGTT	AAS	ARDLQVYGMDV	QHPNSYSIS			train set	42
MOD7_P1_IgG_E10-P1369		Spike	Wang et al. Nature 592:616-622 (2021)	GFTFNDFA	SSDVGGHTF	ISYDGMRK	EVT	ARDGEGIIVAAMDY	SSYAGSNNYV			train set	3811
CQTS187		Spike	Patent: CN111925444A	EIIVSSNY	QSINNY	VYSGGST	AAS	AREAPNSRGSGTNFDY	QQSYSTPPYT	MW587632.1	MW587633.1	train set	470
54.a.14_Heavy		HA	Joyce et al. Cell 166:609-623 (2016)	GYTFTSYG	HSVSRY	ISAYTGHT	GAS	ARDRIQGAVALPNEQLNWFDP	QQHSNWPRT	KX387074.1	KX386453.1	train set
017_10_5A01		HA	Andrews et al. Sci Transl Med. 7:316ra192 (2015)	GFTFSDYY	QDISNY	ITSSGSYT	DAS	VRGGPSDFAVLWS	QQYVA	KU167169.1	KU167313.1	train set
W85-2E02		HA	Liu et al. Nat Commun. 10:324 (2019)	WVFHWLL	SSDVGHYNY	QSWWRH	EVT	ESRERWLQLHAVPVF*Y	SSYTSTYTLV	MK311685.1	MK312091.1	train set
9174		HA	Raymond et al. Nat Med. 22:1465-1469 (2016)	GYSFIGYW	QSVDSSS	INPRDSDT	AGS	ARVVADREGFGYYYGMDV	QQCDNSPWT	KU948670.1	KU948678.1	train set
COVD21_P3_HC_C9-p1369	1	Spike	Robbiani et al. Nature 584:437-442 (2020)	GFTVSSNY	SSDIGVYNY	IYSGGST	DVT	ARDLGERGMDV	SSYRGSSTPYV	MW293087.1	MW293542.1	train set	2905
Mod11_P2_IgG_C10-P1369	111	Spike	Wang et al. Nature 592:616-622 (2021)	GFIFSSYA	QSISSW	ISGSGGST	DAS	AKGPRGSYDYFEY	QQFSSYAT			train set	3476
CnC2t1p1_B10	15	Spike	Kreer et al. Cell 182:843-854.e12 (2020)	GGTFSSYA	QSVSSY	IIPIFGTA	DAS	ARVSGYDSSGYWGDY	QQRSNWPPALT	MT658806.1	MT658834.1	train set	79
COV2-2622		Spike	Zost et al. Nat. Med. 26:1422-1427 (2020)	GGSISSSNW	SSDVGSYNL	IYHSGST	EVS	ARGWYFDY	YSYAGSSTWV	MT665634.1	MT665247.1	train set	4622
COV2-2173		Spike	Zost et al. Nat. Med. 26:1422-1427 (2020)	GFTFDDYG	QSVSTW	INWNGGST	EAS	ARRRSSSRYSSGWYMYYYYMDV	QQYNTYSGT	MT665656.1	MT665269.1	train set	247
COVA2-31		Spike	Brouwer et al. Science 369:643-650 (2020)	GYTFTGQD	QSLLHSDGKTY	INPSSAGT	EVS	RKMLTIFGKVNQTMLLIS	MQSIQLPPT			train set	857
56.a.05_Heavy		HA	Joyce et al. Cell 166:609-623 (2016)	GDTVSSNSAA	QSVASSY	TYYRSKWYN	GAS	ARGSAMIFGIVIILES	QQYDGSQYT	KX387167.1	KX386539.1	train set
COV2-2034		Spike	Zost et al. Nat. Med. 26:1422-1427 (2020)	GYTFTTYG	QSISSY	ISAYNGNS	AAS	ARDLPIKVVVPAADYNWFDP	QQSYSTPPT	MT665731.1	MT665344.1	train set	4492
P008_080		Spike	Graham et al. Immunity 54:1276-1289.e6 (2021)	GFTFSIYW	KLGDKY	INSDGSST	EDG	ARDHVVAATPGMDV	QAWDRTTAV	MW802450.1	MW802343.1	train set	1523
C1232	4	Spike	Cho et al. Nature 600:517-522 (2021)	GFTVSRNY	QGISSY	IFSGGST	AAS	ARDLEMAGGFDS	QHLNSYPSIT			train set	970
COV072_Plate2_HC_74-P1369		Spike	Robbiani et al. Nature 584:437-442 (2020)	GGSISSSSYY	QSISSY	IYYSGST	AAS	ARRPPGDYYYMDV	QQSYSIPQIT			train set	2771
COV2-2675		Spike	Zost et al. Nat. Med. 26:1422-1427 (2020)	GFTFSIYG	QNIGSS	ISFDGSNK	YAS	AKDGSGSYYGWFDP	HQSSSLPPT	MT665667.1	MT665280.1	train set	4631
COVD21_P2_HC_B11-p1369		Spike	Robbiani et al. Nature 584:437-442 (2020)	GFTFSSYG	QSLVFSDGNTY	IWHDGSNK	KVS	ARDPSVVVTAIDFDY	MQGTHWPWT	MW293222.1	MW293677.1	train set	2874
HK_CV-X1-140		Spike	Kreye et al. Cell 183:1058-1069 (2020)	GGTFNNYI	QSLIHHYGHNY	HIPMFGTA	LVH	ARFGGTSQSSGYYGFDN	MQPLQTPYT			train set	1837
ADI-55974		Spike	Wec et al. Science 369:731-736 (2020)	GFDFRPYA	QSVGRF	ISHDGVHT	DAS	ARDNALQNAQIGYLDY	QRRGDGYN	MT565948.1	MT565949.1	train set	696
56.f.01_Heavy		HA	Joyce et al. Cell 166:609-623 (2016)	GHTLSELS	QGISNY	FDPEDGES	YAS	ATGSYCSATYCSFDY	QQFYGSLPLT	KX387210.1	KX386578.1	train set
31.a.81_Heavy		HA	Joyce et al. Cell 166:609-623 (2016)	GFTFKNSA	QSVSSN	ISGNGGST	GAS	AKDRSPPIYDLLPGYYSTYYYMDV	QQYNNWLRT	KX386995.1	KX386390.1	train set
029_09_4A01		HA	Andrews et al. Sci Transl Med. 7:316ra192 (2015)	GGIMRRNG	ESLLHSDGKTY	IIAIFGTP	EVS	VASSGYHLHRETWGY	MQTIQLPGT	KU167188.1	KU167323.1	train set
T2-6C		HA	Huang et al. J Clin Invest. 125:2631-2645 (2015)	GFIFSNYA	QSVSTN	VTGGGSST	GTS	AKSAETQYFYDSNGYAY	QQYNDWPRT	KP231626.1	KP231647.1	train set
C567		Spike	Gaebler et al. Nature 591:639-644 (2021)	GGSVINGSYY	SSNIGNNY	VYYSGST	ENN	ATGSKSSYYFDY	GTWDSSLSVPYV			train set	1439
31.b.13_Heavy		HA	Joyce et al. Cell 166:609-623 (2016)	GYSFSSYG	QGLVYIDGNTY	ISAYNGNT	NVF	ARDRPHILTGFDFEY	MQGTYWPYT	KX387026.1	KX386421.1	train set
COV072_Plate2_HC_25-P1369		Spike	Robbiani et al. Nature 584:437-442 (2020)	GFTFSTYG	QGIRND	IWYDGNNK	AAS	ATSLFGIISLDY	LQDYNYPYT			train set	2762
MOD7_P1_IgG_F7-P1369		Spike	Wang et al. Nature 592:616-622 (2021)	GGTFNSYV	SSNIGAGYD	IIPIVGIP	DNS	ARDVGYSGYGANSYFDY	QSYDSSLSGSV			train set	230
C596		Spike	Gaebler et al. Nature 591:639-644 (2021)	GITFSHYG	QDVSNS	ISSDGSKK	DAS	AKDLGYYYGPPYGPDY	LQYDNFSMYT			train set	1453
MOD7_P2_IgG_A6-P1369	2	Spike	Wang et al. Nature 592:616-622 (2021)	GFIVSRNY	QSVSSY	IYPGGST	GAS	ARDYGDYYFDY	QQYGSSPRT			train set	46
MOD3_P1_IgG_C4-P1369		Spike	Wang et al. Nature 592:616-622 (2021)	GYTFTSYY	DIGSKS	INPNGG	DDS	AREGSTGTAFLDY	QVWDGSSGHHVV			train set	214
C2020	68	Spike	Cho et al. Nature 600:517-522 (2021)	GLTVSSNY	QGISSY	IYSGGST	AAS	ARETYAFDI	QQLNSYSYT			train set	1089
HL_CV07-262		Spike	Kreye et al. Cell 183:1058-1069 (2020)	GYTFTGYY	SSDVGSYNL	INPNSGGT	EGS	ARVGWYDFGTPGDYYYYYGMDV	CSYAGTSTFV	MW002772.1	MW002790.1	train set	2230
C1255		Spike	Cho et al. Nature 600:517-522 (2021)	GYTFTNYY	SSNIGSNY	INPSGGST	RNN	ARDENFIPARGAMDV	AAWDDSLSGWV			train set	976
CQTS148		Spike	Patent: CN111925443A	GFSLSTSGVG	QSINYY	IYWDDDD	AAS	AHSLPSKYSYSYGSFDY	QQSYSAPYT	MW587574.1	MW587575.1	train set	364
C1-2E01		HA	Henry et al. Cell Host Microbe. 25:357-366.e6 (2019)	GFNFEHYG	HNIGSY	ITWNGGDT	ASS	AREMRDPYDAFDL	QQSSTNPKT	MH205268.1	MH205470.1	train set
MOD6_P1_IgG_B6-P1369		Spike	Wang et al. Nature 592:616-622 (2021)	GYSFTSYW	QSVSSSY	IDPSDSYT	AAS	ARHSYGDYSDFDY	QQYGTSAVT			train set	3698
C004_P2_IgG_B12-P1369		Spike	Wang et al. Nature 592:616-622 (2021)	GGSISSTNW	SSDVGSYNY	IYHSGST	DVS	ARKVFTVTSPQFDY	CSYAATYTVV			train set	3353
C1266	1	Spike	Cho et al. Nature 600:517-522 (2021)	GITVSSNY	QGISSY	IYSGGST	AAS	ARDLQVYGMDV	QQPNTYSIS			train set	42
C2174		Spike	Cho et al. Nature 600:517-522 (2021)	GGSISSYY	SSDVGGYNY	IYYSGGT	DVS	ARDLPHYDFWSGSSLDAFDI	SSYTSSSTRV			train set	1147
MOD9_P1_IgG_F9-P1369		Spike	Wang et al. Nature 592:616-622 (2021)	GGTFSSYS	NSNIGAGYD	IIPILGIA	DNN	AREEGRPGYCSSTSCYID	QSYDSSLSGSV			train set	635
C004_P2_IgG_F5-P1369		Spike	Wang et al. Nature 592:616-622 (2021)	GFTFDDYA	SSNIGSNY	VTWNSGTL	RNN	VKDIGFRDRMGPRYGMDV	AAWDDSLSGPV			train set	3369
MOD7_P1_IgG_G5-P1369		Spike	Wang et al. Nature 592:616-622 (2021)	GFIVSSKY	QSVSSSY	IYSGGST	GAS	ARDLMERGGLDY	QQYDSSPPLIT			train set	226
ADI-55730	104	Spike	Wec et al. Science 369:731-736 (2020)	GDSISGDYW	QSVGNNY	ISHSGSI	GAS	ARVRVGASHHNFWSGYYTDAFDI	QQYGTSPVYT	MT565822.1	MT565823.1	train set	173
AG2-F02		HA	Henry et al. Cell Host Microbe. 25:357-366.e6 (2019)	GFTFSNYA	QSVRYF	ISYDSSNR	DAS	ARGEVINGPLYYFDY	QQRSTWAHIT	MH205304.1	MH205510.1	train set
150055-015_1A03		HA	Henry et al. J Virol. 93:e01150-19 (2019)	GFTFSSYA	DLEEKY	IWYDGSYK	EDK	ARDYAAAGNGFNYLDY	QAWDRRTLYV	MN267227.1	MN267312.1	train set
PDI_241		Spike	Wheatley et al. Cell Rep. 37:109822 (2021)	GEPLSGYF	QSVGSY	ISLRGSA	GVS	SRGVVLNNVVWFDP	QQRSIWLT			train set	4379
S144-509		Spike	Dugan et al. Immunity 54:1290-1303.e7 (2021)	AYTFTTYW	QSISSW	IYPGDSDT	DAS	ARLLLVAGPFDY	QQYNSYPWT			train set	1247
MOD9_P2_IgG_E1-P1369		Spike	Wang et al. Nature 592:616-622 (2021)	GGSFSSGGDS	NSNIGAGYD	IYHSGST	DNS	ARDYPGSGSSTPFYCTMDV	QSYDSSLSGSV			train set	4012
HK_CV38-132		Spike	Kreye et al. Cell 183:1058-1069 (2020)	GGSISSGGYY	QSVLYSSNNKNY	IYYSGST	WAS	ARAERSITIFGVVTSAFDY	QQYYSTPYT			train set	2047
C2329		Spike	Cho et al. Nature 600:517-522 (2021)	GYTFTSHG	SSDVGSYNL	ISAYNGNT	EGS	ARASGFMVRGVNPNYYYYMDV	CSYAGSSTWV			train set	328
MOD8_P1_IgG_C8-P1369		Spike	Wang et al. Nature 592:616-622 (2021)	GFTFSTYG	QDISNY	ISYDGSNK	DAS	AKAGGYSYAYYSDY	QQYDNLPLT			train set	3887
CN1-4		Spike	Jennewein et al. Cell Rep. 36:109353 (2021)	GFTFSSHW	TGTVTSGSY	IIGDGSEI	DTS	LRGHVSGSTRHFDY	LLYNGGVWV	MZ151193.1	MZ151194.1	train set	1599
COV107_Plate1_HC_88-P1369	68	Spike	Robbiani et al. Nature 584:437-442 (2020)	GLTVSSNY	QGISSY	IYSGGST	AAS	AREVAAFDI	QQLNSYPPG			train set	2807
315-27-1C08		HA	Andrews et al. Sci Immunol. 2:eaan2676 (2017)	GYTFTGNY	SSDVTSYNY	INPKSDGT	EVS	ARDKGLRYFDWLSGGMDV	CSSTSSTTVV	MF288999.1	MF289044.1	train set
COV2-2256		Spike	Zost et al. Nat. Med. 26:1422-1427 (2020)	GYTFTSYA	NIGSKN	INTDTGNP	DDS	ARDPSYCSSTRCYTVGWFDP	QVWDSSSDPVV	MT665592.1	MT665205.1	train set	4508
C2221	4	Spike	Cho et al. Nature 600:517-522 (2021)	GFTVSSNY	QGISSY	IYSGGST	AAS	ARDLEEKGAFDI	QQLNSYPPYT			train set	1162
1000-2C02		HA	Wrammert et al. J Exp Med. 208:181-193 (2011)	GLNFISYA	QSVRFY	VSGTGGTT	DAS	AKHVTGYYLSGGEGGGGTLDV	QQRINWPLT	HQ689702.1	HQ689718.1	train set
COV072_P3_HC_36-P1369		Spike	Robbiani et al. Nature 584:437-442 (2020)	GFSFRSYS	SSNIGNNA	ISSSSSYI	YDD	ARMGLELPGLDYGMDV	AAWDDSFNGPV			train set	2739
C1-2-2G01		HA	Henry et al. Cell Host Microbe. 25:357-366.e6 (2019)	GFTFSKYG	QGISRA	ISIGGGYA	DVS	AKNRGWQLGPDAFDI	QQFNSYPIT	MH205256.1	MH205453.1	train set
C2319	2	Spike	Cho et al. Nature 600:517-522 (2021)	VFTVSSNY	QSVSSN	IYSGGST	GAS	ARDYGDFYFDY	QQYNNWPRT			train set	34
Mod11_P1_IgG_C2-P1369		Spike	Wang et al. Nature 592:616-622 (2021)	GGSISSSRYY	QGISNS	IYYGGST	AAS	ARLYGASLAAE	QQYYSIPS			train set	3440
HK_CV01-274		Spike	Kreye et al. Cell 183:1058-1069 (2020)	GFTFSSYG	QSVLYSSNNKNY	ISYDGSNK	WAS	AKDNGDYACFDY	QQYYSTPLT			train set	1899
R95-2F04		HA	Liu et al. Nat Commun. 10:324 (2019)	GFSFDDYA	GSDVGHYNR	ISWDSGNT	EDN	AKDVGGGNYDYYYYMDA	CSYVTSTTYV	MK311808.1	MK312137.1	train set
PZF12_P1_IgG_D1-P1369		Spike	Wang et al. Nature 592:616-622 (2021)	GGSISSGGYY	QSISKW	IYYSGST	KAS	ARSGLLPAEYSYYYMDV	QQYNRYWT			train set	4121
MOD3_P1_IgG_B4-P1369		Spike	Wang et al. Nature 592:616-622 (2021)	GFTFSSYG	SSNIGAGYD	ISYDGSNK	GNS	AKGPWYSSSWYTYYFDY	QSYDSSLSVSYV			train set	3533
MOD6_P2_IgG_A7-P1369		Spike	Wang et al. Nature 592:616-622 (2021)	GFTFTTPSA	ESVRSTH	IVVGSGNT	GAS	AAVYCTTTCSDAFDI	QQYDISPWT			train set	3745
K77-2A08		HA	Liu et al. Nat Commun. 10:324 (2019)	GFSFSSHD	SFDVGGYNY	IRYDGSNE	GVT	ANAADEWGGGLQHDY	SSYTASTTWV	MK311408.1	MK312013.1	train set
COV107_Plate1_HC_10-P1369	21	Spike	Robbiani et al. Nature 584:437-442 (2020)	GFTFSSYA	QSISSY	ILYDGSNK	AAS	ARDQDLDTAMVTLFDY	QQSYSTPPWT			train set	107
Wang-C454		Spike	Wang et al. Sci Transl Med. 13:eabf1555 (2021)	GFTFSSYT	QGISNY	ISYDGSNK	AAS	ARGPRGYYDFWSGYENEYYFDY	QKYNSAPLT	MW293218.1	MW293673.1	train set	4209
310-18A3		HA	Whittle et al. J Virol. 88:4047-4057 (2014).	GGIFNSYA	RSDVGGYNY	IIAIFRTT	DVT	VRSPGYSYGTNMNNWFDP	CSYAGSNTFV	KJ149370.1	KJ149297.1	train set
MOD8_P1_IgG_F11-P1369		Spike	Wang et al. Nature 592:616-622 (2021)	GYTFTGYY	QSISSW	LNPNSGGT	KAS	AKDWGCSGGYCYPEYFDY	QQYNTLVG			train set	122
MOD6_P2_IgG_C1-P1369		Spike	Wang et al. Nature 592:616-622 (2021)	GGSFSGYY	SIGSKS	INHSGNT	YDY	ARLQDNIVAPFDY	HVWDTSVV			train set	3754
COVD21_P1_HC_H9-p1369		Spike	Robbiani et al. Nature 584:437-442 (2020)	GYTFTGYY	QDISNY	LNPISGGT	DAS	ASPASRGYSGYDHGYYYYMDV	QQYDNLPIT	MW292934.1	MW293389.1	train set	65
MnC4t2p1_B3		Spike	Kreer et al. Cell 182:843-854.e12 (2020)	GFTFDDYA	QGISSW	ISWNGGIL	AAS	AKDLRRQDYYADWYFDL	QQGNSFPFT	MT658828.1	MT658856.1	train set	491
PZF10_P2_IgG_C4-P1369		Spike	Wang et al. Nature 592:616-622 (2021)	GGSISSGNYY	SSTVGGYNY	IYTSGNT	DVS	AREMWLQFEYWYFDL	CSYAGSYTVV			train set	4084
Mod4_P4_IgG_F11-P1369		Spike	Wang et al. Nature 592:616-622 (2021)	GFTFSNYA	NIGSIN	ISGSGGST	RDS	AKSRFSEDLEPFAY	QVWDSSTGYVV			train set	3674
HK_CV38-131		Spike	Kreye et al. Cell 183:1058-1069 (2020)	GFTFSDYY	QGISSY	ISSSGSTI	AAS	ARDHSVRFLEWLLPY	QQLNSYPWT			train set	2046
COV2-2694		Spike	Zost et al. Nat. Med. 26:1422-1427 (2020)	GGTFSSYT	SSNIGAGYD	IIPILAVA	GNT	ARDHSGYYDSTSLMSPFFDY	QSYDSSLNGDV	MT665505.1	MT665118.1	train set	4635
C3-2-3F02		HA	Henry et al. Cell Host Microbe. 25:357-366.e6 (2019)	GFTFRVYD	QGVGND	IRRDGSNE	AAS	AKLPQRLDEGDYYFDMEV	LQHSTYPLT	MH205282.1	MH205490.1	train set
W85-3D10		HA	Liu et al. Nat Commun. 10:324 (2019)	GLSVSGNY	QSISTY	MYAGGRK	AAS	AGTYLEWLDY	QQTYSSLIT	MK311671.1	MK311948.1	train set
C12I10		Spike	Tong et al. Cell 184:4969-4980.e15 (2021)	GYTFTSYA	KLGDKY	INAGNTNT	QDS	VDGSSGAFDI	QAWDSSTVV	MW718473.1	MW718625.1	train set	3084
C003_P1_IgG_C6-P1369		Spike	Wang et al. Nature 592:616-622 (2021)	GYTFTTFG	QSISRW	ISSYNGNT	MAS	ARVNRGGEDAFD	QQYNTYST			train set	3274
C001_P1_IgG_B1-P1369		Spike	Wang et al. Nature 592:616-622 (2021)	GGTFSSYT	SSNIGAGYD	IIPILGIA	ANS	ARDRGYSSSGSNNWFDP	QSYDSSLSGGV			train set	3244
COV2-2848		Spike	Zost et al. Nat. Med. 26:1422-1427 (2020)	GFTFSRYA	ALPKQY	ISYDGRNE	KDS	ARDLAYHPYRDYGDDDYYYYYGMDV	QSADSSGTYRV	MT665572.1	MT665185.1	train set	4684
31.b.14_Heavy		HA	Joyce et al. Cell 166:609-623 (2016)	GYDFSSYG	QGLVHIDGNTY	ISAYNGHT	NVF	ARDRPHILTGFDFEF	MQGTYWPYT	KX387027.1	KX386422.1	train set
PZF10_P1_IgG_C4-P1369	24	Spike	Wang et al. Nature 592:616-622 (2021)	GGTFSSYT	NSNIGAGYD	IIPILGIP	INT	ARLRGYSGYGAAGYFDY	QSYDSSLSVEV			train set	638
P008_067	43	Spike	Graham et al. Immunity 54:1276-1289.e6 (2021)	EFIVSRNY	QGIRND	IYSGGST	AAS	ARELVGYFDY	QHLNSYPRYT	MW802441.1	MW802334.1	train set	1514
MOD7_P2_IgG_E6-P1369		Spike	Wang et al. Nature 592:616-622 (2021)	GGSISGNY	QGINGY	IYASGST	ATS	AGSFRYNYDYSDYYSLDPFDY	QQLNSYLFT			train set	3852
MOD8_P1_IgG_H8-P1369		Spike	Wang et al. Nature 592:616-622 (2021)	GFTVNSNY	QDLSNY	IYSGGST	DTS	ARCCIARPGYNS	QQSDNLPYT			train set	3909
01.a.32_Heavy		HA	Joyce et al. Cell 166:609-623 (2016)	GDFPNAYY	QGITNY	ITRSGST	AAS	ARYPLYHDSRGVFYQKVTAYGMDV	QQLHDYPRT	KX386614.1	KX386154.1	train set
C588		Spike	Gaebler et al. Nature 591:639-644 (2021)	GFTFSGSA	QSVSSY	IRNKANSYAT	DAS	TKDIAAGIPALNWFDS	QQHTNWPPRIT			train set	1449
C038		Spike	Robbiani et al. Nature 584:437-442 (2020)	GFTFNRIA	SGSIASNY	ISFDGSYE	EDT	AKSPMGYCTNGVCYPDS	QSYDINSRWV			train set	186
MOD9_P2_IgG_H10-P1369		Spike	Wang et al. Nature 592:616-622 (2021)	GYTFMNYG	QSLLHSDGKTY	ISGYNGNT	EIS	ARDGCSGDTCFDP	MQSIQLPIT			train set	4033
C1-2-E05		HA	Henry et al. Cell Host Microbe. 25:357-366.e6 (2019)	GFSFSLYS	QSVGSS	ISSSSGTK	GAS	VREEVIVGGIPFDY	HQYHDWPPWT	MH205251.1	MH205459.1	train set
PZF10_P2_IgG_B3-P1369	27	Spike	Wang et al. Nature 592:616-622 (2021)	GGSISSGGYY	QDISKY	IYYSGST	DAS	ARDYGGNANYFDY	QQYGYLPLT			train set	26
FISW-o.02		HA	Cheung et al. Cell Rep. 32:108088 (2020)	GFSLATSGMC	NIGLKH	INWDDDK	DDS	ARLPYGDFGRMFDY	QVWDSSSDHPVV	MT755767.1	MT755795.1	train set
16.a.56_Heavy		HA	Joyce et al. Cell 166:609-623 (2016)	GYSFTRYG	QSIARF	ISGYTGDT	YAS	ARDKKQGEVVLPGVSFRWFAP	QQSYNVPHT	KX386732.1	KX386252.1	train set
COVA1-20		Spike	Brouwer et al. Science 369:643-650 (2020)	GFTFSSYS	NIGSKS	ISSSSSYI	YDS	AGDQNLYCSGDSCYYHYYGMDV	QVWDSSSDHWV	MT599839.1	MT599923.1	train set	823
PDI_215		Spike	Wheatley et al. Cell Rep. 37:109822 (2021)	GFTFSDYY	QSVSSSY	ISGGSSFT	GAS	ARSPPTGDSSDWYDSPAYNNYYMDV	QQYGTSPTVT			train set	4361
54.a.80_Heavy		HA	Joyce et al. Cell 166:609-623 (2016)	GYTFSRYG	QSVSTY	ISGYTGDT	GAS	ARDRIQGVVALPKEQLNWFDP	QQHRNWPRT	KX387140.1	KX386518.1	train set
FluA-152		HA	Zost et al. J Clin Invest. 131:e146791 (2021)	GFSLSTSGMC	QSISNY	IDWGDDK	VAS	ARTHAERLYTSDYYYYAMDV	QQTYSSLT	MZ328332.1	MZ328333.1	train set
16.a.80_Heavy		HA	Joyce et al. Cell 166:609-623 (2016)	GYTFTSFG	QDIARF	ISGYTGNT	YAS	ARDRKQGEVVLPAASFRWFAP	QQSYSAPFT	KX386756.1	KX386269.1	train set
C053	14	Spike	Gaebler et al. Nature 591:639-644 (2021)	GFIVSNNY	SSDVGGYNF	IYSGGTT	DVS	AREGDVEGYHDSWSGYSRDRYYFDY	SSYTNNNTRV			train set	7
LAH5V		HA	Adachi et al. Nat Commun. 10:3883 (2019)	GYTFSTYD	QSINTF	MIPSSGKT	DAS	ARGSRPRNSGSGPYVYWFDP	QHRSSWMYT	LC457996.1	LC457986.1	train set
3555-A		HA	Lee et al. Cell Host Microbe 25:367-376.e5 (2019)	GGSITTRSFY	SSDVGYYNY	IYYSGST	EVS	ARTLLDQGEAFHI	SSYAGSNNFNV	MK353364.1	MK353365.1	train set
CQTS171		Spike	Patent: CN111925444A	GYTFTSYG	QSVRGSY	ISVYNGNT	GAS	AVLDYCSGGSSSSGYYNYGMDV	QQYGRSPYT	MW587610.1	MW587611.1	train set	373
CC12.3	2	Spike	Rogers et al. Science 369:956-963 (2020);Yuan et al. Science 369:1119-1123 (2020)	GFTVSSNY	QSVSSY	IYSGGST	GAS	ARDFGDFYFDY	QQYGSSPRT	MT594040.1	MT594073.1	train set	2
P008_006		Spike	Graham et al. Immunity 54:1276-1289.e6 (2021)	GFTFNIYV	QSISTW	ISYDGSNE	KAS	AKGRSGSYFNPLDY	QQYNSYL	MW802410.1	MW802303.1	train set	1489
COVA2-47		Spike	Brouwer et al. Science 369:643-650 (2020)	GFTFDDYA	QSVLYSSNNKNY	ISWNSGSI	WAS	AKVATYYYDRSGYYYGGALDY	QQYYSTPPLT			train set	872
COVD21_P1_HC_C4-p1369	5	Spike	Robbiani et al. Nature 584:437-442 (2020)	GFTFSSYG	QSVSSRN	ISYDGSNK	GAS	AKAGGPYCSGGSCYSSYFDY	QQYGSSPAIT	MW293190.1	MW293645.1	train set	2845
HK_CV01-154		Spike	Kreye et al. Cell 183:1058-1069 (2020)	GFTFDDYA	QSILYSSNNKNY	ISRNSATI	WAS	AKNSASCADDLCYFDI	QQYYSGPRT			train set	1874
MOD8_P2_IgG_C4-P1369	4	Spike	Wang et al. Nature 592:616-622 (2021)	GLIVSSNY	QGISSY	IYSGGST	AAS	ARDLGARGGFDI	QQLDTFPL			train set	177
HL_CV03-177		Spike	Kreye et al. Cell 183:1058-1069 (2020)	GFTFSSYA	KLGDKY	ISGSGGST	QDS	AKDSGSYLLN	QAWDSSTYV			train set	2162
13001-07_4B03		HA	Dunand et al. Cell Host Microbe 19:800-813 (2016)	GYIFTNNY	SSNIGASYD	INPNTGST	HNS	ARDQRYPQGPFDYGEFYGDWFDP	QSYDSSLSGWV	KU987573.1	KU987574.1	train set
C2036		Spike	Cho et al. Nature 600:517-522 (2021)	GYTFTNYY	QSVSSY	INPSGGST	DAS	ARDLVVVPAAMGMDV	QQRSNWPPFT			train set	315
MOD8_P1_IgG_A6-P1369		Spike	Wang et al. Nature 592:616-622 (2021)	GFTFSNYA	QSVLYSSNNENY	ISGSGGST	WAS	AKAYYYGSGSYWFDL	QQYYSTPLT			train set	623
HK_CV03-154		Spike	Kreye et al. Cell 183:1058-1069 (2020)	GYTLTELS	QSLVHSDGNTY	FDPEDGET	KIS	ATSTVIAAAGTVHYYYYYGMDV	MQATQFPYT			train set	1916
COV096_HC_137-p1369		Spike	Robbiani et al. Nature 584:437-442 (2020);Wang et al. Sci. Transl. Med. 13:eabf1555 (2021)	GFTFSSYD	QSISSY	IGTAGDT	AAS	ARGDSGSYLGVWYFDL	QQSYSSPPIT	MW293171.1	MW293626.1	train set	2944
K77-1C04		HA	Liu et al. Nat Commun. 10:324 (2019)	GGSISSSRYY	QSVLFRSNNKNC	IYYTGNT	WAS	AREGQWLDPNYFDY	QQYYSTPQT	MK311471.1	MK311907.1	train set
Mod11_P1_IgG_E7-P1369		Spike	Wang et al. Nature 592:616-622 (2021)	GGSFSGYY	QSLVHSDGNTY	INHIGIT	KIS	VRSCGGDCRHLDS	MQATQSIT			train set	3452
G32R10		Spike	Tong et al. Cell 184:4969-4980.e15 (2021)	GFTFSRYA	QSVSSN	ISGSGGST	GAS	AKDAGFIPLYYFDY	QQYNNWPWT	MW718434.1	MW718586.1	train set	3193
31.a.61_Heavy		HA	Joyce et al. Cell 166:609-623 (2016)	GFTFSNSA	QSVGSN	ISGNGGST	DAS	TKDRSPPVYELLTGYYSSFYYMDV	QQYNHWLRT	KX386975.1	KX386370.1	train set
MOD3_P2_IgG_E4-P1369		Spike	Wang et al. Nature 592:616-622 (2021)	GFTFSSYG	QSISSY	ISSDGSIK	AAS	ARDSNTVTTDLFDY	HQSYSTST			train set	3591
PZF12_P1_IgG_C7-P1369		Spike	Wang et al. Nature 592:616-622 (2021)	GFSVSNNY	ESISSY	VYSGGTT	KTS	ARAKAAPEGHYYFYYYGLDV	QHYNTYSYT			train set	120
030_09M_1D06		HA	Andrews et al. Sci Transl Med. 7:316ra192 (2015)	GGTFSTYA	SGHSSNA	IIPIFGTT	LNSDGTH	ARALARCGGGSCYLDFDC	QTWGTGIWV	KU167199.1	KU167443.1	train set
HK_CV05-138		Spike	Kreye et al. Cell 183:1058-1069 (2020)	GVSISNGGYY	QSITST	IYYSGSS	GAS	ARDYPFCGADCPWVDVFDI	QQYNNWPRT			train set	103
FY18-V		HA	Kallewaard et al. Cell 166:596-608 (2016)	GDSVSSNSAT	QSLRSY	TYYRSKWYN	ASS	ARGGHITVFGVNIDAFDV	QLSRT	KX398433.1	KX398442.1	train set
MOD3_P2_IgG_H3-P1369	2	Spike	Wang et al. Nature 592:616-622 (2021)	EFTVSSNY	QSVSSY	IYSGGST	GAS	ARDYGDWYFDY	QQYGSSPRT			train set	2
S5V2-29_Ig		HA	Watanabe et al. Cell 177:1124-1135.e16 (2019).	GGSVSSNIYY	QSIGAS	FYHSGSS	AAS	ARGGVENLMLVAVIQEMWYFDL	QQQGT	MH681666.1	MH681677.1	train set
C1438		Spike	Cho et al. Nature 600:517-522 (2021)	GYTFSSNG	VLAKKY	ISAYNGNT	KDT	ARDLGSSGYYDSSDSYVDFDY	YSAADNNRV			train set	298
COVA2-14	15	Spike	Brouwer et al. Science 369:643-650 (2020)	GGTFSSYA	QSVSSY	IIPIFGTA	DAS	ARVRYYDSSGYYEDY	QQRSNWPPMYT			train set	128
COV107_Plate1_HC_13-P1369		Spike	Robbiani et al. Nature 584:437-442 (2020)	GYTFTDYY	SSNIGSNT	INPNSGGT	SNN	ARDVIVSMVRGVIFRMDV	AAWDDSLNGVV			train set	2780
1009-3F01		HA	Wrammert et al. J Exp Med. 208:181-193 (2011)	GASISSGDSY	QNVRDY	ISNSGST	TAS	ARDSRLLEWFTVDSPYDYYAMDV	QQTYSPPRT	HQ689762.1	HQ689763.1	train set
HK_CV-X1-102		Spike	Kreye et al. Cell 183:1058-1069 (2020)	GGTFSSYA	QSVSSSD	IIPILGIA	GAS	ARSPRPLIVVVEDGMDV	QQYGSSPFT			train set	1831
W85-1H06		HA	Liu et al. Nat Commun. 10:324 (2019)	GFTFRNYD	NIGSES	VGSAGYP	DDS	ARLRPCGGDCYYLDY	QVWEGSSDHPLL	MK311534.1	MK312050.1	train set
HK_CV07-186		Spike	Kreye et al. Cell 183:1058-1069 (2020)	AYTFTSYY	QGISNY	INPRGGST	AAS	AKGRSTIFGVIVNQGDCYDY	QKYNSAPLT			train set	1988
C2443		Spike	Cho et al. Nature 600:517-522 (2021)	GGSVSSGSYY	ALPKQY	IYYSGST	KNT	AREGLRTLGPPQLPDYFGIDV	QSADSSGIYIWV			train set	1211
ADI-55986		Spike	Wec et al. Science 369:731-736 (2020)	GFTFSSYG	QSVLYSSNNKNY	IWYDGSNK	WAS	ARVGSGRVY	QQYYSTPYT	MT565968.1	MT565969.1	train set	4257
K77-1F09		HA	Liu et al. Nat Commun. 10:324 (2019)	GYTFTHYA	ALPKRY	ISTYNGYT	KDS	ARVPLSFGEPTYYFDY	QSADGSGTNWV	MK311355.1	MK312007.1	train set
C594		Spike	Gaebler et al. Nature 591:639-644 (2021);Robbiani et al. Nature 584:437-442 (2020)	GFTFSSYG	QSVSSN	ISDDGSNK	GAS	AKSWWLSENWFDP	QQYNNWPLT			train set	356
Mod1_P1_IgG_G11-P1369	16	Spike	Wang et al. Nature 592:616-622 (2021)	GGSISSYY	SSDVGGYNY	IYYSGGT	DVS	ARAAGVRSVVAAASTYYYYYGMDV	SSYTSSGWV			train set	11
13001-22_3E05		HA	Dunand et al. Cell Host Microbe 19:800-813 (2016)	GFTFSSYD	MLGDKY	IGTAGDP	EDT	ARGVAASLVPRRYYYGLDV	QAWTGSTPVV	KU987557.1	KU987558.1	train set
COV2-2822		Spike	Zost et al. Nat. Med. 26:1422-1427 (2020)	GVTVSSNY	QGISSY	IYSGGST	AAS	ARGPEPDAFDI	QQSYSNPSYT	MT665529.1	MT665142.1	train set	4675
H1N1_300-16-IgG-2E02_		HA	Dugan HL et al. Science translational medicine. 2020 Dec 9;12(573).	GNTFTKYA	QDIKKY	MNPNFGTT	DAS	ARAKLLGEVSLGPPEF	QQYHNLIPMDT	MW067407.1	MW067525.1	train set
240-14-IgA_2B03		HA	Dugan HL et al. Science translational medicine. 2020 Dec 9;12(573).	GFTFRNYE	QDISNS	ISSSGSTL	GAS	ARGNQEGVGELSSQGVFDN	QQYDHLPYT	MW079689.1	MW079796.1	train set
COVD21_P2_HC_H4-p1369		Spike	Robbiani et al. Nature 584:437-442 (2020)	GYSFSSYC	QSVSSN	IYPGDSDT	GAS	ARQWRGYYDRSGYYHFDAFDI	QQYNNWLGT	MW293201.1	MW293656.1	train set	2897
HL_CV38-233		Spike	Kreye et al. Cell 183:1058-1069 (2020)	GASISSDNW	SSDVGAYNY	IYHRGTT	GVT	VTGGRWRFDP	CSYAGTYTYWL			train set	2303
MOD8_P1_IgG_C3-P1369		Spike	Wang et al. Nature 592:616-622 (2021)	GGSFSGYF	QGISNS	ITHSGST	AAS	ARGKGLFES	QQYYSAPPRT			train set	3884
PZF10_P1_IgG_F3-P1369	31	Spike	Wang et al. Nature 592:616-622 (2021)	GGSISSYY	QSVSSY	IFYSGST	DAS	ARDRGYDSSGPDAFDI	QQRSNWPGT			train set	119
HL_CV03-160		Spike	Kreye et al. Cell 183:1058-1069 (2020)	GYSFTSYW	SSNIGAGYD	IDPSDSYT	GNS	ARLGADSSGYYLPSGGIGY	QSYDSSLSGSKV			train set	2155
100F4		HA	Hu et al. J Virol. 86:2978-2989 (2012)	GDSVSSGSYY	SSNIGAGYS	MHGSGHT	GSN	ARALLTTVTTFEY	QSYDSSLSGSQV	JF274052.1	JF274053.1	train set
MOD3_P2_IgG_H10-P1369		Spike	Wang et al. Nature 592:616-622 (2021)	GFPFSTYA	QSLLHSNGYNY	ISLDGNNK	LGS	ARGGVRGALGRGALDV	MQTLQTPYT			train set	3605
R95-2G09		HA	Liu et al. Nat Commun. 10:324 (2019)	GGSISSSAYY	QSLLHSNGYNY	LHYSGST	LGS	ARRGYNGNYYEYFHH	MQALQTPHT	MK311847.1	MK311995.1	train set
C2108		Spike	Cho et al. Nature 600:517-522 (2021)	GFTFSSYD	QSISSY	IGTAGDT	AAS	ARADYGDYGFYWYFDL	QQSYSTFGT			train set	1117
COVD57_P2_HC_A9-1369		Spike	Robbiani et al. Nature 584:437-442 (2020)	GYSFTSYW	SSDIGVYNY	IYPGDSDT	DVT	ARGIAVDWYFDL	SSYRGSSTPYV			train set	2928
PZF12_P2_IgG_H2-P1369		Spike	Wang et al. Nature 592:616-622 (2021)	GGSISSGGYY	QSLLHTNGYNY	IYYSGST	LGS	ARDSSVERYYDSSGYWKPLFDP	MQALQTPPT			train set	4175
EM-3B01		HA	Wrammert et al. J Exp Med. 208:181-193 (2011)	GFTFSSYS	QSVSSN	ISSSSSYI	GAS	ARRPSGFLEGYYYYYMDV	QQYNNWPLT	HQ689728.1	HQ689722.1	train set
MOD6_P2_IgG_B12-P1369		Spike	Wang et al. Nature 592:616-622 (2021)	GGTFGSYA	QSINTW	IIAILGKP	DAS	ARHHHDVDKPMVNFFDY	QQYYNYPWT			train set	3749
ADI-56031		Spike	Wec et al. Science 369:731-736 (2020)	GGTLSHYA	QFVVHTDGNTY	IMPVSGTV	KVS	ARDPSIVDSGPHHWYDLDI	MQATEWPRT	MT566054.1	MT566055.1	train set	9
HL_CV07-315		Spike	Kreye et al. Cell 183:1058-1069 (2020)	GFTFDDYA	SSNIGNNY	ISWNSGSI	ENN	AKDFLWDLHPPRYYGMDV	GTWDSSLNGV	MW002786.1	MW002804.1	train set	2241
C1314		Spike	Cho et al. Nature 600:517-522 (2021)	GFTFSSYG	SSNIGAHYD	ISYDGSNK	GNS	ARGWFGEEVGYYYFGLDV	QSYDSSLSGWV			train set	281
MOD7_P1_IgG_H4-P1369		Spike	Wang et al. Nature 592:616-622 (2021)	GFTVSSNY	SSDVGGYNY	IYSGGST	EVS	ARDLRSGWYSMGAFDI	SSYAGSNNWV			train set	3832
16.a.59_Heavy		HA	Joyce et al. Cell 166:609-623 (2016)	GYSFTRYG	QSVARF	ISGYTGNT	YAS	ARDKKQGEVVLPGVSFRWFAP	QQSHNVPHT	KX386735.1	KX386254.1	train set
W85-2D12		HA	Liu et al. Nat Commun. 10:324 (2019)	GGSISSSAYF	QSLLHSNGYNY	LYYPGST	LGS	ARRPTTGSYYEYFHH	MHALQSPFT	MK311710.1	MK311961.1	train set
Fab2-51		Spike	Liu et al. Nature 584:450-456 (2020);Cerutti et al. Cell Host Microbe 29:819-833.e817 (2021)	GYTLIELS	SSDVGGYNY	FDPEDVET	EVS	ATGWAYKSTWYFGY	SSYAGSRMG	MT712287.1	MT712303.1	train set	2598
COV107_Plate2_HC_81-P1369	3	Spike	Robbiani et al. Nature 584:437-442 (2020)	GFTFTSSA	QSVSSSY	IVVGSGNT	GAS	AAPYCSGGSCSDAFDI	QQYGSSPWT			train set	1
Mod4_P3_IgG_D4-P1369		Spike	Wang et al. Nature 592:616-622 (2021)	GFTFSNYG	RSNIGNNY	MSYDGDNK	DNN	AKAFRGAYSYGYPLSQYYGMDV	GTWDSSLSWV			train set	3625
01.a.09_Heavy		HA	Joyce et al. Cell 166:609-623 (2016)	GESFSGYY	QGIKNY	INHSGST	GAS	TRYPLYYDSRGVFYQKVTAYGMDV	QQLSSYPRT	KX386591.1	KX386131.1	train set
PZF12_P1_IgG_G6-P1369		Spike	Wang et al. Nature 592:616-622 (2021)	GFSVSNNY	ESISSY	IYSGGTT	KTS	ARAKAAPEGHYYFYYYGLDV	QHYNTYSYT			train set	120
MOD6_P2_IgG_H5-P1369		Spike	Wang et al. Nature 592:616-622 (2021)	GFMFSRYA	QSIGSW	ISGSGGGT	DAS	AKDVRGSPDYMDV	QQYNSYPYT			train set	3788
HL_CV38-180		Spike	Kreye et al. Cell 183:1058-1069 (2020)	GGSISSSNW	SSNVGSYNL	IYHSGNT	EGS	ARRAAAGPRPYDY	CSYAGFSTWV			train set	2285
31.a.49_Heavy		HA	Joyce et al. Cell 166:609-623 (2016)	GFTFSSHA	QSVRSN	ISGNSGST	GAS	TKDRSPPVYDLLPGYYSSFYYMDV	QQYNNWLRT	KX386963.1	KX386358.1	train set
HK_CV03-140		Spike	Kreye et al. Cell 183:1058-1069 (2020)	GFTFGDYA	QSVSSY	IRSKAYGGTT	DAS	TRDAYYYGSGSYSEGGH	QQRSNWPPLFT			train set	1910
C004_P1_IgG_E4-P1369	50	Spike	Wang et al. Nature 592:616-622 (2021)	GFTFSSYA	QDISSW	ISASDGST	AAS	AKRGGYCTSTICYTRYYYMDV	QQANSFPLT			train set	3327
2M-9F10		Spike	Chi et al. Science 369:650-655 (2020)	GFSFEDYA	QNINYF	ISYNGGSI	AAS	AKDSVRREYTHARVPFDN	QQSFVSPRT	MT622716.1	MT622717.1	train set	930
Mod11_P2_IgG_D10-P1369		Spike	Wang et al. Nature 592:616-622 (2021)	GFTVSRNY	QSVSSSY	IYSGGST	GAS	ARDLPDGVGGMDV	QQYGSSPGYT			train set	3479
COV2-vax-53	1	Spike	Chen et al. Cell Rep. 36:109604 (2021)	GFTVSSNY	QGISSY	IYSGGST	AAS	ARDLVVYGMDV	QQLNSYPRAT	MZ555608.1	MZ555609.1	train set	5
FISW-b.01		HA	Cheung et al. Cell Rep. 32:108088 (2020)	GFSLNTSGMC	NIGGKG	IDWDGDK	ADS	ARTLYGDYVSGSFDY	QVWDSSNHYPV	MT755748.1	MT755776.1	train set
COV2-2064		Spike	Zost et al. Nat. Med. 26:1422-1427 (2020)	GYTFTSYD	NSNIGSYT	MNSNSGNA	DNN	ARMRTGWPTHGRPDDF	LVWDDSLNGLV	MT665480.1	MT665093.1	train set	53
CC36.6		Spike	Song et al. Nat Commun. 12:2938 (2021)	GFTFSNAW	SSDVGGYNY	IKSKTDGGTT	EVS	SRSILLYYYASTGYHHELDY	SSYTIISTLGV	MW532185.1	MW532186.1	train set	3048
16.a.93_Heavy		HA	Joyce et al. Cell 166:609-623 (2016)	GYSFTRFG	EDIARF	ISGYTGDT	YAS	ARDQKQGEVVLPAESFRWFAP	QQAYGAPYT	KX386769.1	KX386282.1	train set
R95-1B02		HA	Liu et al. Nat Commun. 10:324 (2019)	AGSLTSHF	ASDVGAYDF	IHHSGTT	DVS	ARDGSSTSWYFDF	CSYTGTDTSGV	MK311857.1	MK312158.1	train set
31.a.93_Heavy		HA	Joyce et al. Cell 166:609-623 (2016)	GFTFSQST	QSVSRN	ISGNAGST	DAS	TKDRSRPEYELLPGYYSTYYYMDV	QQYNNWLRT	KX387007.1	KX386402.1	train set
W85-2C03		HA	Liu et al. Nat Commun. 10:324 (2019)	GFTFRNFD	TLGSDD	ISPAAYT	ADN	ARLKPCGGTCYYLDY	QVWDTFSDPSLV	MK311533.1	MK312049.1	train set
C1304	17	Spike	Cho et al. Nature 600:517-522 (2021)	GGSLSGYY	ALPKQY	INHFGST	KDS	ARKPLLYSNLSPGAFDI	QSADSSGTYWV			train set	995
HK_CV01-266		Spike	Kreye et al. Cell 183:1058-1069 (2020)	GFTFNNAW	QSVTTY	IKTRTDDGAT	AAS	TSERWLDAFDI	QQSYRSPPIT			train set	1898
PDI_161	1	Spike	Wheatley et al. Cell Rep. 37:109822 (2021)	GFTVSSNY	QGISSY	IYSGGST	AAS	ARDLVARGMDV	QQLNSYPQCT			train set	5
315-02-1E04		HA	Andrews et al. Sci Immunol. 2:eaan2676 (2017)	GYTFTNYG	QGLVHIDGNIY	ISAYNGHA	KVS	ARDRSNVLTGYLLDH	MQGTHRRLT	MF289018.1	MF289041.1	train set
W85-1D10		HA	Liu et al. Nat Commun. 10:324 (2019)	GYTFTSYY	NIGSKS	INPSGGHT	DDS	ARTRNCGGDCYYFDY	QVWYSSSDHWV	MK311511.1	MK312046.1	train set
COV2-2343		Spike	Zost et al. Nat. Med. 26:1422-1427 (2020)	GYTFKNYG	ETLLHSDGKTY	ISAYTGNT	EVS	ARVQRRRLDY	MQSIQLA	MT665786.1	MT665399.1	train set	745
HL_CV07-205		Spike	Kreye et al. Cell 183:1058-1069 (2020)	GFTFSSYA	SSDVGSYNL	ISGSGGST	EGS	AKEYGYDSSGSGGDY	CSYAGSSTWV			train set	2214
01.a.36_Heavy		HA	Joyce et al. Cell 166:609-623 (2016)	GDFPDAYY	QGITNY	ITRSGST	AAS	ARYPLYYDSRGVFYQKATAYGMDV	QQLHGYPRT	KX386618.1	KX386158.1	train set
MOD9_P2_IgG_E12-P1369	2	Spike	Wang et al. Nature 592:616-622 (2021)	GFTVSSNY	QSVSSSY	IYSGGST	GAS	ARDWGEYYFDY	QQYGSSPRT			train set	2
K77-1C10		HA	Liu et al. Nat Commun. 10:324 (2019)	GFTFSYFS	QSVKNN	ISSASNFI	DAS	AREGPGEIVVVTCYDH	QHYNNRPPIT	MK311396.1	MK311888.1	train set
COV2-2243		Spike	Zost et al. Nat. Med. 26:1422-1427 (2020)	GGSISSSSYY	SSDVGSYNL	IYYSGST	EVS	ARQSRGYSYAWSFDY	CSYAGIVL	MT665504.1	MT665117.1	train set	4504
CN1-14		Spike	Jennewein et al. Cell Rep. 36:109353 (2021)	GFTFSNAW	QGISSW	IKSKTDGGTT	AAS	TTDLGRFRAYYYYGMDV	QQANSFPRT	MZ151203.1	MZ151204.1	train set	1596
C004_P1_IgG_G8-P1369		Spike	Wang et al. Nature 592:616-622 (2021)	AFTFRNYA	QDISNY	ISGSGGST	DAS	AKAIAAAGYSVLDY	QQYDNLRLT			train set	3343
MOD3_P2_IgG_D6-P1369		Spike	Wang et al. Nature 592:616-622 (2021)	GYSFTNYW	QSLSSW	IDPGDSFT	QAS	ARQKGYFQQLAPFDY	QQYKSYSEYT			train set	3588
MOD6_P2_IgG_G8-P1369		Spike	Wang et al. Nature 592:616-622 (2021)	AFIFSRYA	QSISSW	ISGSGDNT	DAS	AKDVRWSIDYFDY	QQYNNYSWT			train set	3785
HK_CV03-168		Spike	Kreye et al. Cell 183:1058-1069 (2020)	GGTFSSYA	QSLLHSNGYNY	IIPIFGTA	LGS	AREAFYDILTGYSSTPNHYYYGMDV	MQALQTPWT			train set	1920
31.c.06_Heavy		HA	Joyce et al. Cell 166:609-623 (2016)	GYRFSSYG	QGLVFIDGNTY	ISAYNGHT	KVS	ARDQRDILTGGLFDY	MQGTHWPRT	KX387033.1	KX386428.1	train set
COV2-2253		Spike	Zost et al. Nat. Med. 26:1422-1427 (2020)	GFTFSSYW	SGSIASNY	INSDGSST	EDN	AGSPWLRGDIDY	QSYDGSNHAVV	MT665535.1	MT665148.1	train set	4507
2M-8H10		Spike	Chi et al. Science 369:650-655 (2020)	GFTFSTFA	QSVLHSSNNKNY	ISDEGSNK	WAS	ARAFYDSNWSVGSYFDS	QQYYNNQWT	MT622714.1	MT622715.1	train set	929
HL_CV05-183		Spike	Kreye et al. Cell 183:1058-1069 (2020)	GFTFSSYA	SSDVGGFNL	ISYDGSNK	DVA	ARDLRFLEWLFNVPYYYYYGMDV	CSFAGGITLV			train set	2190
31.a.42_Heavy		HA	Joyce et al. Cell 166:609-623 (2016)	GFTFSSYA	QSVGSN	ISGNGGST	GAS	TEDRSPPVYDLLTGYYSTYYYMDV	QQYNNWLRT	KX386956.1	KX386351.1	train set
COV2-2050		Spike	Zost et al. Nat. Med. 26:1422-1427 (2020)	GYTFTDYY	SSNIGSNT	INPNSRGT	SNN	ARVVVLGYGRPNNYYDGRNVWDY	AAWDDSLNALV	MT665426.1	MT665039.1	train set	709
Mod4_P3_IgG_E11-P1369		Spike	Wang et al. Nature 592:616-622 (2021)	GFTFSSYD	QDISKY	IDTAGDP	DAS	ARERRYYDSSGYHRRDGMDV	QQYDNFPPLT			train set	600
PDI_93		Spike	Wheatley et al. Cell Rep. 37:109822 (2021)	GFTFSYAW	QSIRSY	IKRKSDGGTT	AAS	TTDLCRSTSCEHDAFDI	QQSYTTPAIT			train set	4433
C1432		Spike	Cho et al. Nature 600:517-522 (2021)	GDSISSSGYQ	SSDVGGYTY	IYYSGSA	DVS	ARRGVDSILIGASVIDYYYYGMDV	SSYTSSSTYV			train set	1065
041-102909_3G01		HA	Henry et al. Cell Host Microbe. 25:357-366.e6 (2019)	GDSIDSSTDY	QSVLYSANNKNY	IYYSGTT	WSS	ARQEIVGIRV	QQYYDTPYT	MH205208.1	MH205409.1	train set
HL_CV07-221		Spike	Kreye et al. Cell 183:1058-1069 (2020)	GFTFSSYG	SSNIGAGYD	ISYDGSNK	GNI	AKKAGYSSGWYTDYYYNGMDV	QSYDSSLRGV			train set	504
P008_024	5	Spike	Graham et al. Immunity 54:1276-1289.e6 (2021)	GFTFSTYG	QDINNY	ISYDGSNK	DAS	AKMVGQYCSGGNCYLGYFDY	QQYDNLPPA	MW802421.1	MW802314.1	train set	19
C81H7		Spike	Tong et al. Cell 184:4969-4980.e15 (2021)	GFTFSSYG	ALPKKY	IWYDGSNK	EDS	ARPPSVVRHDAFDI	YSTDSSGNHGV	MW718423.1	MW718575.1	train set	3153
Mod2_P1_IgG_H7-P1369		Spike	Wang et al. Nature 592:616-622 (2021)	GFTFSDYY	QDISNY	ITSTSSFT	DAS	ARVFLRSAYPSSRVVWAFDI	QQYDLGVT			train set	579
C93D6		Spike	Tong et al. Cell 184:4969-4980.e15 (2021)	GFTFSSYS	QSVSSN	ISSSSSYI	GAS	ASDLMEDYDFLSGSATSPFDY	QQYNNWPPV	MW718331.1	MW718483.1	train set	3169
C2177		Spike	Cho et al. Nature 600:517-522 (2021)	GYSFTSYW	QSISSY	IYPGDSDT	DAS	ARLAGYYGSGRSDYYYGMDV	QQSYSTPGT			train set	1150
HK_CV05-163		Spike	Kreye et al. Cell 183:1058-1069 (2020)	GYTFTGYY	QSVSSY	INPNSGGT	DAS	AREVMVRGALPPYGMDV	QQRSNWPPVT	MW002779.1	MW002797.1	train set	1948
150055-029_2B03		HA	Henry et al. J Virol. 93:e01150-19 (2019)	GASVGSGTYY	NIGSKN	IYDSGTT	RDN	ARVGHGDYVGYLDY	QVWDTSIAVV	MN267223.1	MN267302.1	train set
S1V2-83_Ig		HA	Watanabe et al. Cell 177:1124-1135.e16 (2019).	GFSFSNFG	QDISNF	ISYDGSKK	DAS	SKDRGDVWSGYYRGGDYHYYFGMDV	QQYNSLPIT	MH681671.1	MH681682.1	train set
C565	4	Spike	Gaebler et al. Nature 591:639-644 (2021)	GLIVSSNY	QSLPSTY	LYSGGST	GAS	ARDLSVVGAFDI	QQYGTSPRVT			train set	1437
CQTS029		Spike	Patent: CN111925441A	GYSFINYG	QHISSW	ISAYNGNT	DAS	ARVQWLRLDY	QQAKGFPLT	MW587400.1	MW587401.1	train set	454
CV2-23		Spike	Jennewein et al. Cell Rep. 36:109353 (2021)	GFTFNSFA	QSVSSK	ISYDGNNK	GAS	ARDRSGGYSCFDY	QQYNNWWT	MW681658.1	MW681659.1	train set	1646
70-1F03		HA	Wrammert et al. J Exp Med. 208:181-193 (2011)	GATFSSLG	QILLHGNGNNY	PIPLSGTP	LGS	ARKDAGSAYKSFDV	MQSLQTPPT	HQ689779.1	HQ689777.1	train set
HK_CV38-114		Spike	Kreye et al. Cell 183:1058-1069 (2020)	GYSFTSYW	QNIYSY	IYPGDSDT	DAS	ARAGNDNSLDY	QQSYTTPYT			train set	2040
C004_P2_IgG_C11-P1369		Spike	Wang et al. Nature 592:616-622 (2021)	GYIFTTFW	QSVLHSSNNKNY	IYPGDSDT	WAS	ATLALDTAVDF	QQYYSSPMYT			train set	3359
C572		Spike	Gaebler et al. Nature 591:639-644 (2021)	GFTFGDYA	QSLLHSNGNNY	IRSKAYGGTT	LAS	TRWDGWSQHDY	MQVLQIPYT			train set	97
W85-1A06		HA	Liu et al. Nat Commun. 10:324 (2019)	GFTFDDYA	NIGIKS	VSGHGGTT	DDS	AKERPPPGHSFGLDAFDI	QVWESFSNVE	MK311625.1	MK312078.1	train set
SFV018_4F02		HA	Andrews et al. Sci Transl Med. 7:316ra192 (2015)	GFTFSDSY	QTISNY	ITSSDSPISE	AAS	ARIADYGDHVPVFDY	QQSYSIPWT	KU167278.1	KU167398.1	train set
Mod11_P1_IgG_A3-P1369		Spike	Wang et al. Nature 592:616-622 (2021)	GFTVSSNY	QDISNY	IYSGGST	DAS	ARDFKDEA	QQYDNLPRT			train set	222
Mod4_P4_IgG_F3-P1369		Spike	Wang et al. Nature 592:616-622 (2021)	GFTFSRYA	QSISSY	ISSNGDIT	AAS	VKDLGNIAVDVFDH	QQSYSTPGT			train set	3677
C12C9		Spike	Tong et al. Cell 184:4969-4980.e15 (2021)	GFTFSSFG	QSVSSSY	ISFDGSNK	GAS	AKDQDDGYYYYYYMDV	QQYGSSPL	MW718337.1	MW718489.1	train set	563
COV2-2789	85	Spike	Zost et al. Nat. Med. 26:1422-1427 (2020)	GYTFTTYY	SSNIGSNT	INPSAGST	NNN	ARGFHVPAALRNWFDP	ATWDDSLNGPV	MT665530.1	MT665143.1	train set	747
R95-1H02		HA	Liu et al. Nat Commun. 10:324 (2019)	GYTFNAYF	KLGDKY	INPNSGAT	GDN	ARAYYYDSIAYYFDY	QAWDSSTAV	MK311729.1	MK312095.1	train set
REGN10954		Spike	Hansen et al. Science 369:1010-1014 (2020)	GITVSSNY	QDINKY	IYSGGST	DAS	ARDHGMAAAGYNY	QQYDNLPPA			train set	1589
150055-015_1B04		HA	Henry et al. J Virol. 93:e01150-19 (2019)	GFTFDDYA	QDISNY	INWISSSI	DAS	AKDRRDSSSVDYYWHYGMDV	QQFDNLPLT	MN267228.1	MN267307.1	train set
K77-1C01		HA	Liu et al. Nat Commun. 10:324 (2019)	GFSFSSHD	SFDVGGYNY	IRYDGSNE	GVT	ANAADEWGEGLQHDY	SSYTASTTWV	MK311407.1	MK312012.1	train set
31.a.91_Heavy		HA	Joyce et al. Cell 166:609-623 (2016)	GFTFSGST	QSVSRY	ISGNGGAT	DAS	TRDRSPPVYELMTGYYSSYYYMDV	QQYNHWLRT	KX387005.1	KX386400.1	train set
CS3V		HA	Adachi et al. Nat Commun. 10:3883 (2019)	GGVFSTYV	SSNIGKNY	IIPMIGIS	DNN	TRRDKSEAVAGKTYHYFGLDV	GTWDNTLSAVV	LC457991.1	LC457981.1	train set
Mod11_P2_IgG_G3-P1369	21	Spike	Wang et al. Nature 592:616-622 (2021)	GFTFSSYG	QSISSY	ISYDGSFK	AAS	ARDESKDTAMVTLFDY	QQSYSTPPWT			train set	3492
C81E2	74	Spike	Tong et al. Cell 184:4969-4980.e15 (2021)	GFTFSSYA	QGISNY	ISYDGSNK	AAS	ARGRGSYFTYFDY	QKYNSASPLT	MW718451.1	MW718603.1	train set	3139
I15		Spike	Andreano et al. Cell 184:1821-1835.e16 (2021)	GYTLTELS	QGISSY	FDPEDGET	AAS	TTVGFPDYYDSSVYLRHFDY	QQLNSYPRT	MW598311.1	MW598312.1	train set	800
MOD3_P1_IgG_B2-P1369		Spike	Wang et al. Nature 592:616-622 (2021)	GFTFRTYA	QSISSW	ISGSGDDT	DAS	AKAARSVADYFDS	QHYNSYPYT			train set	3531
CQTS015		Spike	Patent: CN111909263A	GFSLSTSGVG	SGSIASNY	IYWDDNK	EDN	AHRPLFSGPFDY	QSYDSSTII	MW587376.1	MW587377.1	train set	2630
150055-029_3A06		HA	Henry et al. J Virol. 93:e01150-19 (2019)	GFTFSDYY	KLGNKF	ITDSGDR	QDD	ATGIWGGEGPDYSYYMDV	QACDSTTVV	MN267215.1	MN267303.1	train set
A19-61-1		Spike	Wang et al. Science 373:eabh1766 (2021)	GFTFSSYA	QGISSW	ISYDGSNQ	DAS	ARDLAIAVAGTWHYYNGMDV	QQAKSFPIT	MZ458525.1	MZ458526.1	train set	4212
COV2-2296		Spike	Zost et al. Nat. Med. 26:1422-1427 (2020)	GFTVSGNY	QSINSW	IYSGGST	KAS	ARDPSAYYDILTGYSGDV	QQYSIYSWT	MT665703.1	MT665316.1	train set	4521
K77-2G05		HA	Liu et al. Nat Commun. 10:324 (2019)	GGSVSSDSFY	RSILFSSNNKNY	ISKSGST	WAS	ARAFRGYCITTDCYIFDY	QQYYGTPLT	MK311489.1	MK311915.1	train set
C001_P1_IgG_G3-P1369		Spike	Wang et al. Nature 592:616-622 (2021)	GGSIRTYS	QSISSNY	IINIVDIA	GAS	ATLSSSHSDASGTIWFDP	HQDYDLHT			train set	3255
FISW-j.01		HA	Cheung et al. Cell Rep. 32:108088 (2020)	GFSLSTSGMC	NIGSKN	IDWDDNR	TDS	ARFLYGDFSQYFDY	QVWDSSTVV	MT755759.1	MT755787.1	train set
4A10		HA	Krause et al. J Immunol. 187: 3704–3711 (2011)	GFSFSSYW	SSNIGADYD	IKQYGSEK	GDG	ARMGSYLDTYYYHYGMDV	QSYDSSLSRRVV	JF806288.1	JF806289.1	train set
C213		Spike	Gaebler et al. Nature 591:639-644 (2021);Robbiani et al. Nature 584:437-442 (2020);Wang et al. Sci. Transl. Med. 13:eabf1555 (2021)	GFTFSSYS	SGSIASNY	ISSSSSYI	EDN	ARVQVGARGWVDY	QSYDRINWV	MW292946.1	MW293401.1	train set	153
T1-9B		HA	Huang et al. J Clin Invest. 125:2631-2645 (2015)	GFGFSNAW	QSVQRSNGYNY	IKSLEWGGTT	VGS	FTAATNDYYDTYGYCDY	MQTLHTPQT	KP231616.1	KP231637.1	train set
COV047_P5_IgG_77-P1369		Spike	Robbiani et al. Nature 584:437-442 (2020)	GFTFSSYG	NIGSKN	ISYDGSNK	DDS	AKDPWELRQGNYFDY	QVWDSSSDPWV	MW293194.1	MW293649.1	train set	2728
C065		Spike	Gaebler et al. Nature 591:639-644 (2021)	GGSISSSNYY	QDITNY	IDYSGGT	DAS	ARVSTTVTTYLVGGFDI	QQYDNLPWT			train set	1393
SFV015_2G04		HA	Guthmiller et al. Sci Transl Med. 13:eabg4535 (2021)	GYVFSDSY	QDFSNY	INPKTGGT	DTS	ARDFDYGDYRGSAFDI	QQLNT	MW858003.1	MW858045.1	train set
01.a.29_Heavy		HA	Joyce et al. Cell 166:609-623 (2016)	GESFSGYY	QGINNY	INHSGST	AAS	TRYPLYNDPRGVFYQKVTAYGMDV	QQLNSYPRT	KX386611.1	KX386151.1	train set
220-14-IgA_2C02		HA	Dugan HL et al. Science translational medicine. 2020 Dec 9;12(573).	GFTFSDYG	SSDVGGYSY	TSRDGTNT	EVT	ARRSVSWLSSPDY	SSYANSDTFV	MW079685.1	MW079792.1	train set
COV107_Plate1_HC_5-P1369		Spike	Robbiani et al. Nature 584:437-442 (2020)	GYTFTGYS	NIGSKN	INPNSGGT	YDS	ARELIAVAGIFDY	QVWDSSWV			train set	2796
Mod4_P3_IgG_F9-P1369		Spike	Wang et al. Nature 592:616-622 (2021)	GFTFSSYG	NIGSKS	ISYDGSNK	DDS	AKDPSGAVAGTNYFDY	QVWDSSSDHFWV			train set	3636
C668		Spike	Wang et al. Nature 592:616-622 (2021)	GYTFTNYY	SSDVGSYNL	INPSGGAT	EVS	ARGGSPIPAPGSDFDY	CSYAGRSTFVV			train set	218
MOD3_P1_IgG_E4-P1369		Spike	Wang et al. Nature 592:616-622 (2021)	GFTFSTYG	QDISNY	ISYDGSDK	DAS	AKQIASYSSGWLKYFDY	QQYDNLPLT			train set	3550
HK_CV38-284		Spike	Kreye et al. Cell 183:1058-1069 (2020)	GFTFGDYA	QPISTY	IRRKALGETT	GAS	IRARYYYDSSATFDY	QQCYSLPST			train set	2078
315-21-1A10		HA	Andrews et al. Sci Immunol. 2:eaan2676 (2017)	GYTFTTYG	QSVSRIH	VSAYTGNT	GAF	ARDHVQGRVVLPAEDPPCDY	HLYGNSRT	MF289010.1	MF289034.1	train set
C1262		Spike	Cho et al. Nature 600:517-522 (2021)	GFTPTSYA	NIGSKN	ISYDGSNK	DDN	AITFPRGELTGILHY	QVWDSNSDHFWV			train set	981
COV2-2818		Spike	Zost et al. Nat. Med. 26:1422-1427 (2020)	GGSFSGYY	QSVASSY	INHSGST	GAS	ARCRQMGNFYYYYMDV	QQYGSSPPRYT	MT665690.1	MT665303.1	train set	4672
CC40.2	15	Spike	Song et al. Nat Commun. 12:2938 (2021)	GGTFSSYA	QSVSSF	IIPIFDTT	DAS	ARVGDYDSSGYYSDY	QQRSNWPPAVT	MW532189.1	MW532190.1	train set	562
31.b.07_Heavy		HA	Joyce et al. Cell 166:609-623 (2016)	GYTFTTYG	QGLVFIDGNTY	ISAYNGHT	KVS	ARDQSTILTGSLGDF	MQGTHWPRT	KX387020.1	KX386415.1	train set
PDI_310	3	Spike	Wheatley et al. Cell Rep. 37:109822 (2021)	GFTYTTSA	QSVSSSY	IVAGSGNT	GAS	AAPGCNTTICPDGFDI	QQYGSLPWT			train set	1
014_10_1B04		HA	Andrews et al. Sci Transl Med. 7:316ra192 (2015)	GGSISGTSYY	SSDVGGYNY	IYYSGST	DVS	ATGPNFEAFDL	CSYVGSNTFYVI	KU167148.1	KU167422.1	train set
ADI-55701		Spike	Wec et al. Science 369:731-736 (2020)	GGTFKNSA	HNVVHSDGKTY	IIPMFGVP	QVS	AREEYSGTVHNFFGMDV	MQGTDWPRS	MT565774.1	MT565775.1	train set	683
COV107_Plate1_HC_60-P1369		Spike	Robbiani et al. Nature 584:437-442 (2020)	GYTFTGYY	SSDVGSYNL	INPNSGGT	EGS	ARDLAFSMVRAPGDY	CSYAGSSTWV			train set	2799
FISW-i.01		HA	Cheung et al. Cell Rep. 32:108088 (2020)	GFSLSTSGMC	KIGSKN	IDWDDNK	RDN	ARMDYGDFTNYFEY	QVWDSSTAGV	MT755758.1	MT755786.1	train set
C05		HA	Ekiert et al. Nature 489:526-532 (2012)	GSSFGESTLSYYA	QDIRKF	INAGGGDI	DAS	AKHMSMQQVVSAGWERADLVGDAFDV	QQYDGLPFT	JX206996.1	JX206997.1	train set
6D4		HA	McCarthy et al. Immunity 48:174-184.e9 (2018)	GYTFTAYY	NSDVGTYDL	INPNTGDT	EGS	AKDLTLMYVFDSGWARGAHDYYGMDV	SSYAGSVV	KY778721.1	KY778733.1	train set
PZF10_P1_IgG_B4-P1369		Spike	Wang et al. Nature 592:616-622 (2021)	GFTFTTYG	NIGSQS	IWNDGSNK	FDS	ARGLAAGAFDI	QVWDTSSESGV			train set	4047
W85-1G11		HA	Liu et al. Nat Commun. 10:324 (2019)	GGSISSSAYY	QSLLHSNGYNY	LYYSGST	MGS	SRRTDSGSYYDYFHH	MQALQTPFT	MK311714.1	MK311964.1	train set
W85-1D03		HA	Liu et al. Nat Commun. 10:324 (2019)	GGALNNYI	QSINRW	IIPALGIR	RAS	ARLESGSIRVDGLDV	QHYEGYSWT	MK311516.1	MK311921.1	train set
Mod1_P2_IgG_B1-P1369		Spike	Wang et al. Nature 592:616-622 (2021)	GVTVSSNY	QSVSSN	IYSGGST	GAS	ARDLGIVGATDY	QQYNNWPPGYT			train set	3424
C101	2	Spike	Robbiani et al. Nature 584:437-442 (2020)	GFIVSSNY	QSVSSSY	IYSGGST	GAS	VRDYGDFYFDY	QQYGSSPRT			train set	2
C1347		Spike	Cho et al. Nature 600:517-522 (2021)	GFTFSNYG	SSDVGSYNL	ISYDGSNK	EGS	AKGHDFGAPDY	CSYAVSSTYV			train set	1019
SFV020_5B04		HA	Andrews et al. Sci Transl Med. 7:316ra192 (2015)	GFTFSSHA	NSNIGNNA	ISGDGGST	TNN	AKEWGWQVSPYGVFDV	AAWDDSQMGV	KU167285.1	KU167459.1	train set
C004_P2_IgG_B4-P1369		Spike	Wang et al. Nature 592:616-622 (2021)	GGTFSSNA	QTISRY	IIPIFGTT	AAS	ATDVTTSPLYGMDV	QQSYSTPLLT			train set	30
CQTS135	103	Spike	Patent: CN111925443A	GLTVSSNY	QSISSY	IYSGGST	AAS	ARELGPVGGTDQ	QQSHSTPYT	MW587564.1	MW587565.1	train set	441
HK_CV38-263		Spike	Kreye et al. Cell 183:1058-1069 (2020)	SGSISSGGYS	HSISND	IFDSGMT	NGS	AREKGTGDYYLDS	QQYNSWPRA			train set	499
S144-67		Spike	Dugan et al. Immunity 54:1290-1303.e7 (2021)	GYSFTTYW	RSNIGAGYD	IYPDDSDT	GNS	ARGQYYDFWSGAGGVDV	QSYDSSLSGLRV			train set	1253
HK_CV38-206		Spike	Kreye et al. Cell 183:1058-1069 (2020)	GFTFSDYW	QSISSW	IKQDGSEK	KAS	ARKGNAIDV	LQYNSYSWYT			train set	2062
2022-03-05	2	Spike	Kaku et al. Cell Rep. 36:109385 (2021)	GFTVSSNY	QSVSSY	IYSGGST	GAS	ARSYGDYFIDY	QQYGSSPWWT	MZ089619.1	MZ089624.1	train set
C001_P1_IgG_A7-P1369		Spike	Wang et al. Nature 592:616-622 (2021)	GFTFSSYG	NIGSKS	IWYDGSNK	DDS	ARDSAYCSSTSCHNMTNWFDP	QVWDSSSDHLWV			train set	3242
C1170		Spike	Cho et al. Nature 600:517-522 (2021)	GYTFSSYF	QGISGY	INPGGASR	AAS	AREHGGNSYFDQ	QHLNNYPVA			train set	935
C577		Spike	Gaebler et al. Nature 591:639-644 (2021)	GDTFSIYA	QSVTSSY	IIPLLGTT	GAS	ATFHVAYGDYIPFDS	QQYGRSPTWT			train set	160
16.a.87_Heavy		HA	Joyce et al. Cell 166:609-623 (2016)	GYSFSRFG	QSIDKF	ISGYTGDT	YAS	ARDKKQGEVVLPGASFRWFAP	QQSYNVPYT	KX386763.1	KX386276.1	train set
HL_CV07-132		Spike	Kreye et al. Cell 183:1058-1069 (2020)	GGSLSSYY	SSNIGSNS	IYTSGST	SNN	ARDRQYRGSDYNYYFDY	ATWDDSLNGRV			train set	2201
CN2-33		Spike	Jennewein et al. Cell Rep. 36:109353 (2021)	GFTFSSYS	QSVSSN	ISSSSSYI	GAS	ARDIVVATARTAGDYYYYYGMDV	QQYNNWPPWT	MZ151250.1	MZ151249.1	train set	1621
54.b.02_Heavy		HA	Joyce et al. Cell 166:609-623 (2016)	GYKFTSYG	HSVSRY	ISGYTGNT	GAS	GRDRIQGAVALPDKQVKWFDP	QQHNWPRT	KX387154.1	KX386529.1	train set
CC12.13		Spike	Rogers et al. Science 369:956-963 (2020)	GFTVSSNY	QDISNY	IYSGGST	DAS	ARDPYGYSSIWDGQGGH	QQYDNLPIT	MT594050.1	MT594083.1	train set	2976
C530		Spike	Gaebler et al. Nature 591:639-644 (2021)	GFTFSRYG	AFPLQY	IWHDGSDK	KDK	ARGGRPDHETGIAVLGEYYFDS	QSADTNGVV			train set	1426
MOD8_P2_IgG_E9-P1369	4	Spike	Wang et al. Nature 592:616-622 (2021)	GLTVSRNY	QGISSY	IYSGGST	AAS	ARDLELAGGIDV	QQLNSYPLT			train set	31
MOD8_P2_IgG_F9-P1369		Spike	Wang et al. Nature 592:616-622 (2021)	GFTFSSYD	QGIRNS	IGTAGDT	AAS	ARGRDDSSGWNFDY	QQYYSNPSPT			train set	3936
COV107_Plate2_HC_45-P1369		Spike	Robbiani et al. Nature 584:437-442 (2020)	GYTFTGYY	SSDVGGYNY	INPNSGGT	DVS	ARGHDYVWGSYRYHNV	SSYTSSSTLL			train set	2825
2O10		HA	Krause et al. J Immunol. 187: 3704–3711 (2011)	GFTFNSYW	SSNIGAGYG	INQDGSEK	GNS	AREGAPYDTYYYYYAMDV	QSYDISLSGSNV	JF806286.1	JF806287.1	train set
MOD9_P2_IgG_E2-P1369		Spike	Wang et al. Nature 592:616-622 (2021)	GYTFTGYF	QGISRY	IDPNSGGT	AAS	ARESAVMYSSPDSLFDP	QQLNSYT			train set	4014
PCV1-17		Spike	Jennewein et al. Cell Rep. 36:109353 (2021)	GDSISSSY	QSIGSF	IDYSGST	AAS	ARSPNFDWLLNTGGYYGLDV	QQSYSTPYT	MW806107.1	MW806151.1	train set	1729
COV047_P5_IgA_39-P1609		Spike	Wang et al. Sci Transl Med. 13:eabf1555 (2021)	GFTVSNY	SSNIGAGYD	IYSGGST	GNS	ARGGWYYDSSGYYSGRTDAFDI	QSYDSSLSVFYV	MW292919.1	MW293374.1	train set	72
W85-2A07		HA	Liu et al. Nat Commun. 10:324 (2019)	GFTFNTYA	SSDVGGYNY	ISHDGSNR	EVN	ARDYCSSSSCYIDY	TSYTSSSPLV	MK311584.1	MK312067.1	train set
P2C-1A3		Spike	Ju et al. Nature 584:115-119 (2020)	GFTFSDYY	QGISSY	ISSSGSTI	AAS	ARDFSHQQLVPS	QQLNSYPLT	MW259140.1	MW259141.1	train set	1803
PZF12_P2_IgG_B10-P1369		Spike	Wang et al. Nature 592:616-622 (2021)	GFTVSANY	SSNIGAGYD	IYSGVST	GNS	ARLSGHKGYDGGFDI	QSYDNSLSGPWV			train set	4151
31.a.09_Heavy		HA	Joyce et al. Cell 166:609-623 (2016)	GFTFSSSA	QSVSSN	ISGNGGST	DAS	TKDRSPPVYELLTGYYSSYYYMDV	QQYNHWLRT	KX386920.1	KX386316.1	train set
COV2-2028		Spike	Zost et al. Nat. Med. 26:1422-1427 (2020)	GFSFRNYG	QSVLHTPKNKNY	ISGDENNK	WAS	AKGGDSSGWAWDGDNPPTDY	QQYYTAPLT	MT665767.1	MT665380.1	train set	75
MOD8_P1_IgG_G2-P1369		Spike	Wang et al. Nature 592:616-622 (2021)	GYTFTGYY	SSDVGGYNY	INPNSGGT	EVS	ARDASWSVVRGAPDY	SSYAGSNNWV			train set	3902
COV072_Plate2_HC_76-P1369		Spike	Robbiani et al. Nature 584:437-442 (2020)	GGSISSYY	SGSIASNY	IYYSGST	EDN	ARGRGLPPWFDP	QSYDSSNVV			train set	2772
H3N2_229-14-2F03_		HA	Dugan HL et al. Science translational medicine. 2020 Dec 9;12(573).	GFTFRSYG	SSNIGTGYD	VWYDGSNK	GYN	ARDRNNDYSFRYHGMDV	QSFDNRLRAVV	MW067478.1	MW067607.1	train set
MOD8_P1_IgG_C1-P1369		Spike	Wang et al. Nature 592:616-622 (2021)	GGSISSYY	QDIGNY	IYTSGST	DAS	ARDSRVPGAHSVLGMDV	QQYDDVLCT			train set	3880
COV096_HC_142-p1369		Spike	Robbiani et al. Nature 584:437-442 (2020);Wang et al. Sci. Transl. Med. 13:eabf1555 (2021)	RFTFSSYW	SGSIASNY	IKQDGSEK	EDS	ATAPWLRGGFDY	QSFDSTNLWV	MW293015.1	MW293470.1	train set	2946
16.e.02_Heavy		HA	Joyce et al. Cell 166:609-623 (2016)	GYTFTRFG	QSIAWF	ISGYTGDT	YAS	ARNRVQMEVSPATQSTWYLDL	QQSYSAPYT	KX386774.1	KX386283.1	train set
COV096_HC_140-p1369		Spike	Robbiani et al. Nature 584:437-442 (2020);Wang et al. Sci. Transl. Med. 13:eabf1555 (2021)	GFTVRSYS	QDISSW	MTSSGSYL	AAS	AKEEYYGMDV	QQANRFPIT	MW293096.1	MW293551.1	train set	2945
MOD8_P1_IgG_B9-P1369		Spike	Wang et al. Nature 592:616-622 (2021)	GGSISSGGYH	SSDVGGYNF	IYYSGST	DVS	ARFAAPGARATMIYSAFDI	SSFTTSGTS			train set	3879
ADI-55750		Spike	Wec et al. Science 369:731-736 (2020)	GFTFSSYS	QSVLFSSNNNNY	HDGGTT	WAS	AKERDLPGRGGYFDH	QQYYLTPWT	MT565858.1	MT565859.1	train set	4234
HL_CV05-189		Spike	Kreye et al. Cell 183:1058-1069 (2020)	GFTFDDYA	TSNDGGDNN	ISWNSGSI	EDI	AKAHSDPNYDFWSPDYYGMDV	SSYSTSSTKEV			train set	2192
CQTS098	2	Spike	Patent: CN111909261A	GFTVSSNY	QSVSSTY	IYSGGST	GAS	ARDYGDYYFDY	QQYGSSPRT	MW587498.1	MW587499.1	train set	46
K77-1D04		HA	Liu et al. Nat Commun. 10:324 (2019)	GFTFSDYG	SFDVGGYNY	IRYDGSNE	DVS	ANSALGYCSGENCPKFDF	SSYTSSGTHWL	MK311410.1	MK312016.1	train set
01.a.34_Heavy		HA	Joyce et al. Cell 166:609-623 (2016)	GDSFNGYF	QGISNY	ISRGVGS	AAS	ARYPIYYDSRGVFYQKVTAYAMDV	QQLHAYPRT	KX386616.1	KX386156.1	train set
MOD3_P2_IgG_C11-P1369		Spike	Wang et al. Nature 592:616-622 (2021)	GYTFIRYY	SSDVGGYNY	INPSGGST	DVS	ARDMVAGNHVDWGNFDF	SSYTSSSTFL			train set	3577
HL_CV05-127		Spike	Kreye et al. Cell 183:1058-1069 (2020)	GFTFSSYG	ALPKKY	IWYDGSNK	EDS	ARDRVSSWEYYFDY	YSTDSSGNHRGV			train set	2175
L19		Spike	Andreano et al. Cell 184:1821-1835.e16 (2021)	GFTFSDYY	QDISNY	ISSSGSNI	DAS	ARGRLWGWFDP	QQYDHLLIT	MW598299.1	MW598300.1	train set	804
Mod4_P3_IgG_G8-P1369		Spike	Wang et al. Nature 592:616-622 (2021)	GYTFTSYD	QSVSSSY	MNPNSGNT	GAS	ARGGGYIPNHHDAFDM	QQYGSSPPGYT			train set	3643
C003_P1_IgG_G4-P1369		Spike	Wang et al. Nature 592:616-622 (2021)	DGSISSYS	QSINSY	IYYSGST	AAS	ARLDCSTTNCYFGGGMDV	QQSYSTPFT			train set	3282
PDI_224		Spike	Wheatley et al. Cell Rep. 37:109822 (2021)	GYTLTELS	QGISSY	FDPEDAET	AAS	ATLAYCTNGVCYILGPPPLRKHEELYYFYMDV	QQLNSYPRFT			train set	4369
COV072_P3_HC_18-P1369		Spike	Robbiani et al. Nature 584:437-442 (2020)	GGSISSYY	NIGSKN	IYYSGST	YDS	ARPDMSSSSSPHYWYFDL	QVWDSSSGHFHVV			train set	2734
C004_P1_IgG_F5-P1369		Spike	Wang et al. Nature 592:616-622 (2021)	GFTFSYAW	QSISSF	IKSKTDGGTT	AAS	TSDKYDFLTGFIERDAFDI	QQSYSTLS			train set	3335
COV2-2872		Spike	Zost et al. Nat. Med. 26:1422-1427 (2020)	GFTFSTYG	ALPKKY	IWYDGNKK	EDS	AREGPFGDREASGAFDV	YSTDSSGKGV	MT665673.1	MT665286.1	train set	4686
COV2-2473		Spike	Zost et al. Nat. Med. 26:1422-1427 (2020)	GFTFSNYG	ALPKKY	IYYDGSNK	EDS	AREGQMAATTGIDY	YSTDTSGNHWV	MT665654.1	MT665267.1	train set	4573
S144-576		Spike	Dugan et al. Immunity 54:1290-1303.e7 (2021)	GGTFSSYS	QSISSW	IIPILGIA	DAS	ARGYSGSPSNLDGMDV	QQYNSYSPIT			train set	1250
CQTS212		Spike	Patent: CN111925442A	GFTFSSYD	QGITNS	VGTAGDT	AAS	ARGFDTTTGFYFDY	QQDYNFPWT	MW587664.1	MW587665.1	train set	481
54.a.25_Heavy		HA	Joyce et al. Cell 166:609-623 (2016)	GYTFTSYG	HSVSRY	ISAYTGNT	GAS	ARDRIQGAVVLPNEQLNWFDP	QQHSNWPRT	KX387085.1	KX386464.1	train set
COV047_P5_IgA_43-P1609	8	Spike	Wang et al. Sci Transl Med. 13:eabf1555 (2021)	GFTVSSNY	QGISSY	IYSGGST	AAS	AREAYGMDV	QQLNSYSVT	MW293067.1	MW293522.1	train set	88
G32Q2		Spike	Tong et al. Cell 184:4969-4980.e15 (2021)	GFTFSNYA	SSNIGKNY	ISGSGSTT	DNN	AKGERIIMMVVLTLFDY	GTWDSSLSAGWV	MW718366.1	MW718518.1	train set	3189
C2217		Spike	Cho et al. Nature 600:517-522 (2021)	GFTFNSYG	QSISSY	IWYDGSNK	AAS	ARDSSGSLLEFPVTWFDP	QQSYSTPPWT			train set	1160
C1224	7	Spike	Cho et al. Nature 600:517-522 (2021)	GDSISSNSFF	SGSIASNY	ISYSGST	EDN	ARLRWLRGKFDP	QSYDSSIHVV			train set	966
K77-2D11		HA	Liu et al. Nat Commun. 10:324 (2019)	GYTFTSYG	QTIDNY	ISGYNGNT	AAS	ARDSYYGSGTYTPMNLYNYYYHMDV	QQTYSAPMYT	MK311358.1	MK311866.1	train set
16.a.67_Heavy		HA	Joyce et al. Cell 166:609-623 (2016)	GYTFQSFG	QSIARF	ISAYTGNT	YAS	VRDKKQGEVVLPNTSFRWFAP	QQSYSAPFT	KX386743.1	KX386259.1	train set
PDI_278		Spike	Wheatley et al. Cell Rep. 37:109822 (2021)	GYTLTELS	QSLVHSDGNTY	FDPEDVET	KIS	AASFAVSGTPGPPSHYNYYYGMDV	MQATQFPYT			train set	4384
TAU-2220		Spike	Mor et al. PLoS Pathog. 17:e1009165 (2021)	GYTFTNYF	TSNIGSNA	INPSVGST	SDN	ARTHVAQLWEIWYFDI	AAWDDSLKGV	MW367323.1	MW367324.1	train set	2611
150055-032_3G04		HA	Henry et al. J Virol. 93:e01150-19 (2019)	GFDFDDYT	SSDVGGYGS	ISWNSGTI	DVS	TKGVGSGAFLTNTPNFDF	SSYRSDNTAI	MN267246.1	MN267326.1	train set
COV096_HC_101-p1369		Spike	Robbiani et al. Nature 584:437-442 (2020);Wang et al. Sci. Transl. Med. 13:eabf1555 (2021)	GGSISSGNYY	NIGSKN	IYTSGST	DDS	ARDIPPTWYFDL	QVWDSTSDHLFWV	MW293257.1	MW293712.1	train set	2939
MOD9_P2_IgG_A12-P1369	69	Spike	Wang et al. Nature 592:616-622 (2021)	GFTVSSNY	QGISNY	IYPGGST	AAS	ARDRGGFGDY	QKYNSAPPWT			train set	3994
SFV015_1A04		HA	Li GM et al. Proceedings of the National Academy of Sciences. 2012 Jun 5;109(23):9047-52.	GFTFSSYA	QRISNY	IKKEGGEK	NAN	VRVSREEWATVDDPHDYYYMDV	QQSYNSLFT	JX027440.1	JX027446.1	train set
PCV1-27		Spike	Jennewein et al. Cell Rep. 36:109353 (2021)	GGSFSAYY	SSNIGSNY	INHSGST	GNN	ARDSRTSGWHKIYYYYAMDV	AAWDDSPSVHWV	MW806116.1	MW806176.1	train set	1739
MOD7_P1_IgG_E1-P1369		Spike	Wang et al. Nature 592:616-622 (2021)	GYYFISNW	SSNIGSNT	IYPGDSDT	NNN	ARHLGACSGGSCSPDY	AAWDDSLNGGV			train set	3810
PDI_52		Spike	Wheatley et al. Cell Rep. 37:109822 (2021)	GYSFTSYW	QSVNSNY	IDPSDSYT	GAS	ARHFPIDRSGYYYVSWFDP	QQYGSSPT			train set	4412
C2396	2	Spike	Cho et al. Nature 600:517-522 (2021)	GFIVSTNY	QGFGSY	IYSGGST	SSS	ARGYGDLYFDY	QHLTT			train set	332
HL_CV38-208		Spike	Kreye et al. Cell 183:1058-1069 (2020)	GGSISSSSYY	SGSVSTSYY	IYYSGST	STN	AHQSGNSGPWYFDL	VLYMGSGIVV			train set	2293
G12		Spike	Andreano et al. Cell 184:1821-1835.e16 (2021)	GGTFSSYT	QSVSSN	IIPMLGIA	GAS	ARGIVGATPGYFDY	QQYNNWLT	MW598293.1	MW598294.1	train set	798
CV3-17		Spike	Jennewein et al. Cell Rep. 36:109353 (2021)	GFTFSNYG	QDISKY	ILYDGSNR	DAS	AKGGGPYCGGGSCWAHYFDY	QQYDNLPTT	MW681570.1	MW681598.1	train set	1700
017_10_4D02		HA	Andrews et al. Sci Transl Med. 7:316ra192 (2015)	GFPLSNAG	QGISNY	IKRKTDGGTV	AAS	TTDLDVVSWWEPPQGENY	QKYNSAPLT	KU167167.1	KU167311.1	train set
AG6-3E02		HA	Henry et al. Cell Host Microbe. 25:357-366.e6 (2019)	GGSISSSTYY	HNINNY	VFYSGTT	AAS	ARHTYNRGSWFDHPWNYFYGMDI	QQSFSTPFT	MH205322.1	MH205526.1	train set
150055-023_2A05		HA	Henry et al. J Virol. 93:e01150-19 (2019)	GFTFDDYN	QDISNW	INWNGAIT	AAS	AKDMGGPVDAVVVSDAFDM	QQYNSYPLT	MN267244.1	MN267324.1	train set
CC12.25		Spike	Rogers et al. Science 369:956-963 (2020)	GFTFSSYA	SSNIGSNT	ISGSGDST	SND	AKDRYYEFWSGYSNWFDP	AAWDDSLNGPV	MT594062.1	MT594095.1	train set	2988
C004_P1_IgG_D8-P1369	40	Spike	Wang et al. Nature 592:616-622 (2021)	GGSFSRYY	SSNIGAGYD	INHSGST	GNS	ATTTYYYDSSAYGINWFDP	QSYDTNMSGYV			train set	55
P003_015		Spike	Graham et al. Immunity 54:1276-1289.e6 (2021)	GGFISSSNW	SSDVGSYNL	IYHSGST	EVS	ASRYCSGGSCGYFDY	CSYAGSSTWV	MW802387.1	MW802280.1	train set	1467
MOD9_P1_IgG_F7-P1369		Spike	Wang et al. Nature 592:616-622 (2021)	GFTFSSYG	TSNIGAGYD	ISNDGSNK	GNT	AKDVGGRPEKFAFDI	QSYDSSLSGSV			train set	3985
[truncated: 2,357 more rows]

## Sheet: HA vs RBD vs NTD
Name	cluster	Protein + Epitope	Resources	CDRH1_AA	CDRH2_AA	CDRH3_AA	VH Genbank ID	dataset
ADI-62974		S:S2	Sakharkar et al. Sci Immunol. 6:eabg6916 (2021)	GYSFTSYW	IDPSDSYT	ARQLGGQLLSWFDP	MW458483.1	train set
COV2-2146	89	S:NTD	Zost et al. Nat. Med. 26:1422-1427 (2020)	GFTFSSSE	ISSSGSII	ARRSYRSSWYYYYGMDV	MT665600.1	train set
CQTS070		S:RBD	Patent: CN111909262A	GITVSSNY	IYSGGST	AREGLGMDV	MW587460.1	train set
ADI-62168		S:NTD	Sakharkar et al. Sci Immunol. 6:eabg6916 (2021)	GFAFSDFG	ISYDGSNK	ARDHVLPWLGELSCYFDY	MW458260.1	train set
ADI-63023		S:NTD	Sakharkar et al. Sci Immunol. 6:eabg6916 (2021)	GFSFNNYA	ISGNGHNT	VRSPDRSGYFNTLDFDY	MW458532.1	train set
PZF12_P2_IgG_C12-P1369		S:RBD	Wang et al. Nature 592:616-622 (2021)	GFTVSYSY	LYSGGSS	ASLYSSGYYFRGAPQV		train set
ADI-63371		S:NTD	Sakharkar et al. Sci Immunol. 6:eabg6916 (2021)	GFTFSSAG	LSYDGSDK	AATVVTGGSPDY	MW458877.1	train set
MOD9_P1_IgG_D5-P1369		S:RBD	Wang et al. Nature 592:616-622 (2021)	GFTVSSNY	IYSGGST	ARDPLPSRYYYDSSGYTY		train set
C057		S:RBD	Gaebler et al. Nature 591:639-644 (2021)	GYIFTDYS	VNPNSGGG	ARGPLFHKLVYDSWSGYHDGFDI		train set
ADI-57832		S:NTD	Sakharkar et al. Sci Immunol. 6:eabg6916 (2021)	GFTFSRYA	ISYDGSNK	ARDPEGSGWSRPFDY	MW457708.1	train set
ADI-63300		S:S2	Sakharkar et al. Sci Immunol. 6:eabg6916 (2021)	GFTFSTYA	ISYDGSNK	AKSKGGNYFDALDY	MW458808.1	train set
ADI-63236		S:NTD	Sakharkar et al. Sci Immunol. 6:eabg6916 (2021)	GGSISSFNW	IFHGGAT	ARVGGPGVDSRFLERLPPPYYFDF	MW458745.1	train set
ADI-62073		S:S2	Sakharkar et al. Sci Immunol. 6:eabg6916 (2021)	GFTFSNYG	IWYDGSNK	AREGGVGETTGLDY	MW458165.1	train set
ADI-62094		S:NTD	Sakharkar et al. Sci Immunol. 6:eabg6916 (2021)	GGSISSSTFY	IYYTGTT	ARHGFFEYRDYEGDF	MW458186.1	train set
PDI_303		S:RBD	Wheatley et al. Cell Rep. 37:109822 (2021)	GFTFSNAW	IKSKTDGGTT	TTDPGWWRIAVAGTNY		train set
S24-788		S:RBD	Dugan et al. Immunity 54:1290-1303.e7 (2021)	GFTFSSYG	IWYDGSNK	ARGRSPGGGHYYGMDV		train set
C202		S:RBD	Robbiani et al. Nature 584:437-442 (2020)	GFTVSSNY	IYSGGST	ARDTLGRGGDY		train set
ADI-63123		S:S2	Sakharkar et al. Sci Immunol. 6:eabg6916 (2021)	GGTLSSYA	IIPVFGTA	ARLSGYDTGYQFDY	MW458632.1	train set
C12I8	69	S:NTD	Tong et al. Cell 184:4969-4980.e15 (2021)	GFTFSSYA	ISYDGSNK	ARDRGGFIDY	MW718379.1	train set
ADI-62189	11	S:S2	Sakharkar et al. Sci Immunol. 6:eabg6916 (2021)	GFTFSSYA	ISYDGSNK	ARARSGSYSGPFDY	MW457913.1	train set
P003_030		S:S2	Graham et al. Immunity 54:1276-1289.e6 (2021)	GGTFSSYA	IIPIFGTA	ASHPYYDSSGYYPNYGMDA	MW802393.1	train set
MOD6_P2_IgG_A10-P1369		S:RBD	Wang et al. Nature 592:616-622 (2021)	GGTFSSDS	IIPILAIT	ARTPFIVGTTRDAFDI		train set
ADI-63232		S:NTD	Sakharkar et al. Sci Immunol. 6:eabg6916 (2021)	GFTFSNYA	ISFDGINK	ARDLDDSSWREFLDY	MW458741.1	train set
ADI-60540		S:NTD	Sakharkar et al. Sci Immunol. 6:eabg6916 (2021)	GGTFNIYA	FIPIFGTA	ARRPPVRGYSYDHYWYFDL	MW457871.1	train set
COV2-2531		S:RBD	Zost et al. Nat. Med. 26:1422-1427 (2020)	GGSIRSYF	IYYSGST	ARATWLRDAFGI	MT665500.1	train set
ADI-62206		S:S2	Sakharkar et al. Sci Immunol. 6:eabg6916 (2021)	GYTFTGYY	INPNSGGT	ARELYGSYGSGSYYYYGMDV	MW457930.1	train set
Mod11_P2_IgG_F7-P1369		S:RBD	Wang et al. Nature 592:616-622 (2021)	GGTFSTYG	IIPMFGTA	ARVRVEIVVQPAPLKSHYGMDV		train set
ADI-57878		S:S2	Sakharkar et al. Sci Immunol. 6:eabg6916 (2021)	GFTFSSYG	ISYDGSNK	AADSSGYYLSSYFDY	MW457754.1	train set
Mod4_P3_IgG_C11-P1369		S:RBD	Wang et al. Nature 592:616-622 (2021)	GGTFSTYV	IIPIFGTA	ARANLDYDDVWGSYRYTGGAFDI		train set
ADI-63276		S:S2	Sakharkar et al. Sci Immunol. 6:eabg6916 (2021)	GYNFTTYG	ISAYNGNT	ARDPGWVIIPSDAFDI	MW458785.1	train set
CM17		S:NTD	Voss et al. Science 372:1108-1112 (2021)	GYTLPELS	FDPEDGET	ATAAAVRGRGTIDY	MZ049539.1	train set
ADI-57904		S:S2	Sakharkar et al. Sci Immunol. 6:eabg6916 (2021)	GYTFTDYY	VDPEDGET	ATKGQGWHYYDSSGPLDY	MW457780.1	train set
P008_012		S:S2	Graham et al. Immunity 54:1276-1289.e6 (2021)	GYTFTIYY	INPGGGSR	ARGRYCSSSSCYIGLDY	MW802414.1	train set
ADI-63214		S:S2	Sakharkar et al. Sci Immunol. 6:eabg6916 (2021)	GFSFSSFW	IKQDGTEK	ARSTYNWNSGLFDY	MW458723.1	train set
ADI-62958		S:NTD	Sakharkar et al. Sci Immunol. 6:eabg6916 (2021)	GFTFSAYG	ILYDGSDK	AKDHGYCYSGSCYTSIFGSFDS	MW458467.1	train set
Mod11_P2_IgG_D4-P1369	58	S:RBD	Wang et al. Nature 592:616-622 (2021)	GITVSSNY	IYSGGST	ARGEGANPYGMDV		train set
MOD3_P2_IgG_E11-P1369		S:RBD	Wang et al. Nature 592:616-622 (2021)	GFAFITYA	ISASGGST	AKVTFRTELTQVVPNYFDF		train set
MOD9_P2_IgG_C11-P1369		S:RBD	Wang et al. Nature 592:616-622 (2021)	GGTFSSYI	IIPILGIP	ARALGITSGGANYAFDI		train set
C118		S:RBD	Robbiani et al. Nature 584:437-442 (2020)	GFTFSNYA	ISYDGSNK	ASGYTGYDYFVRGDYYGLDV		train set
C83A4		S:S2	Tong et al. Cell 184:4969-4980.e15 (2021)	GGSISSGGYY	IYYSGST	ASEPTFRQSSISWYHYGMDV	MW718435.1	train set
C1341		S:RBD	Cho et al. Nature 600:517-522 (2021)	GFTVSSNY	IYSGGST	ASLEQLTYYFDY		train set
ADI-63325		S:RBD	Sakharkar et al. Sci Immunol. 6:eabg6916 (2021)	GFTFSNYW	INQDGSEK	ALLTGAYYGINY	MW458833.1	train set
ADI-57926		S:NTD	Sakharkar et al. Sci Immunol. 6:eabg6916 (2021)	GFSLSTSGMC	IDWDDDK	ARIRLQDIVVGPTASREGYFYDHMDV	MW457802.1	train set
ab200		S:RBD	Feldman et al. Sci Immunol. 6:eabl5842 (2021)	GYSFTSYW	IDPSDSYT	ARQAEEDISAESRRRGVYYYYYGMDV	OK094391.1	train set
ADI-62030	9	S:S2	Sakharkar et al. Sci Immunol. 6:eabg6916 (2021)	GFTFSSYA	ISYDGINK	ARPYSGSYGGYFDY	MW458122.1	train set
C001_P1_IgG_F10-P1369		S:RBD	Wang et al. Nature 592:616-622 (2021)	GFNFEDYA	VSWNSGTI	AKLEGGPYDFWGGSRVMDV		train set
ADI-56071		S:RBD	Wec et al. Science 369:731-736 (2020)	GFTFSRYA	INLNGDST	VKDGGYYDSSGPGH	MT566130.1	train set
ADI-62872		S:S2	Sakharkar et al. Sci Immunol. 6:eabg6916 (2021)	GFNINLYW	MQQDGIDK	ARGAVAGFYGLDV	MW458380.1	train set
ADI-62898		S:NTD	Sakharkar et al. Sci Immunol. 6:eabg6916 (2021)	GFTFNNYA	ISYDGTNK	ARDRESIILTESGTFDS	MW458406.1	train set
C1178		S:RBD	Cho et al. Nature 600:517-522 (2021)	GSTFTSHY	INPSGGST	ARDAGFIVVVTGGFDY		train set
MOD6_P1_IgG_G10-P1369		S:RBD	Wang et al. Nature 592:616-622 (2021)	GFIVSANY	IYSGGST	ARTLEVHSRGDYFDF		train set
COV107_Plate2_HC_46-P1369		S:RBD	Robbiani et al. Nature 584:437-442 (2020)	GFTFSSYW	IKQDGSEK	AIQLWLRGGYDY		train set
ADI-63349		S:NTD	Sakharkar et al. Sci Immunol. 6:eabg6916 (2021)	GGSISSYY	IYYSGTT	AREGSSRSYYNGPFDY	MW458855.1	train set
C1243		S:RBD	Cho et al. Nature 600:517-522 (2021)	GFIFSNYG	IRYDGSNK	AKDGGPYYYDRSGYARDDYYGMDV		train set
ADI-60733	9	S:S2	Sakharkar et al. Sci Immunol. 6:eabg6916 (2021)	GFIFSSYG	ISYDGINK	ARGYSGSYYGHFDY	MW458002.1	train set
ADI-63160		S:NTD	Sakharkar et al. Sci Immunol. 6:eabg6916 (2021)	GGTFSNSA	IIPISGTA	ARPQIGSYDGSGYPATLWAFDI	MW458669.1	train set
ADI-63095		S:S2	Sakharkar et al. Sci Immunol. 6:eabg6916 (2021)	GFTVSNNY	IYSGGST	ARVSLLDPFGMDV	MW458604.1	train set
C2136		S:RBD	Cho et al. Nature 600:517-522 (2021)	GFTFEDYG	ISWNGGII	AKDISVLDYGVYGAIDV		train set
C1215		S:RBD	Cho et al. Nature 600:517-522 (2021)	GFTFSSYG	ILYDGSNK	VKDPVGGYCRGGNCYDFYAMDV		train set
C93D6		S:NTD	Tong et al. Cell 184:4969-4980.e15 (2021)	GFTFSSYS	ISSSSSYI	ASDLMEDYDFLSGSATSPFDY	MW718331.1	train set
Mod11_P1_IgG_B10-P1369		S:RBD	Wang et al. Nature 592:616-622 (2021)	GYSFSTYW	IYPGDSDT	ARHNYGDYGGGPNWIDP		train set
COV072_P3_HC_71-P1369		S:RBD	Robbiani et al. Nature 584:437-442 (2020)	GFTFSSYG	IWYDGSNK	ARGEWDSGSYQYYDYYMDV		train set
C698		S:RBD	Wang et al. Nature 592:616-622 (2021)	ADTFTNNY	INPSGGST	ARGGHIPYVRGAFDY		train set
COV2-2813		S:RBD	Zost et al. Nat. Med. 26:1422-1427 (2020)	GITVSSNY	IYAGGST	ARDALYYNGPGRDGMDV	MT665442.1	train set
ADI-63363		S:S2	Sakharkar et al. Sci Immunol. 6:eabg6916 (2021)	GFTFSSYW	IKEDGREK	ARISVAVAWYDGSYHYYYGLDV	MW458869.1	train set
ADI-57908		S:S2	Sakharkar et al. Sci Immunol. 6:eabg6916 (2021)	WLHQQW*LL	LLQWEH	ERGLL***CLLPTGGS*L	MW457784.1	train set
COV096_HC_23-p1369		S:RBD	Robbiani et al. Nature 584:437-442 (2020);Wang et al. Sci. Transl. Med. 13:eabf1555 (2021)	GGSISSGSYY	IYTSGST	AREIPSTWYFDL	MW293256.1	train set
COV096_P1_IgM_38-P1348		S:RBD	Wang et al. Sci Transl Med. 13:eabf1555 (2021)	GFTFDDYA	TTWNSGTI	AKDQTKDGGGAYSYGLGGMDV	MW293205.1	train set
ADI-63414		S:NTD	Sakharkar et al. Sci Immunol. 6:eabg6916 (2021)	GFTVSSNY	IYSGGST	ARVKWELNLLLTTPSHYFDY	MW458920.1	train set
COV096_HC_176-p1369		S:RBD	Robbiani et al. Nature 584:437-442 (2020);Wang et al. Sci. Transl. Med. 13:eabf1555 (2021)	GYTFTSYD	MNPNSGSA	ARGFSLTWYFDL	MW292944.1	train set
C2117		S:RBD	Cho et al. Nature 600:517-522 (2021)	GFTFDDYA	ISGDGGST	AKPGDDFWSGYFKGGVDY		train set
COV107_Plate2_HC_9-P1369		S:RBD	Robbiani et al. Nature 584:437-442 (2020)	GFTFSGSA	IRSKANSYAT	TKPHAHCGGDCYSRDWFDP		train set
2M-13D11		S:S2	Chi et al. Science 369:650-655 (2020)	GGSFSGYY	INHSGST	ARAGYSSSWYGVRGVDP	MT622726.1	train set
C708		S:RBD	Gaebler et al. Nature 591:639-644 (2021)	GFSFSTYW	IKQDGSEK	AREMAGSGNYYWFGYGMDV		train set
ADI-62844		S:NTD	Sakharkar et al. Sci Immunol. 6:eabg6916 (2021)	GGSINTRSYY	ISYTGST	ANFRKYYDYVWGSYLFHP	MW458352.1	train set
ADI-62028		S:S2	Sakharkar et al. Sci Immunol. 6:eabg6916 (2021)	GFIFSTYA	TSYDGYNK	ATFGGSYFRIQYDY	MW458120.1	train set
C83B6		S:NTD	Tong et al. Cell 184:4969-4980.e15 (2021)	GFTFSSYS	ISSSSSTI	ARDRGGYGPYYYGMDV	MW718329.1	train set
COV2-2305		S:NTD	Zost et al. Nat. Med. 26:1422-1427 (2020)	GGSIRSSSYY	IYYSGST	AILWRGSSWADRHYYYYSMDV	MT665614.1	train set
ADI-57884		S:NTD	Sakharkar et al. Sci Immunol. 6:eabg6916 (2021)	GYTFTSHG	ISGYNGNT	ARDEVYYKYAMDV	MW457760.1	train set
C30A11		S:S2	Tong et al. Cell 184:4969-4980.e15 (2021)	GYTFTGYY	INPNSGVT	AREMQQLEGYYYYAMDV	MW718426.1	train set
HbnC2t1p2_D9		S:RBD	Kreer et al. Cell 182:843-854.e12 (2020)	GFTFSSYG	IWYDGRNK	ARAARRPVVTDTMAYYMDV	MT658815.1	train set
MOD9_P1_IgG_F11-P1369		S:RBD	Wang et al. Nature 592:616-622 (2021)	GLTVSSNY	IYSGGST	ARLRGRGFDY		train set
ADI-62216		S:S2	Sakharkar et al. Sci Immunol. 6:eabg6916 (2021)	GFTFSSYA	ISYDGSNK	ARGPTMVRGVTYFDY	MW457939.1	train set
ADI-60719		S:S2	Sakharkar et al. Sci Immunol. 6:eabg6916 (2021)	GFTFSSYW	IRQDGNEK	ARGWAPEGDYGFAY	MW457988.1	train set
CC40.1		S:RBD	Song et al. Nat Commun. 12:2938 (2021)	GFTFSDYY	ITSSSGYR	ARDSALDERGYSSGWHPPH	MW532187.1	train set
C695		S:RBD	Wang et al. Nature 592:616-622 (2021)	GYSFSSDG	ISAYNGDT	ARDLGWFGELSVGRDFDY		train set
ADI-63317		S:S2	Sakharkar et al. Sci Immunol. 6:eabg6916 (2021)	GFTFSIYA	ISYDGDNK	ARAGGNYLGSFDI	MW458825.1	train set
ADI-62120		S:S2	Sakharkar et al. Sci Immunol. 6:eabg6916 (2021)	GGTFSNYA	IIPMFGTA	VIAGNYNTRGYYHDD	MW458212.1	train set
ADI-63364		S:S2	Sakharkar et al. Sci Immunol. 6:eabg6916 (2021)	GGTLSSYA	IIPIFATA	TRQYSYDSSGFFNEY	MW458870.1	train set
ADI-60717	147	S:S2	Sakharkar et al. Sci Immunol. 6:eabg6916 (2021)	GNTFSNYA	IIPIFGTT	ARDLGYCSGDSCFDYYYGMDV	MW457986.1	train set
ADI-62023	10	S:S2	Sakharkar et al. Sci Immunol. 6:eabg6916 (2021)	GDSINTYY	IYYSGSI	ARGFDL	MW458115.1	train set
ADI-63124		S:S2	Sakharkar et al. Sci Immunol. 6:eabg6916 (2021)	GGTLSSSA	IIPIFGTT	ARQSAYDSSGYYSDY	MW458633.1	train set
MOD9_P1_IgG_E12-P1369		S:RBD	Wang et al. Nature 592:616-622 (2021)	GYTFTSYD	MNPNSGNT	ARVPTLTYYYDQ		train set
MnC1t3p1_G9		S:RBD	Kreer et al. Cell 182:843-854.e12 (2020)	GFTFRNYA	ISDSGDRT	ALASGSYFGGANY	MT658822.1	train set
ADI-62076		S:S2	Sakharkar et al. Sci Immunol. 6:eabg6916 (2021)	GFTFSTYG	ISYDEDNK	AKDDAVAATSS	MW458168.1	train set
MOD9_P1_IgG_G2-P1369		S:RBD	Wang et al. Nature 592:616-622 (2021)	GYSFTSYW	IYPGDSDT	ARLIRDYNFWSGPHPPGEKGWFDP		train set
MOD6_P2_IgG_G2-P1369		S:RBD	Wang et al. Nature 592:616-622 (2021)	GFPFSSYG	ISYDGSNK	ARDDYKYAYYYYMDV		train set
PDI_168		S:NTD	Wheatley et al. Cell Rep. 37:109822 (2021)	GYSFTSYW	IDPSDSYT	ARGGIRSIAVAYEMTAPLYRGFDP		train set
ADI-62860		S:S2	Sakharkar et al. Sci Immunol. 6:eabg6916 (2021)	GGTYSTYA	FIPVLNTV	ARVASTIGDDF	MW458368.1	train set
ADI-60764		S:S2	Sakharkar et al. Sci Immunol. 6:eabg6916 (2021)	GGTFSSYA	IIPIFGTT	ARVSSYDSSGHYYDD	MW458033.1	train set
P008_005	9	S:S2	Graham et al. Immunity 54:1276-1289.e6 (2021)	GFTFSSYG	ISYDGTNK	ARPNSGSYSSYLDY	MW802409.1	train set
ADI-63228		S:S2	Sakharkar et al. Sci Immunol. 6:eabg6916 (2021)	GGSTSSYY	SYFSGSA	ARGGFKGGRGNYNTSGYYYVGAFDI	MW458737.1	train set
ADI-57864		S:S2	Sakharkar et al. Sci Immunol. 6:eabg6916 (2021)	GFTFSSYW	IKQDGSEK	ARGIASSAYSSGWYQYYYYMDV	MW457740.1	train set
ADI-62920	127	S:S2	Sakharkar et al. Sci Immunol. 6:eabg6916 (2021)	GFIFSSYA	ISYDGSNK	ARPYSGNYFSAFDV	MW458429.1	train set
ADI-63113		S:S2	Sakharkar et al. Sci Immunol. 6:eabg6916 (2021)	GFIFSTYA	LSYDGSNK	ARSYSGSYLSPLGY	MW458622.1	train set
ADI-63102		S:S2	Sakharkar et al. Sci Immunol. 6:eabg6916 (2021)	GFSFSKYW	IREDGREN	TREIRSVVSEDYWRTGYYYAMDV	MW458611.1	train set
ADI-63283		S:NTD	Sakharkar et al. Sci Immunol. 6:eabg6916 (2021)	GDSFVGYY	ISHGGST	ARFHGRWIRFALDV	MW458791.1	train set
ADI-63387		S:S2	Sakharkar et al. Sci Immunol. 6:eabg6916 (2021)	GGSIDSGGYS	IHHRGST	ARGEYYDSSGYSRGYPSGNYSRPSLYFDY	MW458893.1	train set
2M-14E5	34	S:S2	Chi et al. Science 369:650-655 (2020)	GFTFSTYS	ISYDGSNK	ARSGGGSYRGPFDY	MT622732.1	train set
ADI-62032		S:S2	Sakharkar et al. Sci Immunol. 6:eabg6916 (2021)	GGTFSSYA	IIPIFDTT	AKVMGMDYDSSGYYAPDF	MW458124.1	train set
Mod2_P1_IgG_H4-P1369		S:RBD	Wang et al. Nature 592:616-622 (2021)	GFTFSTYG	IWYDGSNK	ARGRYYYDSSGYYQRYETEAFDI		train set
MOD7_P1_IgG_E10-P1369		S:RBD	Wang et al. Nature 592:616-622 (2021)	GFTFNDFA	ISYDGMRK	ARDGEGIIVAAMDY		train set
PZF12_P1_IgG_H8-P1369	26	S:RBD	Wang et al. Nature 592:616-622 (2021)	GYSFTSYW	IDPGDSET	ARLLCGGDCPFEY		train set
ADI-62890		S:NTD	Sakharkar et al. Sci Immunol. 6:eabg6916 (2021)	GGSFSGYY	INDSGNA	ARCPDFDMLIGRYPEGFDL	MW458398.1	train set
P008_052		S:NTD	Graham et al. Immunity 54:1276-1289.e6 (2021)	GGSVTSNNYY	IYYTGST	TRQLVLVRGYFDY	MW802433.1	train set
COVD21_P1_HC_B7-p1369		S:RBD	Robbiani et al. Nature 584:437-442 (2020)	GFTFSIYG	ISYDGSNK	AKEGRPSDIVVVVAFDY	MW292835.1	train set
C587		S:RBD	Gaebler et al. Nature 591:639-644 (2021)	GGSFSSYA	IIPIFGTA	ASRWEQLNGGSWHYFDY		train set
ADI-62141		S:NTD	Sakharkar et al. Sci Immunol. 6:eabg6916 (2021)	GFSLSSYS	ITSDSNYI	ASNPAATTATYHFYGMDV	MW458233.1	train set
ADI-63412		S:S2	Sakharkar et al. Sci Immunol. 6:eabg6916 (2021)	GFIFNTYS	ISYDGINK	ARSSGYQYFDY	MW458918.1	train set
ADI-63067		S:NTD	Sakharkar et al. Sci Immunol. 6:eabg6916 (2021)	GYTLIELS	FDPKDAKT	ATQYAVRGVVYLDY	MW458576.1	train set
ADI-63332		S:S2	Sakharkar et al. Sci Immunol. 6:eabg6916 (2021)	GFTFSDYY	ISGSGTTI	ARLGYCTNGVCYTGVSPKLAFDI	MW458840.1	train set
ADI-55689		S:RBD	Wec et al. Science 369:731-736 (2020)	GFTFSRFA	INLNGDST	VKDGGYYDSSGPGH	MT565752.1	train set
ADI-63289		S:S2	Sakharkar et al. Sci Immunol. 6:eabg6916 (2021)	GGAFNSFA	IIPIFGTT	ARGLAGYYDSWFDP	MW458797.1	train set
ADI-57885		S:NTD	Sakharkar et al. Sci Immunol. 6:eabg6916 (2021)	GGTFSSYA	IIPIFGTA	ARTRVGDYYGSGSYYNVWFDP	MW457761.1	train set
ADI-60789		S:S2	Sakharkar et al. Sci Immunol. 6:eabg6916 (2021)	GFTFSSYW	IKQDGSEK	ARDHPSSMYSSGWYSYYYGMDV	MW458058.1	train set
ADI-60731		S:NTD	Sakharkar et al. Sci Immunol. 6:eabg6916 (2021)	LH*YQLW	QR*QW*H	EWDKTLRFLEWCPPPQLLLRYGR	MW458000.1	train set
COV047_P4_IgG_20-P1369	35	S:RBD	Robbiani et al. Nature 584:437-442 (2020)	GFTFSSYG	ISYDGSNK	AKVDGSYYYYYYGMDV	MW293180.1	train set
C201		S:RBD	Robbiani et al. Nature 584:437-442 (2020)	GFTFDDYA	ISWNSGSI	VKGVEYSSSSNFDY		train set
COVD21_P3_HC_D12-p1369		S:RBD	Robbiani et al. Nature 584:437-442 (2020)	GFTFSSYS	ISSSSSYI	AREVKRVVAAPEYYFDY		train set
C1238		S:RBD	Cho et al. Nature 600:517-522 (2021)	GGSFSGYY	INHSGST	ARLVREYSFGLDY		train set
COV072_P3_HC_91-P1369	87	S:RBD	Robbiani et al. Nature 584:437-442 (2020)	GFTFSSYA	ISYDGSNK	ARADLGYCTNGVCYVDY		train set
ADI-63316		S:S2	Sakharkar et al. Sci Immunol. 6:eabg6916 (2021)	GGSIRDYY	IYTSGRT	ARCSRTLDYYYYGMDV	MW458824.1	train set
ADI-62866		S:S2	Sakharkar et al. Sci Immunol. 6:eabg6916 (2021)	GGAYSSYA	FIPVLNIT	ARVASTTGDDF	MW458374.1	train set
COVD21_P1_HC_E2-p1369		S:RBD	Robbiani et al. Nature 584:437-442 (2020)	GFTFDDYA	ISWNSGSI	AKPRKRGDYYGSGSYDY	MW293023.1	train set
COV047_P5_IgG_10-P1369		S:RBD	Robbiani et al. Nature 584:437-442 (2020)	GYTFTGYY	INPNSGGT	ARTPRVYDPTLPNQWLVGEYYCDY		train set
C501	3	S:RBD	Gaebler et al. Nature 591:639-644 (2021)	GFTFGSSA	IVVGSGNT	AAVYCSGTTCHDAFDI		train set
Mod11_P2_IgG_G1-P1369		S:RBD	Wang et al. Nature 592:616-622 (2021)	GFTFTSYS	ISGSGTHI	AITLSGYCSSSSCSYPWGP		train set
C12C7		S:S2	Tong et al. Cell 184:4969-4980.e15 (2021)	GFTFSSYG	IWYDGSNK	AREGIAAVYYMDV	MW718462.1	train set
ADI-63140		S:S2	Sakharkar et al. Sci Immunol. 6:eabg6916 (2021)	GFSLSTSGEG	IYWDDDK	AHRLAYYDMDV	MW458649.1	train set
COV047_P3_IgM_67-P1348		S:RBD	Wang et al. Sci Transl Med. 13:eabf1555 (2021)	GYTFTSYY	INPIGGST	ARAPLYYYDSSGYFDY	MW293198.1	train set
ADI-63138		S:S2	Sakharkar et al. Sci Immunol. 6:eabg6916 (2021)	GFTFSTYA	ISYDGTNK	ATVRGGGYYYYGVDV	MW458647.1	train set
P008_011		S:NTD	Graham et al. Immunity 54:1276-1289.e6 (2021)	GFTFSTYW	IGQDGSER	ARDYTDDYGDYGGYFDL	MW802413.1	train set
COV2-2405		S:NTD	Zost et al. Nat. Med. 26:1422-1427 (2020)	GGSISSSSYY	FYYSGST	ASLWFGDLYSFDY	MT665620.1	train set
C130		S:RBD	Robbiani et al. Nature 584:437-442 (2020)	GYTFTNYY	INPSGGST	ARSRPTPDWYFDL		train set
CC12.10		S:RBD	Rogers et al. Science 369:956-963 (2020)	GYIYSGYF	ISPDSGGA	ARGPRYSGTHFDY	MT594047.1	train set
P008_035		S:NTD	Graham et al. Immunity 54:1276-1289.e6 (2021)	GYTLTEIS	FDPEEGET	ATSEVVVPGAIRHKAAYYYNYMDV	MW802423.1	train set
ADI-62207		S:NTD	Sakharkar et al. Sci Immunol. 6:eabg6916 (2021)	GYTLTELS	FDPEDGET	ATTTPFYGSGSYGWFDP	MW457931.1	train set
C2471		S:RBD	Cho et al. Nature 600:517-522 (2021)	GYTFTSYG	ISTYNGNK	ARALTGVYNWFDP		train set
0317-A2		S:S2	Chi et al. Science 369:650-655 (2020)	GYTFTSYA	INTNTGNP	ARLIRHEAHTYCSGGSCYSPDYYYGMDV	MT622736.1	train set
Turner-22-1B04		S:RBD	Turner et al. Nature 596:109-113 (2021)	GFTFSSYG	ISYDGSDK	AKQGGGTYCGGGSCYRGYFDY	MZ292499.1	train set
C102A1		S:S2	Tong et al. Cell 184:4969-4980.e15 (2021)	GGTFSSYA	IIPIFGTA	ARTYYYDSSGYSHDY	MW718429.1	train set
COVD21_P3_HC_H6-p1369		S:RBD	Robbiani et al. Nature 584:437-442 (2020)	GFTFSNAW	IKSNSDGGTT	TTGPQYDDNGYSYTVDY	MW293049.1	train set
Mod2_P1_IgG_D4-P1369		S:RBD	Wang et al. Nature 592:616-622 (2021)	GFTFSSYD	IGTAGDT	VRANYDSSGYYGYFDY		train set
ADI-62943		S:NTD	Sakharkar et al. Sci Immunol. 6:eabg6916 (2021)	GFTFDDFA	ISWNSGSI	VKEGSSGYDYYYFYYMDV	MW458452.1	train set
Mod11_P2_IgG_H9-P1369		S:RBD	Wang et al. Nature 592:616-622 (2021)	GFTVSSNY	IYSGGST	ARGGMSSEDAFDI		train set
ADI-63000		S:S2	Sakharkar et al. Sci Immunol. 6:eabg6916 (2021)	GFTFNSHA	ISYDGINK	AKSQSGGYSSWFDY	MW458509.1	train set
ADI-60713		S:S2	Sakharkar et al. Sci Immunol. 6:eabg6916 (2021)	GYTFTSYG	ISAYNGNT	AREGVGFGELTRSGYYYFYYMDV	MW457982.1	train set
ADI-60539		S:NTD	Sakharkar et al. Sci Immunol. 6:eabg6916 (2021)	GFTFSSYW	IKQDGSEK	ARVFEQLVLFDY	MW457870.1	train set
ADI-61226	126	S:S2	Sakharkar et al. Sci Immunol. 6:eabg6916 (2021)	GGTSTSNA	VIPIFGTT	ARLYCSDGSCPFDY	MW458083.1	train set
COV107_Plate2_HC_40-P1369		S:RBD	Robbiani et al. Nature 584:437-442 (2020)	GYSFTSYY	INPSGGST	ARDPSPIIARPGMGYWFDP		train set
C555		S:RBD	Gaebler et al. Nature 591:639-644 (2021)	GLTFSTTW	IKSKGDGGTT	TTDDPGSYYYGMDV		train set
ADI-57933		S:S2	Sakharkar et al. Sci Immunol. 6:eabg6916 (2021)	GFSLGTTGVG	IYWDNDK	AYRPPGDFGDYVYTL	MW457809.1	train set
ADI-63091		S:NTD	Sakharkar et al. Sci Immunol. 6:eabg6916 (2021)	GLSLKNVW	IKRQTDGGTT	TTTPREEIVIAFAVVIEGYMDV	MW458600.1	train set
ADI-56753		S:NTD	Sakharkar et al. Sci Immunol. 6:eabg6916 (2021)	GFTFSDYY	ISSSGSTI	AREGGYDSSGYSFGY	MW457666.1	train set
C102	2	S:RBD	Robbiani et al. Nature 584:437-442 (2020)	GFIVSSNY	IYSGGST	ARDYGDYYFDY		train set
ADI-63305	25	S:NTD	Sakharkar et al. Sci Immunol. 6:eabg6916 (2021)	GFIFSNYR	ISSSGSTI	ARDYVNDAFDI	MW458813.1	train set
C81E3		S:NTD	Tong et al. Cell 184:4969-4980.e15 (2021)	GFTFSSYA	ISYDGSNK	ARVSSMDVLRYFDPLDV	MW718346.1	train set
COV2-2304		S:RBD	Zost et al. Nat. Med. 26:1422-1427 (2020)	GFTFSSYS	ISSSSSFI	ARDPVWVDGELLSGGIPFDY	MT665467.1	train set
P008_023		S:S2	Graham et al. Immunity 54:1276-1289.e6 (2021)	GFTFSDYY	ISSTTSYT	ARDVAYYYDSGSYYYFDY	MW802420.1	train set
C003_P2_IgG_E9-P1369		S:RBD	Wang et al. Nature 592:616-622 (2021)	GFTVSSNY	IDSGGST	ARTPFRYYDSSGNYYDGYYYYGMDV		train set
C803		S:RBD	Wang et al. Nature 592:616-622 (2021)	GFTVSLNY	IYSGGST	ARVAYHMGVTHFDS		train set
HK_CV-X1-126	1	S:RBD	Kreye et al. Cell 183:1058-1069 (2020)	GLTVSSNY	IYSGGST	ARDLSEGGMDV		train set
ADI-62995	34	S:S2	Sakharkar et al. Sci Immunol. 6:eabg6916 (2021)	GFTFSTYG	ISYDGINK	ARMMGGSYYGPFDY	MW458504.1	train set
MOD8_P2_IgG_G9-P1369	5	S:RBD	Wang et al. Nature 592:616-622 (2021)	GFTFSTYG	ISYDGSEK	AKQRGPYCSGGSCYSGEFDY		train set
ADI-56697		S:S2	Sakharkar et al. Sci Immunol. 6:eabg6916 (2021)	GFTFSSYG	ISYDGSNK	AKEMGDYDFWSGYLPYGSQGRKDYYYYYGMDV	MW457646.1	train set
C81D7		S:NTD	Tong et al. Cell 184:4969-4980.e15 (2021)	GFTFSSYA	ISYDGSNK	ARDRHDSGGYMDY	MW718345.1	train set
ADI-60550		S:S2	Sakharkar et al. Sci Immunol. 6:eabg6916 (2021)	GYTFTSYG	ISAYNGNT	ARLVPLRYFDWLLSNPDY	MW457881.1	train set
C18D5		S:NTD	Tong et al. Cell 184:4969-4980.e15 (2021)	GFTFTNYD	MNPKSGDT	ARGRGDYSDDDFPALYL	MW718354.1	train set
ADI-63022		S:S2	Sakharkar et al. Sci Immunol. 6:eabg6916 (2021)	GFNFSNNG	IWHDGSNK	ARDFAWKLGVIDY	MW458531.1	train set
COV2-2558		S:NTD	Zost et al. Nat. Med. 26:1422-1427 (2020)	GFTFSSYA	ISYDGSNK	ARDQEWFRELFLFDY	MT665631.1	train set
COV047_P4_IgG_31-P1369		S:RBD	Robbiani et al. Nature 584:437-442 (2020)	GLTFSFYA	ISYEGSDK	YALFERGNWNDAEY	MW293013.1	train set
ADI-60578	6	S:S2	Sakharkar et al. Sci Immunol. 6:eabg6916 (2021)	GFTFSSYA	ISYDGINK	ARSRGGNYYYGMDV	MW457909.1	train set
2M-12D7		S:S2	Chi et al. Science 369:650-655 (2020)	GFTFDDYV	INWNSGSI	AKDVRYCSSTSCYFSAFDI	MT622722.1	train set
C106		S:RBD	Robbiani et al. Nature 584:437-442 (2020)	GASVSSGSYY	IYYSGST	ARERPGGTYSNTWYTPTDTNWFDT		train set
ADI-63382		S:S2	Sakharkar et al. Sci Immunol. 6:eabg6916 (2021)	GGIFSNYA	IIPVFGTT	ASQTTVTPPFDD	MW458888.1	train set
ADI-62794	10	S:S2	Sakharkar et al. Sci Immunol. 6:eabg6916 (2021)	GGSISNYY	IYSSGST	ARGFDF	MW458302.1	train set
ADI-63035		S:NTD	Sakharkar et al. Sci Immunol. 6:eabg6916 (2021)	GFSLSTYGVG	IYWDDDH	TQVSNADADY	MW458544.1	train set
ADI-62160		S:NTD	Sakharkar et al. Sci Immunol. 6:eabg6916 (2021)	GGTFSTYG	IIPILGTA	ARGPEKVVAANDGDLGFGMDV	MW458252.1	train set
PZF10_P1_IgG_A11-P1369		S:RBD	Wang et al. Nature 592:616-622 (2021)	GDSVSSNSAA	TYYRSKWYT	AREGDAFDF		train set
CQTS005		S:RBD	Patent: CN111909263A	GFTLSNAW	IKSKTDGGTT	TTDKGPLFFWSGYYTDY	MW587358.1	train set
C1201		S:RBD	Cho et al. Nature 600:517-522 (2021)	GGSISRGVYY	IYSSGST	ASGRVPYYFDS		train set
ADI-57951		S:S2	Sakharkar et al. Sci Immunol. 6:eabg6916 (2021)	GFTFSSYW	IKQDGSEK	ARERGPSDFWSGYYFGGDASGRSSGGYFDY	MW457827.1	train set
PZF12_P2_IgG_H3-P1369		S:RBD	Wang et al. Nature 592:616-622 (2021)	GGSISSYY	IYTSGNT	ARDPYSGSYFSGLDY		train set
ADI-56073		S:S2	Wec et al. Science 369:731-736 (2020)	GFTFTTYP	ISYDGMNQ	ARAYGGNYQNHFDH	MT566134.1	train set
ADI-62100		S:S2	Sakharkar et al. Sci Immunol. 6:eabg6916 (2021)	GFTFSTYW	INSDGSST	ARENIEAAGVAEDY	MW458192.1	train set
ADI-63226		S:S2	Sakharkar et al. Sci Immunol. 6:eabg6916 (2021)	GFTFSNAW	IKRKTDGGIT	TTATDRLRFLEWFLPIDAFDL	MW458735.1	train set
C2210		S:RBD	Cho et al. Nature 600:517-522 (2021)	GFTFDDYA	ISWNSGTI	AKDYCGGDCYSPTRGAGYGMDV		train set
C001_P2_IgG_C10-P1369	145	S:RBD	Wang et al. Nature 592:616-622 (2021)	GFTVSSNY	IYSGGST	ARDLRDEV		train set
ADI-62056	15	S:S2	Sakharkar et al. Sci Immunol. 6:eabg6916 (2021)	GDTFSSYA	IIPIFGTA	ARVGEYDSSGYYYDY	MW458148.1	train set
ADI-62997		S:NTD	Sakharkar et al. Sci Immunol. 6:eabg6916 (2021)	GGSISSSSYY	IYYSGST	ARQAAGGYYDGSDYSSGYYYVFDF	MW458506.1	train set
ADI-63015		S:NTD	Sakharkar et al. Sci Immunol. 6:eabg6916 (2021)	NGSISTHYYY	IYFSGIT	ARYSSGWQRDDAFDI	MW458524.1	train set
Mod1_P1_IgG_H9-P1369		S:RBD	Wang et al. Nature 592:616-622 (2021)	GYRFTSYW	IYPGDSDT	ARHERAYNSSRVGYYYYYGVDV		train set
C12B3		S:S2	Tong et al. Cell 184:4969-4980.e15 (2021)	GFTFDDYG	INWNGGST	ARVLVPAAYPYYYYYMDV	MW718469.1	train set
ADI-62944		S:S2	Sakharkar et al. Sci Immunol. 6:eabg6916 (2021)	GFTFSTYA	ISYDGLNK	ARARSGGYTTAFDY	MW458453.1	train set
ADI-60697		S:S2	Sakharkar et al. Sci Immunol. 6:eabg6916 (2021)	GGTFSSYA	IIPIFGTT	TRVLGHAAPLDY	MW457966.1	train set
PZF10_P1_IgG_E10-P1369		S:RBD	Wang et al. Nature 592:616-622 (2021)	GGSISSGGYY	IYYSGNT	ARALGLIDY		train set
PDI_132		S:RBD	Wheatley et al. Cell Rep. 37:109822 (2021)	GYTFTNYA	INAGNGNT	ARGGTPYYYDRSGYYQTDGVDNWFDP		train set
ADI-56729		S:S2	Sakharkar et al. Sci Immunol. 6:eabg6916 (2021)	GIPFSSSG	IRTDGSSE	ARDGAHYEIDQ	MW457656.1	train set
Mod4_P4_IgG_G3-P1369		S:RBD	Wang et al. Nature 592:616-622 (2021)	GGSISSGDYY	IYYSGST	ARVVRTVTMGRYYYGMDV		train set
COV2-2021		S:NTD	Zost et al. Nat. Med. 26:1422-1427 (2020)	GYTLIELS	FDPEDVET	ATQPAAIGGTPPYY	MT665598.1	train set
ADI-63188		S:NTD	Sakharkar et al. Sci Immunol. 6:eabg6916 (2021)	GFTFSAYG	MSFDGGDG	AKDAGDILTSNAAVLSFYFEY	MW458697.1	train set
ADI-60795	10	S:S2	Sakharkar et al. Sci Immunol. 6:eabg6916 (2021)	GDSISSYY	IYYSGST	ARGFDL	MW458064.1	train set
S144-1407		S:RBD	Dugan et al. Immunity 54:1290-1303.e7 (2021)	GGTFSSYT	IIPVRDIA	AATELRSDGLDI		train set
ADI-56033		S:S2	Wec et al. Science 369:731-736 (2020)	GFTFSNYN	ISGSSSYI	ARADRDYDFWSDPPLIDH	MT566058.1	train set
ADI-63044		S:S2	Sakharkar et al. Sci Immunol. 6:eabg6916 (2021)	GFTFSNYY	ISPSFPTT	AKNIAEIPPSVIGSVWLDF	MW458553.1	train set
ADI-57961		S:S2	Sakharkar et al. Sci Immunol. 6:eabg6916 (2021)	GFIFNNAW	IRSKADGGSA	LDSPVDP	MW457837.1	train set
ADI-62987		S:NTD	Sakharkar et al. Sci Immunol. 6:eabg6916 (2021)	GGSFSAYY	INESGIT	ARVEDVDYGDYAGDGFDI	MW458496.1	train set
C18C10		S:RBD	Tong et al. Cell 184:4969-4980.e15 (2021)	GFTFSNYA	ISGSGGST	ATTNIPPFSGYYLDAFDI	MW718391.1	train set
CQTS200		S:RBD	Patent: CN111925442A	GFTFSDYY	ISSSSSYT	ARDGSAVAGPMSYFDY	MW587650.1	train set
COV2-2533		S:NTD	Zost et al. Nat. Med. 26:1422-1427 (2020)	GGSISSGGYY	IYYSGST	AREANDSGSFYNGPFDY	MT665630.1	train set
ADI-60570	13	S:S2	Sakharkar et al. Sci Immunol. 6:eabg6916 (2021)	GFTLTSFP	VSNDGSIE	AREGGSSGRAGWFDP	MW457901.1	train set
ADI-60701		S:RBD	Sakharkar et al. Sci Immunol. 6:eabg6916 (2021)	GFTFDNFA	ISWNGGII	AKDIEGDGDRAGFDQ	MW457970.1	train set
COV072_Plate2_HC_9-P1369		S:RBD	Robbiani et al. Nature 584:437-442 (2020)	GYTFTSYG	ISAYNGNT	ARDGITGTIEYYFDY		train set
ADI-62197	13	S:S2	Sakharkar et al. Sci Immunol. 6:eabg6916 (2021)	GLTFGTYI	MSHDGTIQ	AKEAGSSGRAGWFDP	MW457921.1	train set
C641		S:RBD	Wang et al. Nature 592:616-622 (2021)	GYTFTSYY	IYPSGGSR	AREGSTGTTFLDY		train set
COVD21_P3_HC_A2-p1369		S:RBD	Robbiani et al. Nature 584:437-442 (2020)	GFTFSSYD	IGTAGDT	ARGGGETITTVFDY	MW293249.1	train set
C047	93	S:RBD	Gaebler et al. Nature 591:639-644 (2021)	GGSISSTTYY	IFYTGIT	ARRLRQLWFGPWFDP		train set
ADI-60806		S:S2	Sakharkar et al. Sci Immunol. 6:eabg6916 (2021)	GFTLSSHW	INSDGGST	ARDRVTARCGMDV	MW458075.1	train set
ADI-60784	10	S:S2	Sakharkar et al. Sci Immunol. 6:eabg6916 (2021)	GGSISGYY	IYYGGST	ARGFDY	MW458053.1	train set
C81H4	11	S:S2	Tong et al. Cell 184:4969-4980.e15 (2021)	GFTFSSYG	ISYDGSNK	AKGRGGSYYDAFDI	MW718464.1	train set
Mod4_P3_IgG_C5-P1369		S:RBD	Wang et al. Nature 592:616-622 (2021)	GYTFTSYA	ISTYNGNT	AREACSSTSCPPSTLYDFWSGNGFDY		train set
MOD8_P1_IgG_H8-P1369		S:RBD	Wang et al. Nature 592:616-622 (2021)	GFTVNSNY	IYSGGST	ARCCIARPGYNS		train set
COV047_P4_IgG_38-P1369		S:RBD	Robbiani et al. Nature 584:437-442 (2020)	GGSISSYY	IYYSGST	ARYQLAPGSGSYYNWGGYPRESEYYFDY	MW292902.1	train set
ADI-63227		S:RBD	Sakharkar et al. Sci Immunol. 6:eabg6916 (2021)	GFGVRTNY	IYSDGRT	ATQMWVTASEY	MW458736.1	train set
CM31		S:NTD	Voss et al. Science 372:1108-1112 (2021)	GFSLSTNGVG	IYWDDAQ	SHVWVNSTHRQIDY	MZ049547.1	train set
ADI-60709		S:S2	Sakharkar et al. Sci Immunol. 6:eabg6916 (2021)	GFIFSTYG	ISYDGSNK	ARGNRGNYYYGLDV	MW457978.1	train set
P008_002		S:NTD	Graham et al. Immunity 54:1276-1289.e6 (2021)	GFTFDDYA	ISWNSGSI	AKGNWNDVLSHYYYYYGMDV	MW802406.1	train set
CC6.32		S:RBD	Rogers et al. Science 369:956-963 (2020)	GFTFDDYA	ISWNSGSI	AKDQGYSYGNYFDY	MT594069.1	train set
ADI-60559		S:S2	Sakharkar et al. Sci Immunol. 6:eabg6916 (2021)	GGSVTGGSYS	VSYRETT	ARDNEEPMPYLGGYIYFGLDV	MW457890.1	train set
C2432		S:RBD	Cho et al. Nature 600:517-522 (2021)	GFIFSDHD	IGSAGDT	VRGVDFRYCSGGRCFSHYYFDY		train set
ADI-63275	11	S:S2	Sakharkar et al. Sci Immunol. 6:eabg6916 (2021)	GFTFSIYS	ISYDGNNK	AKTRGGNYFDAFDI	MW458784.1	train set
ADI-62979		S:S2	Sakharkar et al. Sci Immunol. 6:eabg6916 (2021)	GFTFSTYA	ISYDGINK	ARPLGGYYYFDH	MW458488.1	train set
PZF12_P2_IgG_D12-P1369		S:RBD	Wang et al. Nature 592:616-622 (2021)	GGSISRGGYY	IYYSGST	ARGGGTLGFFDY		train set
P008_093		S:RBD	Graham et al. Immunity 54:1276-1289.e6 (2021)	GDTFTSYD	MDPNSGNT	ARSKERGYYNRTGYYYPGDWFDP	MW802461.1	train set
P054_006		S:S2	Graham et al. Immunity 54:1276-1289.e6 (2021)	GYSFTNSW	IYPGDSDT	ARLGSWYVYYYYYALDV	MW802473.1	train set
COV2-2490		S:NTD	Zost et al. Nat. Med. 26:1422-1427 (2020);Liu et al. Cell 184:3452-3466.e3418 (2021)	GFTFSSYW	INQDGGEK	ARDPYDLYGDYGGTFDY	MT665626.1	train set
ADI-56751	2	S:RBD	Sakharkar et al. Sci Immunol. 6:eabg6916 (2021)	GFTVSSNY	IYSGGST	ARDYGEFYFDY	MW457664.1	train set
C81D6		S:NTD	Tong et al. Cell 184:4969-4980.e15 (2021)	GGSISSYY	IYYSGSTNYSGST	ARDEGANWRRGWFDP	MW718365.1	train set
C18D2		S:S2	Tong et al. Cell 184:4969-4980.e15 (2021)	GFTFDDYA	ISWNSGSI	AKDADYYDSSGYFXGKGYFDY	MW718445.1	train set
MOD3_P2_IgG_G7-P1369		S:RBD	Wang et al. Nature 592:616-622 (2021)	GFTFSHYG	MSYDGSNK	AKLMGPYCSAYNCYSGAFDF		train set
ADI-62939		S:S2	Sakharkar et al. Sci Immunol. 6:eabg6916 (2021)	GFIFSSYA	IRNDGSNE	AKTLSGSYFSAFDI	MW458448.1	train set
ADI-62966		S:NTD	Sakharkar et al. Sci Immunol. 6:eabg6916 (2021)	QFAFSDYD	IRYDGNNK	ATGKHYYYDYYDMDV	MW458475.1	train set
PZF12_P1_IgG_H3-P1369		S:RBD	Wang et al. Nature 592:616-622 (2021)	GFTFSSYA	ISGSGGAR	LSPPVLRRSWFDP		train set
G32A3		S:NTD	Tong et al. Cell 184:4969-4980.e15 (2021)	GYTFTSYG	ISAYNGNT	ARTPNSVITMIVVVTQTLDY	MW718357.1	train set
ADI-57836	119	S:S2	Sakharkar et al. Sci Immunol. 6:eabg6916 (2021)	GFTFNIYG	ISYDGSNK	AKPQSGSYRDAFDI	MW457712.1	train set
PZF10_P2_IgG_C3-P1369		S:RBD	Wang et al. Nature 592:616-622 (2021)	GFTFGLCA	IWYNGSNK	AREGIAADGFKPDAFDF		train set
MOD6_P1_IgG_A9-P1369		S:RBD	Wang et al. Nature 592:616-622 (2021)	GYTFTGYY	INPISGGT	ARAPYYYDSGSVGGFDY		train set
MOD9_P2_IgG_B7-P1369		S:RBD	Wang et al. Nature 592:616-622 (2021)	GGTFSSYA	IIPIFGTA	ARMQLEDTYGYTRYYYHDMDV		train set
PDI_230	25	S:RBD	Wheatley et al. Cell Rep. 37:109822 (2021)	GFTVSSNY	IYSGGST	ARDQGEDVFDI		train set
ADI-62111		S:S2	Sakharkar et al. Sci Immunol. 6:eabg6916 (2021)	GFIFSTYA	ISYDGINK	ARVWGGSYKGYFQH	MW458203.1	train set
P003_055		S:NTD	Graham et al. Immunity 54:1276-1289.e6 (2021)	GGSISSYY	IYYSGST	ARENYDFWSGYFNGWFDP	MW802401.1	train set
ADI-63358		S:S2	Sakharkar et al. Sci Immunol. 6:eabg6916 (2021)	GFTFSTYW	IRQDGREK	ARLGVSSYYDSSGYHYYYGMDV	MW458864.1	train set
ADI-57857		S:S2	Sakharkar et al. Sci Immunol. 6:eabg6916 (2021)	GVPISSGYHY	IFYRGST	ARETTDRALDS	MW457733.1	train set
ADI-60708		S:S2	Sakharkar et al. Sci Immunol. 6:eabg6916 (2021)	GFTFSIYA	VSYDGDNK	AKGYGGNYYSAFDY	MW457977.1	train set
ADI-63011		S:NTD	Sakharkar et al. Sci Immunol. 6:eabg6916 (2021)	GFSFRSYG	IAYDGSHK	AKSHGGGFFYYHMDV	MW458520.1	train set
ADI-60740		S:NTD	Sakharkar et al. Sci Immunol. 6:eabg6916 (2021)	GGSISSYY	IYHSNFSRST	ARDFRDGQQLGLVAYFDC	MW458009.1	train set
ADI-57863		S:S2	Sakharkar et al. Sci Immunol. 6:eabg6916 (2021)	GVPISSGDHY	IFYRGST	SRETTDRALDS	MW457739.1	train set
ADI-62200		S:S2	Sakharkar et al. Sci Immunol. 6:eabg6916 (2021)	GFTVSSSY	IYSGGST	ARDVYNSLY	MW457924.1	train set
MOD7_P2_IgG_B4-P1369		S:RBD	Wang et al. Nature 592:616-622 (2021)	GFTFSSYA	ISGSGGST	ASGGAYGSGSYGDWYFDL		train set
Mod4_P3_IgG_D9-P1369		S:RBD	Wang et al. Nature 592:616-622 (2021)	GFTVSSNY	IYSGDST	ARLGGIAVAGTGDGAFDI		train set
CQTS108	5	S:RBD	Patent: CN111909261A	GFTFSSYV	ISYDGSSK	AKRGGTYCSGGICYGGYFDY	MW587516.1	train set
P054_021	91	S:NTD	Graham et al. Immunity 54:1276-1289.e6 (2021)	GYTLTELS	FDPEDAET	ATGVAVAGTQKNYSYYYGLDV	MW802478.1	train set
C004_P1_IgG_E10-P1369		S:RBD	Wang et al. Nature 592:616-622 (2021)	GFTFSSFA	ISSSGGST	AKYVDTTMVDQ		train set
PZF10_P1_IgG_C11-P1369	20	S:RBD	Wang et al. Nature 592:616-622 (2021)	GFTFSSYN	ISSSSSTI	ARVLGPTSYYYYGMDV		train set
ADI-56743		S:S2	Sakharkar et al. Sci Immunol. 6:eabg6916 (2021)	GFTFSSYS	ISSSSSTI	ARDRAGLRFLEWLSRDWFDP	MW457662.1	train set
G32M2	6	S:S2	Tong et al. Cell 184:4969-4980.e15 (2021)	GFTFSSYA	ISYDGNNK	ARAKGGGYYYGMDV	MW718467.1	train set
COV047_P5_IgM_19-P1348	4	S:RBD	Wang et al. Sci Transl Med. 13:eabf1555 (2021)	GFTVSSNY	IYSGGST	ARDLIVAGGMDV	MW293246.1	train set
MnC2t1p1_C5		S:RBD	Kreer et al. Cell 182:843-854.e12 (2020)	GFTVSSNY	IYSGGST	ATGARFGESPFDY	MT658824.1	train set
ADI-62202	95	S:S2	Sakharkar et al. Sci Immunol. 6:eabg6916 (2021)	GFTFSNIA	IGIRDHWT	CPDLDSSASWETLHV	MW457926.1	train set
ADI-62812		S:NTD	Sakharkar et al. Sci Immunol. 6:eabg6916 (2021)	GFSLINAKMG	IFSNDEK	ARIGYGDYVHYYNIDV	MW458320.1	train set
C2401		S:RBD	Cho et al. Nature 600:517-522 (2021)	GFAFDTYA	LSPSGGNK	AKVWPRSSEGYFFDL		train set
ADI-57846		S:S2	Sakharkar et al. Sci Immunol. 6:eabg6916 (2021)	GFTFSSYA	ISYDGSNK	ASDYCSSTSCYNGRIDY	MW457722.1	train set
ADI-62937		S:NTD	Sakharkar et al. Sci Immunol. 6:eabg6916 (2021)	GFTFSNYG	IWYDGSNE	ATNRASHGGNSWGCLDY	MW458446.1	train set
P008_004		S:S2	Graham et al. Immunity 54:1276-1289.e6 (2021)	GFTFSSYW	IKEDGREK	ARDSVHYYYDSSGYHYSYGMDV	MW802408.1	train set
CQTS079		S:RBD	Patent: CN111909262A	GFTVSSNY	IYSGDNT	AKMLWLRGWFDP	MW587476.1	train set
ADI-57911		S:S2	Sakharkar et al. Sci Immunol. 6:eabg6916 (2021)	GGTFSSYA	IIPILGTA	AREGGSGWSSGLLEYYYYMDV	MW457787.1	train set
C93E12		S:S2	Tong et al. Cell 184:4969-4980.e15 (2021)	GFTFSNYA	ISYDGSNK	ARGIRGGYNDAFDI	MW718466.1	train set
ADI-63141		S:S2	Sakharkar et al. Sci Immunol. 6:eabg6916 (2021)	GFSLSTTGVG	IYWDDDK	ALTPGLAAAGRWFDP	MW458650.1	train set
ADI-62124		S:S2	Sakharkar et al. Sci Immunol. 6:eabg6916 (2021)	GGTFTSYA	VIPIFGTT	AKNMGYDSDSGGWDFEY	MW458216.1	train set
ADI-57896	60	S:S2	Sakharkar et al. Sci Immunol. 6:eabg6916 (2021)	GFTFSSYG	IWYDGSNK	ARDGIVGATTGVDY	MW457772.1	train set
ADI-63319		S:S2	Sakharkar et al. Sci Immunol. 6:eabg6916 (2021)	GFSLSTSGVA	IYWDDDK	AHRHSIFGLDY	MW458827.1	train set
ADI-61224		S:RBD	Sakharkar et al. Sci Immunol. 6:eabg6916 (2021)	GFTFSSYA	ISGDADNT	RSRWLPFAY	MW458081.1	train set
C18C8		S:S2	Tong et al. Cell 184:4969-4980.e15 (2021)	GFTFGDYA	IRSKAYGGTT	TRGLKVEPYYFDY	MW718437.1	train set
ADI-63151		S:NTD	Sakharkar et al. Sci Immunol. 6:eabg6916 (2021)	GDFFSSSNW	IYHSGST	ARRLMGRTLDY	MW458660.1	train set
COVD21_P2_HC_H9-p1369		S:RBD	Robbiani et al. Nature 584:437-442 (2020)	GFTFSSYG	ISYDGRNK	AREFGDPEWYFDY	MW293037.1	train set
ADI-62873		S:S2	Sakharkar et al. Sci Immunol. 6:eabg6916 (2021)	GFTFSSYA	ISYDGSNT	ARDYGTLEYYAHWSGWGYGMDV	MW458381.1	train set
ADI-62041		S:S2	Sakharkar et al. Sci Immunol. 6:eabg6916 (2021)	GGTFSNYA	SIPMFDTA	ARVSVSPRMDV	MW458133.1	train set
ADI-60768		S:S2	Sakharkar et al. Sci Immunol. 6:eabg6916 (2021)	GFTFSNYA	ISHDGSSK	ARGRHYYDSSHDVFDV	MW458037.1	train set
2M-2D1		S:S2	Chi et al. Science 369:650-655 (2020)	GGSISSSSYY	IYYSGST	ARGDRIQLWLLDAFDI	MT622702.1	train set
ADI-60553		S:NTD	Sakharkar et al. Sci Immunol. 6:eabg6916 (2021)	GFTFSSYS	ISSSSSYI	ASNGAATPQYYYYYGMDV	MW457884.1	train set
ADI-60727		S:NTD	Sakharkar et al. Sci Immunol. 6:eabg6916 (2021)	GYTFITYG	INPYNDNI	ARDFDFDDDFYGMDV	MW457996.1	train set
COVD21_P1_HC_C6-p1369		S:RBD	Robbiani et al. Nature 584:437-442 (2020)	GYSFTTYC	IYPGDSDT	ARHWYYGDYGNYSYYYLDV	MW293070.1	train set
MOD3_P1_IgG_B6-P1369		S:RBD	Wang et al. Nature 592:616-622 (2021)	GGSISSSGYY	IYYSGTT	ARETRYDSSGFTSPGLLGGWDY		train set
ADI-56006		S:S2	Wec et al. Science 369:731-736 (2020)	GYSSTNYG	ISVHSGNA	ATSASSYSRYYFGLDV	MT566004.1	train set
ADI-63351	6	S:S2	Sakharkar et al. Sci Immunol. 6:eabg6916 (2021)	GFIFSTYA	ISYDGDNK	ARSYGGNYYSGMDV	MW458857.1	train set
ADI-62218		S:NTD	Sakharkar et al. Sci Immunol. 6:eabg6916 (2021)	GFTVSSNY	IYSGGST	ARETIWFGEP	MW457941.1	train set
COVA1-16		S:RBD	Brouwer et al. Science 369:643-650 (2020);Liu et al. Immunity 53:1272-1280.e1275 (2020)	GYTFTSYY	INSSGGST	ARPPRNYYDRSGYYQRAEYFQH	MT599835.1	train set
COV096_HC_157-p1369		S:RBD	Robbiani et al. Nature 584:437-442 (2020);Wang et al. Sci. Transl. Med. 13:eabf1555 (2021)	GFTFSSYG	ISYDGSNK	AKAQYSYGYVVYYFDY	MW293174.1	train set
C53F9	90	S:RBD	Tong et al. Cell 184:4969-4980.e15 (2021)	GYTFTSYG	ISAYNGNT	ARVGTYYYDSSAYYFDY	MW718382.1	train set
PZF12_P1_IgG_H4-P1369		S:RBD	Wang et al. Nature 592:616-622 (2021)	GVTVTSNY	IYSGGST	ARVLPIRWLYFDY		train set
PZF12_P1_IgG_A3-P1369	28	S:RBD	Wang et al. Nature 592:616-622 (2021)	GGSISSYY	IYYSGST	ASDYYDTSGYCYGMDV		train set
COV2-2190		S:NTD	Zost et al. Nat. Med. 26:1422-1427 (2020)	GFTFSSYE	ISSSGSAI	AREARSRYFDWLPSYYFDY	MT665602.1	train set
COV107_Plate2_HC_23-P1369		S:RBD	Robbiani et al. Nature 584:437-442 (2020)	GFTVSSNY	IYSGGST	ARDLGTGLFDY		train set
ADI-56797		S:S2	Sakharkar et al. Sci Immunol. 6:eabg6916 (2021)	GFTFSSYG	ISYDGSNK	ARSGGQQLARGGWFDP	MW457686.1	train set
MOD8_P1_IgG_B9-P1369		S:RBD	Wang et al. Nature 592:616-622 (2021)	GGSISSGGYH	IYYSGST	ARFAAPGARATMIYSAFDI		train set
ADI-63308		S:S2	Sakharkar et al. Sci Immunol. 6:eabg6916 (2021)	GFTFSVYA	ISYDGDNK	AKSYGGNYHDAFHL	MW458816.1	train set
ADI-60786		S:S2	Sakharkar et al. Sci Immunol. 6:eabg6916 (2021)	GITFSTFA	ISHDGSNK	ANFGDGFDI	MW458055.1	train set
ADI-62912		S:S2	Sakharkar et al. Sci Immunol. 6:eabg6916 (2021)	GFTFSNAW	IKSKTDGGTA	TWDDRSTSDY	MW458420.1	train set
46472-2		S:S2	Shiakolas et al. Cell Rep Med. 2:100313 (2021)	GYRFITYW	IDPSDSST	AAGPTGYDLLTGQYFPYFNY	MZ126645.1	train set
ADI-57924		S:S2	Sakharkar et al. Sci Immunol. 6:eabg6916 (2021)	GFTFSSYA	ISGSGGST	AKVNQITMIVVVITYFDY	MW457800.1	train set
ADI-63168		S:S2	Sakharkar et al. Sci Immunol. 6:eabg6916 (2021)	GFTFSSYW	IKQDGNEK	ARDRLAASGTSDY	MW458677.1	train set
C004_P2_IgG_C5-P1369	61	S:RBD	Wang et al. Nature 592:616-622 (2021)	RDTFSSYA	IIPIFGTA	ARGGGSYGYNWFDP		train set
0304-3H3		S:S2	Chi et al. Science 369:650-655 (2020)	GGSISTYY	IYYSGST	ARDRIAPVGKFFGWYFDL	MT622692.1	train set
ADI-62908		S:S2	Sakharkar et al. Sci Immunol. 6:eabg6916 (2021)	GYTFTGYY	INPYSGER	ARGWQFQILEGNWFDP	MW458416.1	train set
P003_038		S:S2	Graham et al. Immunity 54:1276-1289.e6 (2021)	GFTFSSYG	ISYDGSNK	AKGGSGYRYYFDY	MW802396.1	train set
ADI-62771		S:RBD	Sakharkar et al. Sci Immunol. 6:eabg6916 (2021)	GASISSGGHY	IYYSGST	ARYCSSSRCPDDY	MW458279.1	train set
C1358		S:RBD	Cho et al. Nature 600:517-522 (2021)	GFTFSDYD	IGTAGDT	ARVNYDSSSFYMFFDY		train set
ADI-60687		S:S2	Sakharkar et al. Sci Immunol. 6:eabg6916 (2021)	GYSFTSYW	IDPSDSYT	ARHFRPGAFLGWFDP	MW457956.1	train set
ADI-61244		S:S2	Sakharkar et al. Sci Immunol. 6:eabg6916 (2021)	GFTFRTYA	ISYDGNNK	ARAYGGNYLAPFDY	MW458101.1	train set
COV2-2352		S:RBD	Zost et al. Nat. Med. 26:1422-1427 (2020)	GYNFNNNY	VNPTGGGT	ARGGEWRIVPGGRDYFDY	MT665533.1	train set
ADI-57868		S:S2	Sakharkar et al. Sci Immunol. 6:eabg6916 (2021)	GGTFSSYA	IIPIFGTA	ARDRGDYYDSSGYPSTLDAFDI	MW457744.1	train set
C155	2	S:RBD	Robbiani et al. Nature 584:437-442 (2020)	GFIVSSNY	IYSGGST	ARDFGEFYFDY		train set
ADI-57903		S:S2	Sakharkar et al. Sci Immunol. 6:eabg6916 (2021)	GFSFSNYG	TSYDGTNK	AKEGRYYDFWSGYLPSSGASTDYSYYYMDV	MW457779.1	train set
COV072_Plate2_HC_74-P1369		S:RBD	Robbiani et al. Nature 584:437-442 (2020)	GGSISSSSYY	IYYSGST	ARRPPGDYYYMDV		train set
C001_P1_IgG_G5-P1369	53	S:RBD	Wang et al. Nature 592:616-622 (2021)	GFTFSSYD	IGTDGDT	ARVEYSSGIYWYFDL		train set
ADI-60555		S:S2	Sakharkar et al. Sci Immunol. 6:eabg6916 (2021)	GFTFSSYA	ISYDGNNK	AKVRSGSYYSAFDY	MW457886.1	train set
C1249		S:RBD	Cho et al. Nature 600:517-522 (2021)	EIIVSSNY	IYSGGST	ARALPFFGDLGYFDF		train set
Mod4_P3_IgG_E2-P1369		S:RBD	Wang et al. Nature 592:616-622 (2021)	GGSISRSSYY	IYYSGST	ARQGTWIEPYGMDV		train set
ADI-63003		S:NTD	Sakharkar et al. Sci Immunol. 6:eabg6916 (2021)	GFTFSNYG	ISYDGRNK	AKDKEYQLLYRAWYFDL	MW458512.1	train set
COV2-2955		S:RBD	Zost et al. Nat. Med. 26:1422-1427 (2020)	GFTFVTSG	ISYDGSNK	AKGGPNKEVLYFGELLDYGMDV	MT665429.1	train set
COV2-2459		S:NTD	Zost et al. Nat. Med. 26:1422-1427 (2020)	GGSISSGTYY	TYYGGST	ARRGNYYDSKNWFDP	MT665624.1	train set
MOD9_P2_IgG_F2-P1369		S:RBD	Wang et al. Nature 592:616-622 (2021)	GFTFDDYA	MSWNSGTI	AKDIGPGETYSSSFFDF		train set
ADI-63340		S:S2	Sakharkar et al. Sci Immunol. 6:eabg6916 (2021)	GFTFGVYA	ISYDGNNE	ATTKGGSYSGAFEY	MW458846.1	train set
ADI-60546	7	S:RBD	Sakharkar et al. Sci Immunol. 6:eabg6916 (2021)	GGSISSYF	IYYSGST	ARSQWLRGNFDY	MW457877.1	train set
ADI-56700		S:S2	Sakharkar et al. Sci Immunol. 6:eabg6916 (2021)	GFTFSIYG	VSYDGDNK	AKGRRGSYKEAFDI	MW457649.1	train set
C81B2		S:NTD	Tong et al. Cell 184:4969-4980.e15 (2021)	GYTLIELS	FDPEDGET	ATGPSIAVRGWFDP	MW718338.1	train set
MOD7_P2_IgG_F11-P1369		S:RBD	Wang et al. Nature 592:616-622 (2021)	EIIVSSNY	IYSGGSA	ARGDLDTPYGLDV		train set
ADI-63416		S:NTD	Sakharkar et al. Sci Immunol. 6:eabg6916 (2021)	GGSISVYY	IYNSGSSGST	ARSDALRFLFNGDNYFIMDV	MW458922.1	train set
C83B10	11	S:S2	Tong et al. Cell 184:4969-4980.e15 (2021)	GFTFSIYA	ISYDGSNK	ARARGGSYSDAFDI	MW718465.1	train set
CQTS179		S:RBD	Patent: CN111925444A	GYSFTSYW	IYPGDSDT	ASQAAAGYYYYMDV	MW587624.1	train set
ADI-60775		S:S2	Sakharkar et al. Sci Immunol. 6:eabg6916 (2021)	GGSISSGGYY	IFYSGST	ASEILKHSPASWYFDL	MW458044.1	train set
C1448		S:RBD	Cho et al. Nature 600:517-522 (2021)	GYTFTSYG	ISTFNGDT	ARGPSGSYLDLDY		train set
PZF12_P2_IgG_E5-P1369		S:RBD	Wang et al. Nature 592:616-622 (2021)	GFTVNSNY	IYSDPAT	ASLYSSGWYLRGAPQV		train set
MOD8_P1_IgG_G11-P1369	20	S:RBD	Wang et al. Nature 592:616-622 (2021)	GFTFSTYS	ISSSSSTI	ARHYGDYSYYYYGMDV		train set
ADI-62955		S:RBD	Sakharkar et al. Sci Immunol. 6:eabg6916 (2021)	GYTYTDYY	INPAGGST	ARDTGSQSMYYDDSWSGYLNYWFDP	MW458464.1	train set
PZF12_P1_IgG_A8-P1369		S:RBD	Wang et al. Nature 592:616-622 (2021)	RGTFRNYA	IIPMFGTA	ARFGAPAYCSGGSCYSRGYFQH		train set
COV047_P5_IgG_30-P1369		S:RBD	Robbiani et al. Nature 584:437-442 (2020)	GFTFSGYD	ISYDGSSK	AKDLGSSLYYDAFDI	MW293133.1	train set
MOD6_P2_IgG_H6-P1369		S:RBD	Wang et al. Nature 592:616-622 (2021)	GFTFSGYH	IDTAGDT	ARGGNGGDYVGGFDK		train set
Mod1_P1_IgG_E11-P1369		S:RBD	Wang et al. Nature 592:616-622 (2021)	GFTFSSYG	ISYDGSNK	AKDSHYYYYDSSGYYGSIPDY		train set
COV047_P3_IgG_78-P1369		S:RBD	Robbiani et al. Nature 584:437-442 (2020)	GYTFTTYY	INPSGGST	ARGGSSRYCSSTSCYSFGVDNFDY	MW293185.1	train set
C81G10		S:NTD	Tong et al. Cell 184:4969-4980.e15 (2021)	GYTLTELS	FDPEDGET	ATTTVLAAASWFDP	MW718339.1	train set
Mod11_P1_IgG_G11-P1369		S:RBD	Wang et al. Nature 592:616-622 (2021)	GFTFSSYG	IWYDGSNK	ARDQTDMTTVTADAFDI		train set
ADI-63299		S:NTD	Sakharkar et al. Sci Immunol. 6:eabg6916 (2021)	GFTFSSYS	ISSSSNFI	ARDRDVVRLVYAVRSTEYGMDV	MW458807.1	train set
ADI-63375		S:NTD	Sakharkar et al. Sci Immunol. 6:eabg6916 (2021)	GYTFIKYG	ISGYNGDT	ARDLLSTTIFGVMDV	MW458881.1	train set
ADI-61228	4	S:RBD	Sakharkar et al. Sci Immunol. 6:eabg6916 (2021)	GVIVSSNY	IYSGGST	ARDLVVAGGMDV	MW458085.1	train set
COV2-2807		S:RBD	Zost et al. Nat. Med. 26:1422-1427 (2020)	GFSLTTSGMC	IDWDDDK	ARETPVTAIDY	MT665444.1	train set
ADI-57822		S:NTD	Sakharkar et al. Sci Immunol. 6:eabg6916 (2021)	GYTLPELS	FDPEDGET	TTASPLLVGSWFDP	MW457698.1	train set
COV072_P3_HC_1-P1369		S:RBD	Robbiani et al. Nature 584:437-442 (2020)	GFTVSSNY	IYSGGST	ARVVGYDFWSGYDGGYFDY		train set
C63D6	37	S:NTD	Tong et al. Cell 184:4969-4980.e15 (2021)	GFTFSNAW	IKSKTDGGTT	TTDRIYDYIWGSYRYADY	MW718356.1	train set
CQTS131		S:RBD	Patent: CN111909260A	GLIVSRNY	IYSGGST	ARDLENGGLDV	MW587556.1	train set
CQTS173	4	S:RBD	Patent: CN111925444A	GITVSSNY	IYSGGST	ARDLDIAGAFDI	MW587614.1	train set
ADI-56679		S:S2	Sakharkar et al. Sci Immunol. 6:eabg6916 (2021)	GFTFSSYG	ISYDGSNK	AKAWGGNYWGAFDY	MW457641.1	train set
ADI-60516		S:NTD	Sakharkar et al. Sci Immunol. 6:eabg6916 (2021)	GYTLTELS	FDPEDGET	STGYAVHLWSTFGY	MW457847.1	train set
ADI-63052	74	S:S2	Sakharkar et al. Sci Immunol. 6:eabg6916 (2021)	GFTFSTYA	ISYDGYNK	ARGRGGYQTYFDY	MW458561.1	train set
ADI-61241		S:S2	Sakharkar et al. Sci Immunol. 6:eabg6916 (2021)	GYNFDANW	IFPGDSET	ARLDSRSWSL	MW458098.1	train set
C15C10	18	S:S2	Tong et al. Cell 184:4969-4980.e15 (2021)	GFTFSSYW	IKQDGSEK	ARVSGSSWHFDY	MW718470.1	train set
MOD6_P2_IgG_G3-P1369	30	S:RBD	Wang et al. Nature 592:616-622 (2021)	GFSFRSYG	IWSDGSGK	ARDEGEVVTHFDY		train set
Mod4_P3_IgG_D1-P1369		S:RBD	Wang et al. Nature 592:616-622 (2021)	GFTFDDYA	MSWNSGTI	AKDKAGCSSTRCHESYGMDV		train set
C004_P1_IgG_F5-P1369		S:RBD	Wang et al. Nature 592:616-622 (2021)	GFTFSYAW	IKSKTDGGTT	TSDKYDFLTGFIERDAFDI		train set
ADI-62079		S:NTD	Sakharkar et al. Sci Immunol. 6:eabg6916 (2021)	GFTFSRYD	ISSSSSAR	ARDSGSLNLDY	MW458171.1	train set
CQTS069	1	S:RBD	Patent: CN111909262A	GFTVSSNY	IYSGGST	ARDPMRPGMDV	MW587458.1	train set
ADI-63065		S:S2	Sakharkar et al. Sci Immunol. 6:eabg6916 (2021)	GFTFSNYG	IWHDGSNE	ARVFWSADRYYFDY	MW458574.1	train set
COV107_Plate1_HC_78-P1369		S:RBD	Robbiani et al. Nature 584:437-442 (2020)	GGTFSSYG	IIPIIGTA	ARAGLLTKNIVATIGCFDP		train set
ab076		S:RBD	Feldman et al. Sci Immunol. 6:eabl5842 (2021)	GFTFDDYA	ISWNSGSI	AKDRGHDYGDYVQLD	OK094351.1	train set
ADI-60518		S:S2	Sakharkar et al. Sci Immunol. 6:eabg6916 (2021)	GFNFDDYA	INWNGDTL	AKDPYTNYFFYMEV	MW457849.1	train set
ADI-63303	10	S:S2	Sakharkar et al. Sci Immunol. 6:eabg6916 (2021)	GGSSSSYY	IHYSGSI	ARGFDY	MW458811.1	train set
P054_015		S:NTD	Graham et al. Immunity 54:1276-1289.e6 (2021)	GFTFSTYS	ISSSSTDI	ARDFHRGWYDHSAYIFDF	MW802476.1	train set
ADI-62810		S:NTD	Sakharkar et al. Sci Immunol. 6:eabg6916 (2021)	GFTFSNYT	ISGSGTSR	VNWGPILLWFGELFGAREHKEDYQGLDDAFDI	MW458318.1	train set
ADI-63183		S:S2	Sakharkar et al. Sci Immunol. 6:eabg6916 (2021)	GFSLSDYG	ISYEGSVT	AKGSIGVAATGEGY	MW458692.1	train set
CQTS052		S:RBD	Patent: CN111925440A	GYSFTSYW	IDPSDSYS	ARLPFCDSASCGRAHYYYGMDV	MW587432.1	train set
ADI-63106		S:NTD	Sakharkar et al. Sci Immunol. 6:eabg6916 (2021)	GFTFSSFS	IKHDGSEK	ARDRQAEPFFGAGQYYYGMDV	MW458615.1	train set
Fab2-17		S:NTD	Liu et al. Nature 584:450-456 (2020);Cerutti et al. Cell Host Microbe 29:819-833.e817 (2021)	GGTFSSYA	NIPIFGTA	ARGVGYRGVIPLNWFDP	MT712279.1	train set
HK_CV05-163		S:RBD	Kreye et al. Cell 183:1058-1069 (2020)	GYTFTGYY	INPNSGGT	AREVMVRGALPPYGMDV	MW002779.1	train set
ADI-62154		S:S2	Sakharkar et al. Sci Immunol. 6:eabg6916 (2021)	GFALSGHI	ISHDESK	AREDYSSGAAPTFPL	MW458246.1	train set
ADI-63409		S:NTD	Sakharkar et al. Sci Immunol. 6:eabg6916 (2021)	GFTFSDYY	ISSSGNSI	VRDHVGEVWELLRGYHYSGMDV	MW458915.1	train set
ADI-62105		S:NTD	Sakharkar et al. Sci Immunol. 6:eabg6916 (2021)	GFTFSSYS	ISSSSSYI	ARWANDLHYDSSGYYPAPFDY	MW458197.1	train set
ADI-60781		S:RBD	Sakharkar et al. Sci Immunol. 6:eabg6916 (2021)	GFTVSSNY	IYSGDST	ARVGSQLLPPDGAFDI	MW458050.1	train set
COV107_Plate2_HC_88-P1369	22	S:RBD	Robbiani et al. Nature 584:437-442 (2020)	GFTFSRHA	ISYDGSNK	AREDYYDSSGSFDY		train set
COV107_Plate2_HC_84-P1369		S:RBD	Robbiani et al. Nature 584:437-442 (2020)	GFTFSSYA	ISYDGSNK	ASGYTGYDYFVGGDYYGMDV		train set
P054_026		S:NTD	Graham et al. Immunity 54:1276-1289.e6 (2021)	GFTFDDYA	ISWNSGSI	AKDDSSSWYFYSRAKLGQYYYYGMDV	MW802480.1	train set
ADI-60690		S:S2	Sakharkar et al. Sci Immunol. 6:eabg6916 (2021)	GGTFSSYA	IIPIFGTT	VRTGHYDSSGYYTQY	MW457959.1	train set
COV096_HC_42-p1369		S:RBD	Robbiani et al. Nature 584:437-442 (2020);Wang et al. Sci. Transl. Med. 13:eabf1555 (2021)	GGTISSYA	IIPIFGTT	ARDDGQQLWSYFDY	MW293028.1	train set
C1272		S:RBD	Cho et al. Nature 600:517-522 (2021)	GGSIRSYY	IYYSGST	ARGPPGFDS		train set
ADI-62029		S:S2	Sakharkar et al. Sci Immunol. 6:eabg6916 (2021)	GFTFSSYA	ISGSGGST	AKAPIAAAGHYYYGMDV	MW458121.1	train set
ADI-61233		S:S2	Sakharkar et al. Sci Immunol. 6:eabg6916 (2021)	EYSFTMYW	IYPGDSDT	ARLGYYDSSAYYRTGSFDI	MW458090.1	train set
HK_CV07-252		S:RBD	Kreye et al. Cell 183:1058-1069 (2020)	GYTFSSYY	INPSGGST	ARDKHWNNANYYYYGMDV		train set
ab029		S:RBD	Feldman et al. Sci Immunol. 6:eabl5842 (2021)	GYSFPSYW	IYPGDSDT	ARSDGYSYGYY	OK094331.1	train set
COV2-2097		S:RBD	Zost et al. Nat. Med. 26:1422-1427 (2020)	GFTFDDYA	ISWNSGTI	AKDIIRQGEDGMDV	MT665503.1	train set
C004_P1_IgG_F4-P1369		S:RBD	Wang et al. Nature 592:616-622 (2021)	GFTLSNYA	ISDDGTIK	ARDQRTYYGFNYFDY		train set
Mod4_P3_IgG_F11-P1369		S:RBD	Wang et al. Nature 592:616-622 (2021)	GYTFTSYG	INIYNGNT	ARVQDYYGSRGTGYYFDY		train set
ADI-62027		S:S2	Sakharkar et al. Sci Immunol. 6:eabg6916 (2021)	GGSFRNHA	ITPMFGAP	AKSLQSNAFGELLDY	MW458119.1	train set
ADI-60729		S:RBD	Sakharkar et al. Sci Immunol. 6:eabg6916 (2021)	GFTFSSYG	ISYDGSNK	VKVTGPYCSGTSCHGLGTDY	MW457998.1	train set
C603		S:RBD	Wang et al. Nature 592:616-622 (2021)	GGTFSSYA	IIPIFRTA	ARGGEEGIAVAAKGWTEQNYENWFDP		train set
ADI-62968		S:S2	Sakharkar et al. Sci Immunol. 6:eabg6916 (2021)	GFNFNIHG	ISYDGINK	ARGYSGYAYLDY	MW458477.1	train set
C059		S:RBD	Gaebler et al. Nature 591:639-644 (2021)	GYTFTDYS	INPNSGGT	ARGPLFHKLVYDSWTGYHDGFDI		train set
ADI-57944		S:NTD	Sakharkar et al. Sci Immunol. 6:eabg6916 (2021)	GFTFTTYA	ISYDGRNK	ARETWDEEYHLLGLDF	MW457820.1	train set
ADI-63132		S:S2	Sakharkar et al. Sci Immunol. 6:eabg6916 (2021)	GFTFTSYA	ISGSGGNT	AKETTMVRGVISDY	MW458641.1	train set
PZF10_P2_IgG_F4-P1369		S:RBD	Wang et al. Nature 592:616-622 (2021)	GASISSGGFY	IYYGGTT	ARGVYGSGWFDP		train set
ADI-63268		S:S2	Sakharkar et al. Sci Immunol. 6:eabg6916 (2021)	GFTFSSFG	ISYDGINK	AKPYGGSYQSPFDY	MW458777.1	train set
C2217		S:RBD	Cho et al. Nature 600:517-522 (2021)	GFTFNSYG	IWYDGSNK	ARDSSGSLLEFPVTWFDP		train set
ADI-63094		S:NTD	Sakharkar et al. Sci Immunol. 6:eabg6916 (2021)	GFTFADYA	ISWNSDSV	AKDISNSWWRPLFES	MW458603.1	train set
PDI_38	10	S:RBD	Wheatley et al. Cell Rep. 37:109822 (2021)	GDSISSYY	TYYSGST	ARGFDY		train set
C2166		S:RBD	Cho et al. Nature 600:517-522 (2021)	GFTFDDYA	ISWNSGSI	AKDRTDRLLTFDY		train set
ADI-63075		S:S2	Sakharkar et al. Sci Immunol. 6:eabg6916 (2021)	GFTFNIYA	ISYDGINK	ARAADGNYKNWFDP	MW458584.1	train set
C2230	130	S:RBD	Cho et al. Nature 600:517-522 (2021)	GFTFSSYG	ISYDGSNK	AKNFYSYGYQGYYFDY		train set
COV107_Plate1_HC_29-P1369	42	S:RBD	Robbiani et al. Nature 584:437-442 (2020)	GFTVSSNY	IYSGGST	ARGEGWDLPYDY		train set
2M-2G12		S:S2	Chi et al. Science 369:650-655 (2020)	GFTFSDYY	INHSGSTI	GTRIMITWYSRRGMDG	MT622706.1	train set
ADI-62090		S:S2	Sakharkar et al. Sci Immunol. 6:eabg6916 (2021)	GGTFSGYA	VIPIFGTA	ARDVGYKDSHYYGTDV	MW458182.1	train set
ADI-57955		S:RBD	Sakharkar et al. Sci Immunol. 6:eabg6916 (2021)	GFGFSVYS	ISSTGEYI	VRPTPPERTSLDY	MW457831.1	train set
C001_P2_IgG_D9-P1369		S:RBD	Wang et al. Nature 592:616-622 (2021)	GGSISSSNW	IYHSGST	ARAYQDGTSGPYYFDY		train set
CQTS036	31	S:RBD	Patent: CN111925441A	GGSISSYY	IYNSGST	ARDQGYSSGWNDAFDI	MW587414.1	train set
ADI-63043	11	S:S2	Sakharkar et al. Sci Immunol. 6:eabg6916 (2021)	GFTFSTYA	ISYDGNNK	AKTSGGNYFDAFDI	MW458552.1	train set
P003_001		S:S2	Graham et al. Immunity 54:1276-1289.e6 (2021)	GASINSNNYY	IHSSGNT	ARDDWTTALDC	MW802381.1	train set
COV2-2618		S:RBD	Zost et al. Nat. Med. 26:1422-1427 (2020)	EFTFSSYW	INWNGGST	ASVITFGGVIVRSY	MT665499.1	train set
ADI-63178		S:NTD	Sakharkar et al. Sci Immunol. 6:eabg6916 (2021)	GGSISANNW	IYHSGNT	ARGWYFES	MW458687.1	train set
ADI-60571		S:S2	Sakharkar et al. Sci Immunol. 6:eabg6916 (2021)	GFTFSTYS	IRSSSSTI	AREGPATVTTSAFDI	MW457902.1	train set
ADI-63377	46	S:S2	Sakharkar et al. Sci Immunol. 6:eabg6916 (2021)	GFTFSTHA	IAYDGDKR	ARGGGGNYYYFDY	MW458883.1	train set
Fab4-18		S:NTD	Liu et al. Nature 584:450-456 (2020)	GFTFSSYG	ISYDGSNK	AKDSGYNYGYSWFDP	MT712295.1	train set
CM25		S:NTD	Voss et al. Science 372:1108-1112 (2021)	GYTLTELS	FDPEDGET	ATGPAVRRGSWFDP	MZ049541.1	train set
PDI_92		S:RBD	Wheatley et al. Cell Rep. 37:109822 (2021)	GGTFSDYG	IILLFGIP	VRGLYASGSYRGSDFFYGMDV		train set
C1366	4	S:RBD	Cho et al. Nature 600:517-522 (2021)	GVTVSSNY	IYPGGST	ARDLSTMGAFDI		train set
ADI-61239	38	S:RBD	Sakharkar et al. Sci Immunol. 6:eabg6916 (2021)	GFAFNNFG	MSYDGSHI	AKDYGDYGAMDV	MW458096.1	train set
ADI-63021		S:S2	Sakharkar et al. Sci Immunol. 6:eabg6916 (2021)	GFTFNIYA	ISYDGANK	ARAYSGNYNGPFDY	MW458530.1	train set
ADI-62113		S:RBD	Sakharkar et al. Sci Immunol. 6:eabg6916 (2021)	GYTFSVFP	HNAGDGDT	ARAARPYYDRRGYFFRADYFQH	MW458205.1	train set
ADI-57887		S:S2	Sakharkar et al. Sci Immunol. 6:eabg6916 (2021)	GFTFSSYW	IKQDGSEK	ARGSITYYDFWSGYLNHNDAFDI	MW457763.1	train set
P008_042	8	S:RBD	Graham et al. Immunity 54:1276-1289.e6 (2021)	GITVSSNY	IYSGGST	ARESYGMDV	MW802428.1	train set
C004_P2_IgG_B5-P1369		S:RBD	Wang et al. Nature 592:616-622 (2021)	GYTFTSYY	INPSGGTT	AREQGSGYSSFPFDI		train set
PDI_278		S:NTD	Wheatley et al. Cell Rep. 37:109822 (2021)	GYTLTELS	FDPEDVET	AASFAVSGTPGPPSHYNYYYGMDV		train set
CQTS117		S:RBD	Patent: CN111909260A	RFTFSNYA	ISGSAGSI	AKGQRGSPDFFDY	MW587534.1	train set
ADI-62083		S:S2	Sakharkar et al. Sci Immunol. 6:eabg6916 (2021)	GYTFTNYW	IYPDDSDT	ARLSFGSHVAGSYYYYGMDV	MW458175.1	train set
C1443		S:RBD	Cho et al. Nature 600:517-522 (2021)	GFTLSSHG	IWYDGSNK	ARDRMSSSWANFDY		train set
C594		S:RBD	Gaebler et al. Nature 591:639-644 (2021);Robbiani et al. Nature 584:437-442 (2020)	GFTFSSYG	ISDDGSNK	AKSWWLSENWFDP		train set
ADI-57941		S:S2	Sakharkar et al. Sci Immunol. 6:eabg6916 (2021)	GYIFMRYS	INIGNGNT	ARDMTYGAGWGMDV	MW457817.1	train set
C001_P1_IgG_A7-P1369		S:RBD	Wang et al. Nature 592:616-622 (2021)	GFTFSSYG	IWYDGSNK	ARDSAYCSSTSCHNMTNWFDP		train set
CnC2t1p1_D6		S:RBD	Kreer et al. Cell 182:843-854.e12 (2020)	GFTFGDYA	IRSKAYGGTT	TRVRRLWFGSYYYGMDV	MT658808.1	train set
ADI-60722		S:S2	Sakharkar et al. Sci Immunol. 6:eabg6916 (2021)	GGSISGYY	IYSSGST	AMGFDQ	MW457991.1	train set
ADI-57825		S:NTD	Sakharkar et al. Sci Immunol. 6:eabg6916 (2021)	GFTFSSYN	ISSSSSYI	ARGLRIGQWLADYYYYGMDV	MW457701.1	train set
C532	47	S:RBD	Gaebler et al. Nature 591:639-644 (2021)	GYRFTNYW	IFPGDSDS	ARLSERWYSPFDS		train set
C822		S:RBD	Wang et al. Nature 592:616-622 (2021)	GYTLTSYG	ISAYNGNT	ARDLRTYIGESYYYYGMDV		train set
ADI-63405		S:NTD	Sakharkar et al. Sci Immunol. 6:eabg6916 (2021)	GGTFSSHA	IIPMFGTA	ARGSSSATEYYHYGMDV	MW458911.1	train set
COV2-2821		S:RBD	Zost et al. Nat. Med. 26:1422-1427 (2020)	GGTSSSYA	IIPILGVA	TTTQGGDYGDNLYYLDY	MT665542.1	train set
ADI-63321		S:S2	Sakharkar et al. Sci Immunol. 6:eabg6916 (2021)	GFSLSSSGMG	IYWDDDK	VHTDPTSFDY	MW458829.1	train set
C1234	4	S:RBD	Cho et al. Nature 600:517-522 (2021)	GVIVSSNY	IYSGGST	ARDLQQAGGFDY		train set
Mod2_P2_IgG_G1-P1369		S:RBD	Wang et al. Nature 592:616-622 (2021)	GGAISSYY	IYYSGST	ARRSYSSSWSISRGNHYYYFMDV		train set
ADI-62140		S:NTD	Sakharkar et al. Sci Immunol. 6:eabg6916 (2021)	GFIFSNYG	ISDDGNHK	AKDQGDGYNSGEPDY	MW458232.1	train set
Mod4_P4_IgG_C1-P1369		S:RBD	Wang et al. Nature 592:616-622 (2021)	GFSFSSYA	ISNDGSNK	ARDKVNTMIVDAFDI		train set
ADI-57946		S:S2	Sakharkar et al. Sci Immunol. 6:eabg6916 (2021)	GGSISSGGYY	IYYSGST	ARFVVGATRDDAFDI	MW457822.1	train set
C83B8		S:S2	Tong et al. Cell 184:4969-4980.e15 (2021)	GGTFSSYA	IIPIFGTA	ASTSYYDSSGYYLDY	MW718427.1	train set
ADI-63400		S:S2	Sakharkar et al. Sci Immunol. 6:eabg6916 (2021)	GGTFRSYA	IIPIFGTT	WRVPGYDNVDYLEF	MW458906.1	train set
MOD8_P2_IgG_A7-P1369		S:RBD	Wang et al. Nature 592:616-622 (2021)	SGSISSTRYY	IFYSGST	AREMGMLDY		train set
C83A10	15	S:S2	Tong et al. Cell 184:4969-4980.e15 (2021)	GGTFSSYA	IIPIFGTA	ARVGPYDSSGYYYDY	MW718428.1	train set
ADI-60805		S:S2	Sakharkar et al. Sci Immunol. 6:eabg6916 (2021)	GFTFSNYW	INNDGAVT	ASPFYNGSGSYLKY	MW458074.1	train set
MOD9_P1_IgG_D11-P1369	4	S:RBD	Wang et al. Nature 592:616-622 (2021)	GLTVSRNY	IYSGGST	ARDLDTAGGMDV		train set
C001_P2_IgG_G2-P1369		S:RBD	Wang et al. Nature 592:616-622 (2021)	GGSISSYY	IYYSGST	ARETSYYDSSGSFSGSHPYYFDS		train set
PZF10_P1_IgG_G10-P1369		S:RBD	Wang et al. Nature 592:616-622 (2021)	GYTFTSYY	IYPSVGST	ASEPSDTLTGYYNY		train set
COVD57_P1_HC_F3-1369		S:RBD	Robbiani et al. Nature 584:437-442 (2020)	GASINSYY	IHDSGNT	AREVVVQSAKDWSHYYYYMDV		train set
C216		S:RBD	Robbiani et al. Nature 584:437-442 (2020)	GFTFSSYD	IGTAGDT	ARDRGSSGWYGWYFDL		train set
C2188	54	S:RBD	Cho et al. Nature 600:517-522 (2021)	GITVSSNY	MYAGGST	ARDLYSSGGTDI		train set
ADI-62902	58	S:S2	Sakharkar et al. Sci Immunol. 6:eabg6916 (2021)	GFTFRTYA	ISYDGGNK	ARGLGGNYYGMDV	MW458410.1	train set
ADI-63119		S:RBD	Sakharkar et al. Sci Immunol. 6:eabg6916 (2021)	GASISSGGYY	IFYSGST	ARDRSYDDSAGDAFDI	MW458628.1	train set
C2006		S:RBD	Cho et al. Nature 600:517-522 (2021)	GFTVSSNY	IYSGGST	ARELDTIFDY		train set
ADI-57890		S:S2	Sakharkar et al. Sci Immunol. 6:eabg6916 (2021)	GFTFSSYW	IKQDGSEK	ARDSVFYYYDSSGSGFYYYYVMDV	MW457766.1	train set
P008_080		S:S2	Graham et al. Immunity 54:1276-1289.e6 (2021)	GFTFSIYW	INSDGSST	ARDHVVAATPGMDV	MW802450.1	train set
MOD8_P2_IgG_E11-P1369		S:RBD	Wang et al. Nature 592:616-622 (2021)	GGSISSSNYY	FYYSGST	ARHEYYYDRRGYPRLGWFDP		train set
C41N3		S:NTD	Tong et al. Cell 184:4969-4980.e15 (2021)	GFTFDDYA	ISWQSGSI	AKDPGYDSSGYYYDY	MW718330.1	train set
ADI-62091		S:S2	Sakharkar et al. Sci Immunol. 6:eabg6916 (2021)	GFSLSTSGEG	IYWDDDK	AHNSPYYGMDV	MW458183.1	train set
CQTS032		S:RBD	Patent: CN111925441A	GGSISSNTFY	IHYTGST	ARFITDGYSSGSDS	MW587406.1	train set
Fab5-24		S:NTD	Liu et al. Nature 584:450-456 (2020);Cerutti et al. Cell Host Microbe 29:819-833.e817 (2021)	GLTFSSYV	IWYDGSKK	ARDPRDYYDFWSGYDYYYGLDV	MT712296.1	train set
MOD8_P2_IgG_F5-P1369		S:RBD	Wang et al. Nature 592:616-622 (2021)	GGTFSSYA	IIPLFGTA	ARFGTLHDSDGYMVDY		train set
COV096_HC_4-p1369		S:RBD	Robbiani et al. Nature 584:437-442 (2020);Wang et al. Sci. Transl. Med. 13:eabf1555 (2021)	GSTFTGYY	INPNSGGT	AREKVATMFALPPYGMDV	MW293142.1	train set
ADI-62961		S:NTD	Sakharkar et al. Sci Immunol. 6:eabg6916 (2021)	GGTFNSYG	TIPIFGTP	WTGDGDYSGGGGDFDY	MW458470.1	train set
ADI-63129		S:S2	Sakharkar et al. Sci Immunol. 6:eabg6916 (2021)	GLTFSDYA	ISYDGTYK	VGFYYDSSGYFRDVDS	MW458638.1	train set
ADI-57954		S:S2	Sakharkar et al. Sci Immunol. 6:eabg6916 (2021)	GFTFSSYW	IKQDGSEK	ARGEYSSSWYALGAGDYYYGMDV	MW457830.1	train set
ADI-60707		S:S2	Sakharkar et al. Sci Immunol. 6:eabg6916 (2021)	GFTFSGFA	ISYDGTNK	AKGESGSYYTHIDY	MW457976.1	train set
C2465	117	S:RBD	Cho et al. Nature 600:517-522 (2021)	GFTFSSYA	ISYDGSNK	ASLITMVRGVPDY		train set
ADI-57928		S:NTD	Sakharkar et al. Sci Immunol. 6:eabg6916 (2021)	GYTLTELS	FDPEDGET	ATGPAAMLANWFDP	MW457804.1	train set
COVD57_P1_HC_C3-1369		S:RBD	Robbiani et al. Nature 584:437-442 (2020)	GFTVSSNY	IYSGGST	ARDGEGQRETDY		train set
C7A9		S:S2	Tong et al. Cell 184:4969-4980.e15 (2021)	GDSISSNF	IYYRGST	ARETRWNYVDY	MW718420.1	train set
C12I10		S:S2	Tong et al. Cell 184:4969-4980.e15 (2021)	GYTFTSYA	INAGNTNT	VDGSSGAFDI	MW718473.1	train set
C001_P1_IgG_B1-P1369		S:RBD	Wang et al. Nature 592:616-622 (2021)	GGTFSSYT	IIPILGIA	ARDRGYSSSGSNNWFDP		train set
C81A3	94	S:NTD	Tong et al. Cell 184:4969-4980.e15 (2021)	GGSISSSNW	IYHSGST	ARRYCSGGSCSGFDY	MW718373.1	train set
ADI-63255		S:S2	Sakharkar et al. Sci Immunol. 6:eabg6916 (2021)	GFSFTNYG	ISYEGSVT	AKGSIGVAATGEGY	MW458764.1	train set
ADI-60755		S:S2	Sakharkar et al. Sci Immunol. 6:eabg6916 (2021)	GITFSTFA	ISYDGNNK	ARSYSGNYYHAFDI	MW458024.1	train set
COV2-2351		S:RBD	Zost et al. Nat. Med. 26:1422-1427 (2020)	GYSFTSYW	IYPGDSDT	ARRFYGPSSFDY	MT665470.1	train set
P008_065		S:NTD	Graham et al. Immunity 54:1276-1289.e6 (2021)	GFTFSSYG	ISYDGSNK	AKDAADSRITMFGVVIISHFDY	MW802440.1	train set
ADI-57824		S:NTD	Sakharkar et al. Sci Immunol. 6:eabg6916 (2021)	GGSISSGGYY	IYDSGST	ARGYDRSGPRRGDYYYGMDV	MW457700.1	train set
ADI-63068		S:NTD	Sakharkar et al. Sci Immunol. 6:eabg6916 (2021)	GYTFSTYG	ISGYNGKT	ATFEWEEAGMGFYSMDV	MW458577.1	train set
CV3-25		S:S2	Jennewein et al. Cell Rep. 36:109353 (2021)	GYTFTRYW	IYPGDSDT	ARLPQYCSNGVCQRWFDP	MW681575.1	train set
ADI-62173		S:NTD	Sakharkar et al. Sci Immunol. 6:eabg6916 (2021)	GFTFSSYG	ISYDGSNK	AKDMEYTSGRYSGQLDY	MW458265.1	train set
P008_091	11	S:NTD	Graham et al. Immunity 54:1276-1289.e6 (2021)	GFTFSSNA	ISYDGSNQ	AKSRGGNYFDAFDM	MW802459.1	train set
Fab2-51		S:NTD	Liu et al. Nature 584:450-456 (2020);Cerutti et al. Cell Host Microbe 29:819-833.e817 (2021)	GYTLIELS	FDPEDVET	ATGWAYKSTWYFGY	MT712287.1	train set
0317-A1		S:S2	Chi et al. Science 369:650-655 (2020)	GFTFSSYG	ISYDGSNK	AKDFKGGSSSWYTPEIEYGMDV	MT622734.1	train set
C2234	131	S:RBD	Cho et al. Nature 600:517-522 (2021)	GLTFSSYG	IRNDGSNK	AKDGGYYYESSGYFDY		train set
PZF12_P2_IgG_H11-P1369		S:RBD	Wang et al. Nature 592:616-622 (2021)	GLPVSDNY	IYSGGST	ASLYSFGWNLRGAPQV		train set
C608		S:RBD	Wang et al. Nature 592:616-622 (2021)	GYTFTTYG	ISAYNGNT	ARGIAALFGFDY		train set
COV2-2108		S:RBD	Zost et al. Nat. Med. 26:1422-1427 (2020)	GFTFHHYA	ISGSSDYR	AKGVDYGGKLAYFDS	MT665465.1	train set
ADI-62039		S:S2	Sakharkar et al. Sci Immunol. 6:eabg6916 (2021)	GFTFSSYG	ISYDGMNK	AKGGGAYRTEFHH	MW458131.1	train set
COV047_P5_IgG_77-P1369		S:RBD	Robbiani et al. Nature 584:437-442 (2020)	GFTFSSYG	ISYDGSNK	AKDPWELRQGNYFDY	MW293194.1	train set
Mod1_P1_IgG_C1-P1369		S:RBD	Wang et al. Nature 592:616-622 (2021)	GLTVSSNY	IYSGGST	ARGYGEKYFDI		train set
ADI-62060	11	S:S2	Sakharkar et al. Sci Immunol. 6:eabg6916 (2021)	GFTFSAYA	ISFDGSNK	AKSRGGNYHDAFDI	MW458152.1	train set
PDI_45		S:RBD	Wheatley et al. Cell Rep. 37:109822 (2021)	GFTFTNYG	ISYDGSNK	TKCGSPYCSGGSCYSCWFDP		train set
C001_P2_IgG_F11-P1369	20	S:RBD	Wang et al. Nature 592:616-622 (2021)	GFTFSSYS	ISSSSSTI	ARHLGATSYYYYGMDV		train set
COV2-2817		S:RBD	Zost et al. Nat. Med. 26:1422-1427 (2020)	GFTFRSYD	IGTAGDT	ARVFETKVIRGGRYYYYYYMDV	MT665555.1	train set
Mod4_P4_IgG_D11-P1369		S:RBD	Wang et al. Nature 592:616-622 (2021)	GFTFSNYW	IKQDGSEK	AREGYRSGYVEGWFDP		train set
ADI-63297		S:NTD	Sakharkar et al. Sci Immunol. 6:eabg6916 (2021)	GYTFTNYG	ISAYNGDT	ARDLKGLATFGHFDY	MW458805.1	train set
ADI-60527		S:S2	Sakharkar et al. Sci Immunol. 6:eabg6916 (2021)	GFTFSSYA	ISYDGSNK	ARTTTALWAFDI	MW457858.1	train set
ADI-62956		S:S2	Sakharkar et al. Sci Immunol. 6:eabg6916 (2021)	GYNFTDFW	IYPGDSDT	ARHRFDYRGTWYYYSGLDV	MW458465.1	train set
COV047_P3_IgA_93-P1609		S:RBD	Wang et al. Sci Transl Med. 13:eabf1555 (2021)	GGSISSYY	IYTSGST	ARNTHMYSAYSPPPDFWYFDL	MW292990.1	train set
C1262		S:RBD	Cho et al. Nature 600:517-522 (2021)	GFTPTSYA	ISYDGSNK	AITFPRGELTGILHY		train set
ADI-62879	10	S:S2	Sakharkar et al. Sci Immunol. 6:eabg6916 (2021)	GDSISGYY	ISSSGST	ARGFDP	MW458387.1	train set
ADI-57958		S:S2	Sakharkar et al. Sci Immunol. 6:eabg6916 (2021)	GFTFSRFG	IGPEGRDT	ARDGSNWCPDY	MW457834.1	train set
MOD8_P2_IgG_C3-P1369		S:RBD	Wang et al. Nature 592:616-622 (2021)	GYTFTGFY	INPNSGGT	AKDWGCSGGYCSPEYFDY		train set
ADI-63063		S:S2	Sakharkar et al. Sci Immunol. 6:eabg6916 (2021)	GFTFSGYA	ISYDGSNT	ARPHSGSYTSEFDF	MW458572.1	train set
MOD3_P2_IgG_E4-P1369		S:RBD	Wang et al. Nature 592:616-622 (2021)	GFTFSSYG	ISSDGSIK	ARDSNTVTTDLFDY		train set
ADI-63408	1	S:RBD	Sakharkar et al. Sci Immunol. 6:eabg6916 (2021)	GLIVSSNY	MYAGGST	ARDLAYYGMDV	MW458914.1	train set
ADI-63256	107	S:S2	Sakharkar et al. Sci Immunol. 6:eabg6916 (2021)	GFTFSFYA	ISYDGSNR	ARGPNYSYMDV	MW458765.1	train set
COV107_Plate2_HC_24-P1369		S:RBD	Robbiani et al. Nature 584:437-442 (2020)	GFTFSSYA	ISYDGSNK	ARDFYHNWFDP		train set
ADI-62851		S:S2	Sakharkar et al. Sci Immunol. 6:eabg6916 (2021)	GGTSSSYA	IIPIFGTT	ARETTFGPNGYLGNT	MW458359.1	train set
ADI-60552		S:NTD	Sakharkar et al. Sci Immunol. 6:eabg6916 (2021)	GYSFTSYW	IDPSDSYT	ARHLSSGYDQAPTDDY	MW457883.1	train set
ab072		S:RBD	Feldman et al. Sci Immunol. 6:eabl5842 (2021)	GFTFSSYA	ISGSGGST	AKPPRGYYDSSGYYYEGWYFDL	OK094349.1	train set
CM29		S:S2	Voss et al. Science 372:1108-1112 (2021)	GFTLSKYG	MSYDGSIK	ARGAMAGNSSFDH	MZ049543.1	train set
ADI-57966		S:S2	Sakharkar et al. Sci Immunol. 6:eabg6916 (2021)	GVSINSRTYY	VFYSGYT	VRQSITVTVMQHPMAKMDV	MW457842.1	train set
ADI-62074		S:S2	Sakharkar et al. Sci Immunol. 6:eabg6916 (2021)	GGTFSSYA	IIPIFGTA	TRVESYDSSGYYLDY	MW458166.1	train set
MOD9_P2_IgG_F5-P1369		S:RBD	Wang et al. Nature 592:616-622 (2021)	GGSISSRNW	IYHNANT	ARERGGGPHDGFDI		train set
ADI-63137		S:S2	Sakharkar et al. Sci Immunol. 6:eabg6916 (2021)	GGTFTSYA	IIPIFGTV	ARDDAFDNSGRFNTY	MW458646.1	train set
P003_016		S:NTD	Graham et al. Immunity 54:1276-1289.e6 (2021)	GFTFSSYW	INIYGSST	ARDLHYDSSGWDY	MW802388.1	train set
G32B1	35	S:RBD	Tong et al. Cell 184:4969-4980.e15 (2021)	GFTFSSYG	ISYDGSNK	AKVVAPYYYYYYGMDV	MW718389.1	train set
ADI-57877		S:S2	Sakharkar et al. Sci Immunol. 6:eabg6916 (2021)	GGTFSSYA	IIPIFGTA	ARYGLYDSSGYSFDY	MW457753.1	train set
ADI-63059	128	S:S2	Sakharkar et al. Sci Immunol. 6:eabg6916 (2021)	GFTFNTYA	ISYDGINK	ARTYGGSYYAPFDY	MW458568.1	train set
C503		S:RBD	Gaebler et al. Nature 591:639-644 (2021)	GGSISSNNW	IYHNGNI	ARGDVLDWFDP		train set
COV047_P4_IgM_94-P1348		S:RBD	Wang et al. Sci Transl Med. 13:eabf1555 (2021)	GFTFTTYS	INSGSSNI	ARGDCTSSSCYSLDY	MW293128.1	train set
C1169		S:RBD	Cho et al. Nature 600:517-522 (2021)	GDTFSSHY	MNPSGGST	ARDSAFIPHMDYGLDV		train set
CQTS199		S:RBD	Patent: CN111925442A	GHTFTSYL	INPSGGST	ARDPPSGNYDNIDEWTRSENHYNYGMDA	MW587648.1	train set
C163E11		S:S2	Tong et al. Cell 184:4969-4980.e15 (2021)	GFTFSIYA	VSYDGSNK	ARDSAGGYSYLFDY	MW718456.1	train set
ab166	175	S:RBD	Feldman et al. Sci Immunol. 6:eabl5842 (2021)	GGTFSSYA	IIPILGIA	ARVVSNWFDP	OK094379.1	train set
46472-4		S:S2	Shiakolas et al. Cell Rep Med. 2:100313 (2021)	GFPFSSFA	INTNGGTT	AKDLLSHSGTYSAGSTFDY	MZ126647.1	train set
0304-4A10		S:S2	Chi et al. Science 369:650-655 (2020)	GFTFSTYA	ISSNGGST	ARSSSRGFDY	MT622698.1	train set
ADI-62065		S:RBD	Sakharkar et al. Sci Immunol. 6:eabg6916 (2021)	GFTLTNYY	INPYDGST	ARLYCGSDCYSWMGWFDP	MW458157.1	train set
ADI-63290		S:S2	Sakharkar et al. Sci Immunol. 6:eabg6916 (2021)	GFTFNTYA	ISYDGYNK	ARPYGGNYYAGFDI	MW458798.1	train set
ADI-63359		S:S2	Sakharkar et al. Sci Immunol. 6:eabg6916 (2021)	GFIFSTYA	ISYDGDKK	ARGSTGNYFAPFDI	MW458865.1	train set
ADI-60521		S:S2	Sakharkar et al. Sci Immunol. 6:eabg6916 (2021)	GFTFSRYA	ISGSGGST	AKDSVSWFFLDY	MW457852.1	train set
PDI_220	73	S:RBD	Wheatley et al. Cell Rep. 37:109822 (2021)	GFTLSDFG	ISYGGSIK	ARGAVAGRHAFDI		train set
ADI-62919	9	S:S2	Sakharkar et al. Sci Immunol. 6:eabg6916 (2021)	GFTFSSYT	ISYDGDNK	ARPSSGNYMSYFDY	MW458428.1	train set
ADI-62984		S:S2	Sakharkar et al. Sci Immunol. 6:eabg6916 (2021)	GFTFSTYA	ISYDGLNK	AKDNVGNYYYGLDV	MW458493.1	train set
COVD57_P1_HC_A5-1369		S:RBD	Robbiani et al. Nature 584:437-442 (2020)	GYTFTGYY	INPNSGGT	AREYLERYFDGGQRWISYYYMDV		train set
ADI-62064		S:S2	Sakharkar et al. Sci Immunol. 6:eabg6916 (2021)	GFSLSTTGVG	IHWDDDK	AHHTAMIIFGY	MW458156.1	train set
ADI-63418	34	S:S2	Sakharkar et al. Sci Immunol. 6:eabg6916 (2021)	GFTFSSYA	ISYDGANK	ARSRGGGYRGPFDY	MW458924.1	train set
ADI-60793	45	S:S2	Sakharkar et al. Sci Immunol. 6:eabg6916 (2021)	EFTFSSYA	ISYDGSNK	AREGVGATYYFDY	MW458062.1	train set
C2005		S:RBD	Cho et al. Nature 600:517-522 (2021)	GFTFSNAW	IKSKTDGGTT	TTGSLSELSLIMWGAFDI		train set
ADI-60748		S:S2	Sakharkar et al. Sci Immunol. 6:eabg6916 (2021)	GDSISSGGYY	IYYSGSP	VRGGAAKDPFDY	MW458017.1	train set
C2400		S:RBD	Cho et al. Nature 600:517-522 (2021)	GYTFTSYY	IDPSGGGR	ARASWGSTLDY		train set
CC12.16		S:RBD	Rogers et al. Science 369:956-963 (2020)	GFTFSSYG	IWYDGSNK	ARDPFPGAVAGTGYLQY	MT594053.1	train set
ADI-62042		S:NTD	Sakharkar et al. Sci Immunol. 6:eabg6916 (2021)	GFIFSTYA	ISYDGSNK	ARMNSGSYYGYFHY	MW458134.1	train set
MOD7_P2_IgG_H7-P1369		S:RBD	Wang et al. Nature 592:616-622 (2021)	GFTFSSYE	ISSSGTTI	ARELRVWLPREYYYGMDV		train set
MOD9_P1_IgG_E10-P1369		S:RBD	Wang et al. Nature 592:616-622 (2021)	GDSINNFS	IYYSGSS	ARGFREPRSFYYDDYYFDY		train set
CQTS030		S:RBD	Patent: CN111925441A	GGSISSTSHY	IHYSGST	ARFITDGYSSGSDS	MW587402.1	train set
ADI-56005		S:S2	Wec et al. Science 369:731-736 (2020)	GFTFSNYN	ISSSSSTI	VRDYCNSVSCYTYYYIGMDV	MT566002.1	train set
P008_071		S:NTD	Graham et al. Immunity 54:1276-1289.e6 (2021)	GGSISSTSYY	MYYSGNT	ARHPDICDFWSGYPGWFDP	MW802444.1	train set
P008_016	10	S:S2	Graham et al. Immunity 54:1276-1289.e6 (2021)	GGSISPYY	IYYTGST	ARGYDF	MW802417.1	train set
C1210		S:RBD	Cho et al. Nature 600:517-522 (2021)	GGTFSNYG	IIPMFGIA	ARDQWESDYYDNSDYYYVDY		train set
Mod11_P1_IgG_F1-P1369	4	S:RBD	Wang et al. Nature 592:616-622 (2021)	GLTVSRNY	IYSGGST	ARDLEIAGAFDI		train set
C12I5		S:NTD	Tong et al. Cell 184:4969-4980.e15 (2021)	GGSISSSNW	IYHSGST	ARGWGSSSYWFDP	MW718369.1	train set
COV096_HC_103-p1369		S:RBD	Robbiani et al. Nature 584:437-442 (2020);Wang et al. Sci. Transl. Med. 13:eabf1555 (2021)	GGSITSSSYY	IYYGGST	ASLRGAYYDFWSGPRDGGWFDP	MW293212.1	train set
C1298		S:RBD	Cho et al. Nature 600:517-522 (2021)	GFTFSIYD	IGTASDA	ARGGRGYKYGNWYFDL		train set
CQTS201		S:RBD	Patent: CN111925442A	GFSLSTSGMC	IDWDDAK	AREVAGAVHLDY	MW587652.1	train set
ADI-57883		S:S2	Sakharkar et al. Sci Immunol. 6:eabg6916 (2021)	GFTFSNYG	IWFDGSNK	ARDLAWGAEIIDAFDI	MW457759.1	train set
Fab4-19		S:NTD	Liu et al. Nature 584:450-456 (2020)	GGSISNYY	IYYSGST	ARSAKHWLAPPGDYYYYMDV	MT712288.1	train set
ADI-63329		S:NTD	Sakharkar et al. Sci Immunol. 6:eabg6916 (2021)	GFIFDDCA	ISWNSGTI	AKDVELGIDDNHFDS	MW458837.1	train set
C81D9		S:S2	Tong et al. Cell 184:4969-4980.e15 (2021)	GFTFSSYA	ISYDGSNK	ARAWGGSYRGGLDY	MW718452.1	train set
C12B6		S:S2	Tong et al. Cell 184:4969-4980.e15 (2021)	GYTFTGYY	INPNSGAT	AREISSSSGSYYYAMDV	MW718442.1	train set
ADI-57968		S:S2	Sakharkar et al. Sci Immunol. 6:eabg6916 (2021)	GYNFENNW	IYPGDSET	ARLDSRSWSS	MW457844.1	train set
PZF12_P1_IgG_F6-P1369		S:RBD	Wang et al. Nature 592:616-622 (2021)	GFSVNFNY	XYTGCST	ARSRYTGSRGAFDI		train set
MOD6_P2_IgG_A7-P1369		S:RBD	Wang et al. Nature 592:616-622 (2021)	GFTFTTPSA	IVVGSGNT	AAVYCTTTCSDAFDI		train set
ADI-56714		S:S2	Sakharkar et al. Sci Immunol. 6:eabg6916 (2021)	GFTFSSYA	ISYDGTNK	AKTLGGSYFSPFDY	MW457653.1	train set
ADI-62155		S:S2	Sakharkar et al. Sci Immunol. 6:eabg6916 (2021)	GDSVYDNKVA	TYYRSKWYY	ARSAYVSAGTTYQRFYDH	MW458247.1	train set
ADI-60548		S:NTD	Sakharkar et al. Sci Immunol. 6:eabg6916 (2021)	GFTFSSYN	ISSSSSFI	ARDLSHSDFWNGYYKNAFDI	MW457879.1	train set
COVA3-05		S:RBD	Brouwer et al. Science 369:643-650 (2020)	GYTLTELS	FDPEDGET	ATAYSVDTAMVRGVGY	MT599898.1	train set
P008_045		S:NTD	Graham et al. Immunity 54:1276-1289.e6 (2021)	GFTFDDYA	ISWNSGSI	AKDIKSFGIFGVVTAFDY	MW802430.1	train set
MOD7_P1_IgG_A1-P1369		S:RBD	Wang et al. Nature 592:616-622 (2021)	GFTVSSNY	IYSGGST	ARDLMERGGLDY		train set
ADI-62081		S:S2	Sakharkar et al. Sci Immunol. 6:eabg6916 (2021)	GFTFSIYA	ISYDGINK	AKSFRGSYHDAFDI	MW458173.1	train set
C003_P2_IgG_E12-P1369		S:RBD	Wang et al. Nature 592:616-622 (2021)	GGSISSSSYY	IHYSGST	ARSIAIFGVVINFDY		train set
Mod11_P1_IgG_D3-P1369		S:RBD	Wang et al. Nature 592:616-622 (2021)	GFTFSRYG	IWYDGSNK	ARASHYYDSSGLLRSDAFDI		train set
ADI-63302		S:NTD	Sakharkar et al. Sci Immunol. 6:eabg6916 (2021)	GYTFTNHD	MNPNSGNT	ARALLIFEWELLDPGKRSSVVFDP	MW458810.1	train set
ADI-57882		S:S2	Sakharkar et al. Sci Immunol. 6:eabg6916 (2021)	GGTFSSYA	IIPIFGTA	ALTVGYSYGLDFDY	MW457758.1	train set
ADI-60726		S:NTD	Sakharkar et al. Sci Immunol. 6:eabg6916 (2021)	GFTFSS	ISSSSSTI	AREGLGYGDFPGFYQYYMDV	MW457995.1	train set
ADI-63126		S:S2	Sakharkar et al. Sci Immunol. 6:eabg6916 (2021)	GGTFNSYA	IIPIFGTT	ARISGFDAGNYFEY	MW458635.1	train set
COV107_Plate1_HC_25-P1369		S:RBD	Robbiani et al. Nature 584:437-442 (2020)	GGSISSSSYY	IYYSGST	AGGTNPQWLDSTFDY		train set
ADI-60556		S:NTD	Sakharkar et al. Sci Immunol. 6:eabg6916 (2021)	GFSLSNARMG	IFSNDEK	ARILRITIFGVGDYYYYGMDV	MW457887.1	train set
2M-2D4		S:S2	Chi et al. Science 369:650-655 (2020)	GFTFSSYA	ISGSGGST	AKIGLGLGGLLRRYFDY	MT622704.1	train set
MOD3_P1_IgG_C4-P1369		S:RBD	Wang et al. Nature 592:616-622 (2021)	GYTFTSYY	INPNGG	AREGSTGTAFLDY		train set
MOD6_P2_IgG_F1-P1369		S:RBD	Wang et al. Nature 592:616-622 (2021)	GFTISSDD	IGTAGDT	ARGSAVTTPYAHYYIMDV		train set
C1264		S:RBD	Cho et al. Nature 600:517-522 (2021)	GFTFSSSA	FSASGGST	AKTNTGWYLGIDY		train set
ADI-63263		S:NTD	Sakharkar et al. Sci Immunol. 6:eabg6916 (2021)	GGSISSSNYY	MYNSGST	ARDRGDLLWYNFHGMDV	MW458772.1	train set
C677		S:RBD	Wang et al. Nature 592:616-622 (2021)	GGTFSSFA	IIPIFGTA	ARFGDYHDNRGYSYSDY		train set
COV107_Plate2_HC_68-P1369		S:RBD	Robbiani et al. Nature 584:437-442 (2020)	GFTFSSYG	ISYDGSNK	ATGGGSYFSPRIYFDY		train set
C003_P1_IgG_G2-P1369		S:RBD	Wang et al. Nature 592:616-622 (2021)	GGSISSSSYY	IYNSGST	ARVLTIFGVVIQFDY		train set
ADI-62017		S:S2	Sakharkar et al. Sci Immunol. 6:eabg6916 (2021)	GFIFSTYA	ISYDGSNK	ARVSGGNYLNAFDI	MW458109.1	train set
ADI-63381		S:NTD	Sakharkar et al. Sci Immunol. 6:eabg6916 (2021)	GGAFSGYY	ISHSGSP	ARGGGFKYGAIDV	MW458887.1	train set
ADI-63401		S:S2	Sakharkar et al. Sci Immunol. 6:eabg6916 (2021)	GFTFSTYG	ISYDGINK	AKSKGGSYYYGMDL	MW458907.1	train set
ADI-63282		S:S2	Sakharkar et al. Sci Immunol. 6:eabg6916 (2021)	GGTFSSYA	IIPIFGTT	AKTSHFDSSGHYDEY	MW458790.1	train set
C1317		S:RBD	Cho et al. Nature 600:517-522 (2021)	GYSFTSCW	IYPGDSDT	ARSETYVIPPDY		train set
ADI-62895		S:S2	Sakharkar et al. Sci Immunol. 6:eabg6916 (2021)	GFNFSPYS	ISYDGSKR	ARVRSWIYVNDAFDF	MW458403.1	train set
ADI-63062		S:S2	Sakharkar et al. Sci Immunol. 6:eabg6916 (2021)	EYNFNNYW	IYPDDSHT	ARHRFDILAGGSSYYYYMDV	MW458571.1	train set
COV2-2710		S:RBD	Zost et al. Nat. Med. 26:1422-1427 (2020)	GYTFTSYD	MSPNSGNT	ARMRSGWPTHGRPDDH	MT665502.1	train set
ADI-60791		S:S2	Sakharkar et al. Sci Immunol. 6:eabg6916 (2021)	GFSLSTRGEG	IYWNDDK	AHRPHGWELYFDY	MW458060.1	train set
C81H11		S:NTD	Tong et al. Cell 184:4969-4980.e15 (2021)	GGTFSSYA	IIPIFGTA	ASLADLDYGDYGPDY	MW718347.1	train set
PZF12_P2_IgG_G8-P1369	105	S:RBD	Wang et al. Nature 592:616-622 (2021)	GITVSSNY	IYSGGST	ARDFWEGAMDV		train set
C001_P2_IgG_F6-P1369		S:RBD	Wang et al. Nature 592:616-622 (2021)	GFTFSRYG	IWYDGSNK	ARDPFYYDRSGSPRGDAFDI		train set
MOD6_P1_IgG_B6-P1369		S:RBD	Wang et al. Nature 592:616-622 (2021)	GYSFTSYW	IDPSDSYT	ARHSYGDYSDFDY		train set
ADI-63156	2	S:RBD	Sakharkar et al. Sci Immunol. 6:eabg6916 (2021)	EFIVSSNY	IYSGGST	ARDYGDFYFDY	MW458665.1	train set
ADI-62142		S:NTD	Sakharkar et al. Sci Immunol. 6:eabg6916 (2021)	RFTP	ISYDGSNE	ARDGSTVTTVELYYFDS	MW458234.1	train set
Turner-22-3A12		S:RBD	Turner et al. Nature 596:109-113 (2021)	GYTFTSFY	INPSGGST	ASSLPARGGVPGRLNY	MZ292505.1	train set
S24-339		S:RBD	Dugan et al. Immunity 54:1290-1303.e7 (2021)	GFTFGDYA	IRSKAYGGTT	ARDGYDCSGGRCYSHIFDY		train set
ADI-62877		S:S2	Sakharkar et al. Sci Immunol. 6:eabg6916 (2021)	GFSLSNNGVG	IFWNDDK	AHKLPGWSLTFHH	MW458385.1	train set
C003_P1_IgG_H5-P1369		S:RBD	Wang et al. Nature 592:616-622 (2021)	GFIVSSNY	IYSGGST	ARDVGTMVRGYYYGMDV		train set
ADI-62171		S:S2	Sakharkar et al. Sci Immunol. 6:eabg6916 (2021)	GFTFSSYW	INSDGSSI	ANMGFDS	MW458263.1	train set
C1321	69	S:RBD	Cho et al. Nature 600:517-522 (2021)	GIIVSSNY	IYSGGST	ARDRGGFIDY		train set
MOD6_P1_IgG_A6-P1369		S:RBD	Wang et al. Nature 592:616-622 (2021)	GFTFSSYG	ISYDGSNK	AKDPHYYGSGSNNYFDY		train set
PZF10_P1_IgG_D4-P1369	166	S:RBD	Wang et al. Nature 592:616-622 (2021)	GVTVSSNY	IYSGGST	ARDLRGPGLFDL		train set
ADI-63034		S:S2	Sakharkar et al. Sci Immunol. 6:eabg6916 (2021)	GFTFSTYA	ISYDGMNK	AKSQGGSYWSAFDY	MW458543.1	train set
ADI-62819		S:RBD	Sakharkar et al. Sci Immunol. 6:eabg6916 (2021)	GFTFSSYD	IGTAGDT	ARAGDDSSVYGRYYYYMDV	MW458327.1	train set
ADI-62946	10	S:S2	Sakharkar et al. Sci Immunol. 6:eabg6916 (2021)	GDSISNYY	IYSSGTT	ARGFDN	MW458455.1	train set
ADI-63327		S:S2	Sakharkar et al. Sci Immunol. 6:eabg6916 (2021)	GGTLTSYS	IIPIFGTA	AKIYQYDSSGYYDDY	MW458835.1	train set
ADI-62138		S:S2	Sakharkar et al. Sci Immunol. 6:eabg6916 (2021)	GFSLSTSGEG	IYWDDDK	AHRGITAAGEYDS	MW458230.1	train set
ADI-62870		S:NTD	Sakharkar et al. Sci Immunol. 6:eabg6916 (2021)	DNSISSNNW	ISHRGNT	ARALSFWAVAGGPFDI	MW458378.1	train set
COV2-2563		S:NTD	Zost et al. Nat. Med. 26:1422-1427 (2020)	GGSFSGYY	INHSGSS	ARGWGWGAVAGRAEYYFDY	MT665632.1	train set
Mod11_P2_IgG_G11-P1369		S:RBD	Wang et al. Nature 592:616-622 (2021)	EYSFTRYW	IYPGDSDT	ATTVTTNYFDY		train set
Turner-07-1E10		S:NTD	Turner et al. Nature 596:109-113 (2021)	GESFSDYY	INHSGST	ARVVIAVAGTYPIQVYYYYGMDV	MZ292483.1	train set
Mod11_P1_IgG_E8-P1369	4	S:RBD	Wang et al. Nature 592:616-622 (2021)	GITVSSNY	IYAGGST	ARDLDIAGALDI		train set
Mod4_P3_IgG_B1-P1369	129	S:RBD	Wang et al. Nature 592:616-622 (2021)	GGSISSGDYY	IYYSGTT	ATGPPTVTTETFDY		train set
ADI-63147		S:S2	Sakharkar et al. Sci Immunol. 6:eabg6916 (2021)	GFTFSSYW	IKQDGSEK	ARDGDYYDSSGFNYNFRYYGMDV	MW458656.1	train set
ADI-61230		S:NTD	Sakharkar et al. Sci Immunol. 6:eabg6916 (2021)	GFSLNTSGMC	IDWDDDK	ARMIESLAAAGSEDAFDV	MW458087.1	train set
HL_CV07-283		S:RBD	Kreye et al. Cell 183:1058-1069 (2020)	GYTFTGYY	INPISGGT	VRGPFYYDSSGPLGGMDV	MW002777.1	train set
COV2-2399		S:RBD	Zost et al. Nat. Med. 26:1422-1427 (2020)	GFSVSTNY	IYSGGST	ARDYRDWI	MT665489.1	train set
ADI-57940		S:NTD	Sakharkar et al. Sci Immunol. 6:eabg6916 (2021)	GFTFTTYA	ISYDGRNK	ARETWDEEFHLLGLDF	MW457816.1	train set
C1185		S:RBD	Cho et al. Nature 600:517-522 (2021)	GGSISDYY	MYYSGST	ARHKWLRGELDY		train set
ADI-60561		S:S2	Sakharkar et al. Sci Immunol. 6:eabg6916 (2021)	GYTFTGYY	SNPNSGGT	ASHYYDRSGYFS	MW457892.1	train set
COV096_HC_8-p1369		S:RBD	Robbiani et al. Nature 584:437-442 (2020);Wang et al. Sci. Transl. Med. 13:eabf1555 (2021)	GYTFTSYW	IYPGDSDT	ARPVTYDWYFDL	MW293217.1	train set
C53E6		S:NTD	Tong et al. Cell 184:4969-4980.e15 (2021)	GFTFSSYS	ISSSSSYI	ARASYDFWSGQDHWFDP	MW718378.1	train set
PZF10_P2_IgG_H6-P1369		S:RBD	Wang et al. Nature 592:616-622 (2021)	GFTFRTYA	IWNDGSKK	AREGIAAAGSKADAFDI		train set
C2206	5	S:RBD	Cho et al. Nature 600:517-522 (2021)	GFTFSQYG	ISYDGTDK	AKLGGPYCSGGNCYSGYFDY		train set
MOD9_P2_IgG_A11-P1369		S:RBD	Wang et al. Nature 592:616-622 (2021)	GFTFTDYF	ISSTGATI	ARDRRGYFDWSSNLDF		train set
ADI-62086		S:S2	Sakharkar et al. Sci Immunol. 6:eabg6916 (2021)	GFTFSSNA	ISYDGSNK	ARDPDGYNGYGGFDY	MW458178.1	train set
ADI-63295		S:S2	Sakharkar et al. Sci Immunol. 6:eabg6916 (2021)	EFSFSNYG	IWYDGSNT	ARGSGFLLDS	MW458803.1	train set
ADI-63222		S:S2	Sakharkar et al. Sci Immunol. 6:eabg6916 (2021)	GFTFSSYG	IRNDGTKK	AKEGPTVTPHLDY	MW458731.1	train set
COVD21_P2_HC_H4-p1369		S:RBD	Robbiani et al. Nature 584:437-442 (2020)	GYSFSSYC	IYPGDSDT	ARQWRGYYDRSGYYHFDAFDI	MW293201.1	train set
ADI-62125		S:S2	Sakharkar et al. Sci Immunol. 6:eabg6916 (2021)	GFIFSNYA	ISGSGGSI	AKDPGYSSGWLLGYSDY	MW458217.1	train set
C134		S:RBD	Robbiani et al. Nature 584:437-442 (2020)	GFTFSNYA	ISGSDGST	AKDPLITGPTYQYFHY		train set
ADI-62145		S:S2	Sakharkar et al. Sci Immunol. 6:eabg6916 (2021)	GYTFTSYG	INAGNGNT	ARAWENYYDSSGYYSLGLSGMDV	MW458237.1	train set
Mod4_P3_IgG_H10-P1369		S:RBD	Wang et al. Nature 592:616-622 (2021)	GYNFTNYW	IDPSDSYT	ARPFYDSSGYYSPYYYYGVDV		train set
ADI-60542		S:NTD	Sakharkar et al. Sci Immunol. 6:eabg6916 (2021)	GGSISSSNW	IYHSGST	ARERAEYSGYDYYYYGMDV	MW457873.1	train set
ADI-62945		S:S2	Sakharkar et al. Sci Immunol. 6:eabg6916 (2021)	GFIFSNYA	ISYDGSNQ	ARGYSSTYWYFDL	MW458454.1	train set
C81E2	74	S:S2	Tong et al. Cell 184:4969-4980.e15 (2021)	GFTFSSYA	ISYDGSNK	ARGRGSYFTYFDY	MW718451.1	train set
ADI-62941		S:S2	Sakharkar et al. Sci Immunol. 6:eabg6916 (2021)	GGTFTSYA	IIPIFGTT	AKYSGYDVNLFDY	MW458450.1	train set
Wang-C334		S:RBD	Wang et al. Sci Transl Med. 13:eabf1555 (2021)	GGSISSGGYY	IYYSGTT	ASSRYDFWSGSFDY		train set
C1311		S:RBD	Cho et al. Nature 600:517-522 (2021)	GFTFSYYG	ISYDGNNK	AKNSDYGDPSALSDDAVDI		train set
ADI-63367		S:NTD	Sakharkar et al. Sci Immunol. 6:eabg6916 (2021)	GFTLPEIS	YIADDGKT	AAGPAVITGGWFDP	MW458873.1	train set
ADI-57925		S:S2	Sakharkar et al. Sci Immunol. 6:eabg6916 (2021)	GFSLSTSGMC	IDWDNDK	ARILPVAGTID	MW457801.1	train set
ADI-60551		S:S2	Sakharkar et al. Sci Immunol. 6:eabg6916 (2021)	RFTFSNAW	IKSKTDGGTT	ARGPFYFDY	MW457882.1	train set
4A8		S:NTD	Chi et al. Science 369:650-655 (2020);Patent: CN112076316A	GYTLTELS	FDPEDGET	ATSTAVAGTPDLFDYYYGMDV	MT622682.1	train set
MOD7_P2_IgG_D6-P1369		S:RBD	Wang et al. Nature 592:616-622 (2021)	GFTFGDYA	IRSKAYGGTT	TRVVLPTAINDVRGYYFDY		train set
ADI-60800		S:S2	Sakharkar et al. Sci Immunol. 6:eabg6916 (2021)	GDIFISYY	INPSDGRT	ARETPSSSPPVYGMDV	MW458069.1	train set
ADI-62147	9	S:S2	Sakharkar et al. Sci Immunol. 6:eabg6916 (2021)	GFTFSSYA	ISYDGDNK	ARSYSGSYLTHFDY	MW458239.1	train set
ADI-57947		S:S2	Sakharkar et al. Sci Immunol. 6:eabg6916 (2021)	GFTFSSYG	ISYDGSNK	AKDVDKWELPGDGWFDP	MW457823.1	train set
MOD9_P2_IgG_E8-P1369		S:RBD	Wang et al. Nature 592:616-622 (2021)	GFTFSSYG	ISYDGSNK	AQDGRYYDSSGYLGTYYFDY		train set
ADI-62149	46	S:S2	Sakharkar et al. Sci Immunol. 6:eabg6916 (2021)	GFTFSSYA	ISYDGINK	ARGGGGNYHYFDY	MW458241.1	train set
COV2-2444		S:NTD	Zost et al. Nat. Med. 26:1422-1427 (2020)	GFTFTSYA	ISVSGGST	AKDFGSGIVGATGFDF	MT665622.1	train set
ADI-57907		S:S2	Sakharkar et al. Sci Immunol. 6:eabg6916 (2021)	GYIFTDYY	INPFGGST	ARGVTVIDYWGWLDS	MW457783.1	train set
ADI-63173	6	S:S2	Sakharkar et al. Sci Immunol. 6:eabg6916 (2021)	GFTFSSYA	ISYDGSNK	ARGTGGSYYYGMDV	MW458682.1	train set
ADI-63084		S:S2	Sakharkar et al. Sci Immunol. 6:eabg6916 (2021)	GYNFDANW	IYPGDSET	ARLDSRSWSY	MW458593.1	train set
HK_CV-X2-103		S:RBD	Kreye et al. Cell 183:1058-1069 (2020)	GFTFSRAW	IKPKSDGGTT	TTWRLGQDWFDP		train set
COV2-vax-62	19	S:RBD	Chen et al. Cell Rep. 36:109604 (2021)	GFTFSSYG	ISYDGSNK	AKGGYSYGYPVFYFDY	MZ555526.1	train set
ADI-56706		S:S2	Sakharkar et al. Sci Immunol. 6:eabg6916 (2021)	GYTFTNYY	ISPSVPTT	AKNIAEIPPSVMGSLWLDF	MW457650.1	train set
ADI-62930		S:S2	Sakharkar et al. Sci Immunol. 6:eabg6916 (2021)	GGSISGYY	TYYTGTT	ARGFGES	MW458439.1	train set
PZF12_P1_IgG_C7-P1369		S:RBD	Wang et al. Nature 592:616-622 (2021)	GFSVSNNY	VYSGGTT	ARAKAAPEGHYYFYYYGLDV		train set
ADI-56719		S:RBD	Sakharkar et al. Sci Immunol. 6:eabg6916 (2021)	GFTVSSNY	IYSGGST	ARAERPVPGAFDI	MW457654.1	train set
ADI-60772		S:S2	Sakharkar et al. Sci Immunol. 6:eabg6916 (2021)	GFTFSSYA	ISYDGSNK	ARVGGGNYINPFDP	MW458041.1	train set
C1336		S:RBD	Cho et al. Nature 600:517-522 (2021)	GFTFRSFG	IWYDGSNK	ARDGPANQVDEQLFTITDYYYGMDV		train set
ADI-55703		S:S2	Wec et al. Science 369:731-736 (2020)	GFTFSGYP	ISFDGDSK	ARAKGGSYSNAFDY	MT565776.1	train set
ADI-60685		S:NTD	Sakharkar et al. Sci Immunol. 6:eabg6916 (2021)	GYTLSELS	FDPEDVKT	VIEWHNWNDLSSSERNKKKGFDP	MW457954.1	train set
ADI-62918		S:S2	Sakharkar et al. Sci Immunol. 6:eabg6916 (2021)	GFTLSNYV	IASDGSDK	ARKAGYSGSTDWFDP	MW458427.1	train set
CV3-17		S:RBD	Jennewein et al. Cell Rep. 36:109353 (2021)	GFTFSNYG	ILYDGSNR	AKGGGPYCGGGSCWAHYFDY	MW681570.1	train set
ADI-63099		S:NTD	Sakharkar et al. Sci Immunol. 6:eabg6916 (2021)	GFTFSDHY	ISNSGSMK	ARDGSQLYASGLLFNPDYYYGMDV	MW458608.1	train set
MOD3_P2_IgG_G9-P1369		S:RBD	Wang et al. Nature 592:616-622 (2021)	GFTFSYYS	ISSSSSTI	ARDYRDWNDILPDS		train set
ADI-62949		S:NTD	Sakharkar et al. Sci Immunol. 6:eabg6916 (2021)	GFSLSTSGMC	IDWDDDK	ARMPLYTVNYHYGMDV	MW458458.1	train set
PZF10_P1_IgG_H8-P1369	5	S:RBD	Wang et al. Nature 592:616-622 (2021)	GFTFRTYG	ISYDGSKK	AKQGGPYCSGGNCNVGYFDY		train set
ADI-57875		S:S2	Sakharkar et al. Sci Immunol. 6:eabg6916 (2021)	GFTFSNYG	ISYDGSNK	SILDYSSSWSPSQSGAFDI	MW457751.1	train set
C12E6		S:S2	Tong et al. Cell 184:4969-4980.e15 (2021)	GGSISSGGYS	IYHSGST	ARSGFLEWLRRVDAFDI	MW718444.1	train set
ADI-62016		S:NTD	Sakharkar et al. Sci Immunol. 6:eabg6916 (2021)	GGSFIGYY	IIHSGTT	ARVIAVAGVHFDY	MW458108.1	train set
2M-9H1		S:S2	Chi et al. Science 369:650-655 (2020)	GFNFNNYG	LSYEGSKE	AKSSKIFYLGESREVDY	MT622718.1	train set
ADI-60754		S:S2	Sakharkar et al. Sci Immunol. 6:eabg6916 (2021)	GFTFSHYV	IRSKGHGGTT	TRDRGETPGGTLAWGPKRQYDYDYHYGMDV	MW458023.1	train set
ADI-62825		S:S2	Sakharkar et al. Sci Immunol. 6:eabg6916 (2021)	EFTFSSYW	INSDGSGT	VREFVGAIPHFDY	MW458333.1	train set
ab189		S:RBD	Feldman et al. Sci Immunol. 6:eabl5842 (2021)	GFTFSSYA	ISYDGSNK	ARDFRGGLVGGGSCLDY	OK094385.1	train set
ADI-62052	11	S:S2	Sakharkar et al. Sci Immunol. 6:eabg6916 (2021)	GFSFSGYG	ISYDGDNK	AKSRGGNYFDAFDI	MW458144.1	train set
ADI-63318	120	S:S2	Sakharkar et al. Sci Immunol. 6:eabg6916 (2021)	GFIFNTFA	ISYDGINK	ARASSGGYWSAFDI	MW458826.1	train set
COV107_Plate1_HC_41-P1369		S:RBD	Robbiani et al. Nature 584:437-442 (2020)	GFTFSSYY	ISSSSSTI	ARDPQRDPADYFDY		train set
MOD8_P1_IgG_A2-P1369		S:RBD	Wang et al. Nature 592:616-622 (2021)	GFTFDDYT	ISWEDNST	AKDIGIGQYSGYFYYHYGMDV		train set
ADI-57826		S:NTD	Sakharkar et al. Sci Immunol. 6:eabg6916 (2021)	GFTFSSFA	ISGSGGST	AKGGLQLWFNPTDY	MW457702.1	train set
COV096_HC_113-p1369		S:RBD	Robbiani et al. Nature 584:437-442 (2020)	GHTFTSYY	INPSGGST	ARGPERGIVGATDYFDY		train set
C004_P1_IgG_G6-P1369		S:RBD	Wang et al. Nature 592:616-622 (2021)	GGTFSSDT	IIPILGIT	ARAHCSSTSCYIGGSSDYFDS		train set
P003_058		S:S2	Graham et al. Immunity 54:1276-1289.e6 (2021)	GYSFTIYW	IYPGDSDT	ARRTLTTTYGMDV	MW802403.1	train set
ADI-60535		S:NTD	Sakharkar et al. Sci Immunol. 6:eabg6916 (2021)	GFTFTSYW	IKQDGSER	ARVLDDFWSGYGGLDY	MW457866.1	train set
PDI_293		S:NTD	Wheatley et al. Cell Rep. 37:109822 (2021)	GYTLIELS	FDPEDGET	TTQGSGPFGEPRGWFDP		train set
C1213		S:RBD	Cho et al. Nature 600:517-522 (2021)	GGTFSSYA	ILPALHIA	ARGSFRDPAMWGPMPEKFQH		train set
ADI-63392		S:S2	Sakharkar et al. Sci Immunol. 6:eabg6916 (2021)	GFSVSSNN	IYSGGST	VRIKVGHLPDY	MW458898.1	train set
ADI-57960		S:S2	Sakharkar et al. Sci Immunol. 6:eabg6916 (2021)	GYTFNIYA	IDGGNGNT	ARGGITTFRGVIYTTELDY	MW457836.1	train set
P008_060		S:S2	Graham et al. Immunity 54:1276-1289.e6 (2021)	GFIFSSYG	ISYDGSYK	TKADYYDFWSGYQKTYYYYMDV	MW802437.1	train set
C1380		S:RBD	Cho et al. Nature 600:517-522 (2021)	GGSISSSTYY	IYYSGST	ASQFVGYSGWYLGNNWFDS		train set
COV072_Plate2_HC_66-P1369		S:RBD	Robbiani et al. Nature 584:437-442 (2020)	RFTFSNYA	ITGTGDHT	ANSPCSSASCKSGYYYYYMDV		train set
ADI-61221		S:S2	Sakharkar et al. Sci Immunol. 6:eabg6916 (2021)	GYSFTTYW	IYPGDSDT	ARLHSYGYLKEYYFDY	MW458078.1	train set
ADI-60698		S:S2	Sakharkar et al. Sci Immunol. 6:eabg6916 (2021)	GGTFSTYA	IIPIFDTT	APTSTYDSRGYYSSY	MW457967.1	train set
Fab1-68		S:NTD	Liu et al. Nature 584:450-456 (2020);Cerutti et al. Cell Host Microbe 29:819-833.e817 (2021)	GYTLIELS	FDPEDAET	ATGWAVAGSSDVWYYYYGMDV	MT712285.1	train set
C12I9		S:S2	Tong et al. Cell 184:4969-4980.e15 (2021)	GYTFTGYY	INPNSGVT	AREVGAVAGTFYYGLDV	MW718431.1	train set
MOD3_P1_IgG_B10-P1369		S:RBD	Wang et al. Nature 592:616-622 (2021)	GFTFSSYG	IWSDGSNK	ARGMAAAATDF		train set
CC36.2		S:NTD	Song et al. Nat Commun. 12:2938 (2021)	GFTFSSYA	ISSNGGST	VKDWAVLIQMPFDY	MW532177.1	train set
C2208		S:RBD	Cho et al. Nature 600:517-522 (2021)	GFTFSSYA	INGSGGST	AKDLHYDNSGIDDYYYYYGMDV		train set
P008_001		S:NTD	Graham et al. Immunity 54:1276-1289.e6 (2021)	GFTFGDYA	IRSEDHGGTT	SRPLTYYYDSSGYYYPYYFDY	MW802405.1	train set
CQTS203		S:RBD	Patent: CN111925442A	GGSFSTYY	ISYSGST	ARGGYYYGPPRDFDY	MW587656.1	train set
MOD6_P2_IgG_E5-P1369	167	S:RBD	Wang et al. Nature 592:616-622 (2021)	GYTFTSYD	MNPNSGSR	ARGGGLTGDVDY		train set
ADI-57854		S:S2	Sakharkar et al. Sci Immunol. 6:eabg6916 (2021)	GFTFGDYA	IRSKAYGGTT	TRVVVVVPAAMLYYYYYYMDV	MW457730.1	train set
ADI-62034		S:NTD	Sakharkar et al. Sci Immunol. 6:eabg6916 (2021)	GFTFSIYG	ISYDGSDE	AKDSNPDYDSYYFDY	MW458126.1	train set
C12D8		S:NTD	Tong et al. Cell 184:4969-4980.e15 (2021)	GFTFSSYW	IKQDGSEK	ARDDGLREPFDY	MW718348.1	train set
C128		S:RBD	Robbiani et al. Nature 584:437-442 (2020)	GFTFSTYA	ITGSGRDT	ANHPLASGDDYYHYYMDV		train set
ADI-62049		S:NTD	Sakharkar et al. Sci Immunol. 6:eabg6916 (2021)	GYTLVELS	FDPENVET	ASDPAIFRVAPLGY	MW458141.1	train set
C81E9		S:S2	Tong et al. Cell 184:4969-4980.e15 (2021)	GFTFSSYA	ISYDGSNK	IAARNYYYMDV	MW718463.1	train set
PDI_308	3	S:RBD	Wheatley et al. Cell Rep. 37:109822 (2021)	GFTFTSSA	IVVGSGNT	AAPNCNRTICADGFDI		train set
ADI-60798		S:NTD	Sakharkar et al. Sci Immunol. 6:eabg6916 (2021)	GFTFDDYA	ISWNSGSI	ARGFRAWLQISPLGY	MW458067.1	train set
MOD3_P2_IgG_B12-P1369	61	S:RBD	Wang et al. Nature 592:616-622 (2021)	GGTFSSYA	IIPLFDTT	ARGGGSSGWNWFDP		train set
ADI-60706		S:S2	Sakharkar et al. Sci Immunol. 6:eabg6916 (2021)	GFTFSSSG	ISYDGSNN	AKVEEVDFVPWSWIGDPHDAPDY	MW457975.1	train set
ADI-62951		S:NTD	Sakharkar et al. Sci Immunol. 6:eabg6916 (2021)	GGSISSSHW	IHHSGSN	ARVDVDYKKFFHYYGMDV	MW458460.1	train set
Mod4_P4_IgG_E10-P1369		S:RBD	Wang et al. Nature 592:616-622 (2021)	GFTFDDYS	FSWDGGRT	AKENSSGYYGNYFDL		train set
ADI-63210		S:NTD	Sakharkar et al. Sci Immunol. 6:eabg6916 (2021)	GYTLTEVS	FDPEDAET	ATATAIFGDSPRHYSYYYGMDV	MW458719.1	train set
ADI-56712		S:S2	Sakharkar et al. Sci Immunol. 6:eabg6916 (2021)	GFTFSTYA	VNSSGGST	AKSYSGSYYGSLDY	MW457652.1	train set
MOD6_P2_IgG_D9-P1369		S:RBD	Wang et al. Nature 592:616-622 (2021)	GFTFDDYA	ISWNSGTR	AKVTTVTRFLFGAFDI		train set
COV2-2026		S:NTD	Zost et al. Nat. Med. 26:1422-1427 (2020)	GYTLTELS	FDPEDGET	ATSFPIRGDPSYYYYYYGMDV	MT665599.1	train set
ADI-62827		S:S2	Sakharkar et al. Sci Immunol. 6:eabg6916 (2021)	GGTFSTYA	IIPLFGTS	ASVGPYDSSGYYEFDS	MW458335.1	train set
HL_CV07-222	156	S:RBD	Kreye et al. Cell 183:1058-1069 (2020)	GYTFTDYY	INPISGGT	ARGPYYYDSSGSLGAFDI	MW002771.1	train set
ADI-62195		S:S2	Sakharkar et al. Sci Immunol. 6:eabg6916 (2021)	GFTLRPYA	ISFDGRDI	ARDRAFGSPKGYLDL	MW457919.1	train set
S24-1384		S:RBD	Dugan et al. Immunity 54:1290-1303.e7 (2021)	GFTFSSYS	ISSSSSII	ARDFLDYSRSYSYGMDV		train set
ADI-63324		S:S2	Sakharkar et al. Sci Immunol. 6:eabg6916 (2021)	GGTFSNYA	IIPIFGTA	AGVTVTMRDYYYYAMDV	MW458832.1	train set
CQTS154		S:RBD	Patent: CN111925443A	GYSFTTYW	IYPGDSDT	ARLPPHFGSGSYYGNAFDI	MW587582.1	train set
ADI-57959		S:S2	Sakharkar et al. Sci Immunol. 6:eabg6916 (2021)	GFSVNKHG	LNFNGQRR	ALDPSDYNSEWSQNY	MW457835.1	train set
COV2-2552		S:RBD	Zost et al. Nat. Med. 26:1422-1427 (2020)	GFTFSDYY	ISSSGSTI	ARDPIRDGVWGLNENDY	MT665587.1	train set
P054_017		S:NTD	Graham et al. Immunity 54:1276-1289.e6 (2021)	GFIITSYG	IWYDGSNK	ARDDPTPDGDAFDI	MW802477.1	train set
ADI-63383		S:S2	Sakharkar et al. Sci Immunol. 6:eabg6916 (2021)	GFTFDTYA	ISYDGINK	ARGRGGTYGPFDY	MW458889.1	train set
MOD8_P1_IgG_A6-P1369		S:RBD	Wang et al. Nature 592:616-622 (2021)	GFTFSNYA	ISGSGGST	AKAYYYGSGSYWFDL		train set
Mod11_P1_IgG_C2-P1369		S:RBD	Wang et al. Nature 592:616-622 (2021)	GGSISSSRYY	IYYGGST	ARLYGASLAAE		train set
ADI-56059		S:S2	Wec et al. Science 369:731-736 (2020)	EFTFSTYA	ISYDGINK	VRPYSGSYTNWFDL	MT566108.1	train set
COV2-2212		S:NTD	Zost et al. Nat. Med. 26:1422-1427 (2020)	GFTFSSYS	ISNSNSFI	ARVNGNSNWNFGSYYYYYMDV	MT665605.1	train set
MOD7_P1_IgG_F2-P1369		S:RBD	Wang et al. Nature 592:616-622 (2021)	GFTFSNYD	IGTAGDT	ARGNLLRYFAGEYYFDY		train set
ADI-62078		S:S2	Sakharkar et al. Sci Immunol. 6:eabg6916 (2021)	GFTFRSYA	ISYDGNNK	ARSGSGSYGAPWDY	MW458170.1	train set
MOD7_P1_IgG_D3-P1369	29	S:RBD	Wang et al. Nature 592:616-622 (2021)	GLIVSSNY	IYSGGST	ARGSGDYYGMDV		train set
P054_005		S:NTD	Graham et al. Immunity 54:1276-1289.e6 (2021)	GYTFTGFY	INPNSGGS	ARYSNYYYYYGMDV	MW802472.1	train set
ADI-63362		S:S2	Sakharkar et al. Sci Immunol. 6:eabg6916 (2021)	GFTFNSYA	ISYDGINK	VTIRGGNYYGVFDY	MW458868.1	train set
ADI-56810		S:S2	Sakharkar et al. Sci Immunol. 6:eabg6916 (2021)	GGTFSSYA	IIPIFGTA	ARVPGILLASMDY	MW457688.1	train set
C1297		S:RBD	Cho et al. Nature 600:517-522 (2021)	GYSFTNYW	IDPSDSYT	ARHDRSPGIQYYDILTDNWRDRDWFDP		train set
COV2-2228		S:NTD	Zost et al. Nat. Med. 26:1422-1427 (2020)	GGSFSGHY	INHSGST	ARPPQAARIHYYYYMDV	MT665608.1	train set
ADI-57970		S:S2	Sakharkar et al. Sci Immunol. 6:eabg6916 (2021)	GLAFSDLW	IKKNSDGGTT	VTGGHYFGV	MW457846.1	train set
ADI-57828	9	S:S2	Sakharkar et al. Sci Immunol. 6:eabg6916 (2021)	GFTFSSYA	ISYDGSNK	ARPYSGSYYGYFDY	MW457704.1	train set
COV096_HC_140-p1369		S:RBD	Robbiani et al. Nature 584:437-442 (2020);Wang et al. Sci. Transl. Med. 13:eabf1555 (2021)	GFTVRSYS	MTSSGSYL	AKEEYYGMDV	MW293096.1	train set
ADI-62131		S:S2	Sakharkar et al. Sci Immunol. 6:eabg6916 (2021)	GFTFGDYA	IRSKAYGGTT	TRDYLPAYYYDSSDAFDI	MW458223.1	train set
G32M5		S:S2	Tong et al. Cell 184:4969-4980.e15 (2021)	GFTFSSYA	ISASGGST	AKDGGPYSKGPYHYYGMDV	MW718425.1	train set
MOD7_P1_IgG_H3-P1369		S:RBD	Wang et al. Nature 592:616-622 (2021)	GYTFTSYF	INPSGGST	ARWYDSLNYHDY		train set
ADI-62792		S:S2	Sakharkar et al. Sci Immunol. 6:eabg6916 (2021)	GFTFTNSY	IKSNADGGTT	SWEHRGGFDY	MW458300.1	train set
C2007		S:RBD	Cho et al. Nature 600:517-522 (2021)	GYTFTGYY	INLNSGGT	ARELVGRYYYDSSGYADY		train set
ADI-63413		S:S2	Sakharkar et al. Sci Immunol. 6:eabg6916 (2021)	GFTFSTYA	ISYDGYNQ	ARSKGGYYYLDY	MW458919.1	train set
PZF10_P1_IgG_C9-P1369	33	S:RBD	Wang et al. Nature 592:616-622 (2021)	GVTVSRNY	IYSGGST	ARDRFEGAFDI		train set
COVD21_P2_HC_F7-p1369	2	S:RBD	Robbiani et al. Nature 584:437-442 (2020)	GFTVSSNY	IYSGGST	ARDYGDFYFDY	MW293114.1	train set
COV107_Plate2_HC_92-P1369		S:RBD	Robbiani et al. Nature 584:437-442 (2020)	GFTFSDYY	ISSRSSYT	ATYRSYLPLVQVDY		train set
ADI-60728		S:S2	Sakharkar et al. Sci Immunol. 6:eabg6916 (2021)	GFTFSSYA	ISGSGGST	AKAPYDSSGYSIFFDY	MW457997.1	train set
C7A4		S:S2	Tong et al. Cell 184:4969-4980.e15 (2021)	GFTFSSYG	ISDDGKNK	ARAGFSSSWALGDYFDY	MW718422.1	train set
ADI-60691		S:NTD	Sakharkar et al. Sci Immunol. 6:eabg6916 (2021)	GFTFSSYA	ISVSGGST	ASLRNQWLVKGAFDY	MW457960.1	train set
COV2-2268		S:RBD	Zost et al. Nat. Med. 26:1422-1427 (2020)	GFSLSTSGVG	IYWDDDK	ARHQIVVLFDM	MT665438.1	train set
C2222		S:RBD	Cho et al. Nature 600:517-522 (2021)	GYTFTGYY	INPNSGGT	ARGPLVPAAIRGNWFDP		train set
ADI-57821		S:S2	Sakharkar et al. Sci Immunol. 6:eabg6916 (2021)	GYTFTGYY	INPNSGGT	ARAYEYSYDSSGTGPY	MW457697.1	train set
ADI-56787		S:S2	Sakharkar et al. Sci Immunol. 6:eabg6916 (2021)	GDTFSSYA	IIPIFGTA	ARLLPYYYDSSGQVYFDY	MW457680.1	train set
P003_015		S:S2	Graham et al. Immunity 54:1276-1289.e6 (2021)	GGFISSSNW	IYHSGST	ASRYCSGGSCGYFDY	MW802387.1	train set
ADI-62793		S:RBD	Sakharkar et al. Sci Immunol. 6:eabg6916 (2021)	GFIVSRNY	IYSGGST	ARDQRDVI	MW458301.1	train set
ADI-63163	34	S:S2	Sakharkar et al. Sci Immunol. 6:eabg6916 (2021)	GFTFNTYA	ISYDGNNK	ARAGGGSYKGPFDY	MW458672.1	train set
ADI-62051		S:S2	Sakharkar et al. Sci Immunol. 6:eabg6916 (2021)	GDSISSNSYY	IHYSGST	ARSITMIVAWFDP	MW458143.1	train set
ADI-63229		S:S2	Sakharkar et al. Sci Immunol. 6:eabg6916 (2021)	GFSLSTSGVG	IYWDDDK	AHSRGGMNNDY	MW458738.1	train set
ADI-63025		S:NTD	Sakharkar et al. Sci Immunol. 6:eabg6916 (2021)	GGTFSSYA	IIPTLGTE	ARGGTPVLRFLEWYPYYYYYMDV	MW458534.1	train set
ADI-63006		S:NTD	Sakharkar et al. Sci Immunol. 6:eabg6916 (2021)	GFTFSNYA	IWYDGSNK	AREALIQQWGTGGWFDP	MW458515.1	train set
C004_P2_IgG_C6-P1369		S:RBD	Wang et al. Nature 592:616-622 (2021)	GGTFSSYT	IIPTLGIA	ARDRWLADVVVPAAIYPLGY		train set
ADI-60541		S:S2	Sakharkar et al. Sci Immunol. 6:eabg6916 (2021)	GFTFSHYA	TSYDGSDK	AREPDTINISGPFGW	MW457872.1	train set
ADI-57936		S:S2	Sakharkar et al. Sci Immunol. 6:eabg6916 (2021)	GFNFGGYV	ISGGGDTT	AKDDFCSFTGCVIDAFES	MW457812.1	train set
ADI-63370		S:S2	Sakharkar et al. Sci Immunol. 6:eabg6916 (2021)	GFTFSTYA	ISYDGMNK	AKSYSGGYGGAFDM	MW458876.1	train set
C83B7		S:NTD	Tong et al. Cell 184:4969-4980.e15 (2021)	GYTFTSYY	INPSGGST	ARDSAPRDYDFWSGYYFGVNGKGSSMDV	MW718361.1	train set
COV021_P2_IgA_26-P1609		S:RBD	Wang et al. Sci Transl Med. 13:eabf1555 (2021)	GFTFGDYA	IRSKAYGGTT	TRAPRCSGGSCYLVDV	MW293178.1	train set
ADI-57831		S:S2	Sakharkar et al. Sci Immunol. 6:eabg6916 (2021)	GFTFSSYA	ISYDGSNK	ARSGGYRWVDY	MW457707.1	train set
C89A5		S:S2	Tong et al. Cell 184:4969-4980.e15 (2021)	GFSFSGYA	ISFDGSTK	ARGGGGGDGAFDN	MW718436.1	train set
ADI-63264	10	S:S2	Sakharkar et al. Sci Immunol. 6:eabg6916 (2021)	GDSISSYY	VHYSGST	ARGFDL	MW458773.1	train set
C81B10		S:NTD	Tong et al. Cell 184:4969-4980.e15 (2021)	GGSISSGDYY	IYYSGST	ARVRGTYYYVSGSYYPRPLYYYYMDV	MW718372.1	train set
ADI-63207	34	S:S2	Sakharkar et al. Sci Immunol. 6:eabg6916 (2021)	GFTFSGYA	ISYDGSNK	ARAGGGSYRTRFDY	MW458716.1	train set
PDI_311		S:RBD	Wheatley et al. Cell Rep. 37:109822 (2021)	GYSFTTHW	IDPSDSYT	ARENFWSVYYTGIDYYMDV		train set
C81G9		S:NTD	Tong et al. Cell 184:4969-4980.e15 (2021)	GFTFSSYS	ISSSSLTI	AREGPSSSWFSYYYMDV	MW718367.1	train set
46472-1		S:S2	Shiakolas et al. Cell Rep Med. 2:100313 (2021)	GGTFSDYA	IIPILGIT	AREVNYYSAFDD	MZ126644.1	train set
COV2-2384		S:NTD	Zost et al. Nat. Med. 26:1422-1427 (2020)	GFSLSNARMG	IFSGDEK	ARTTWGTWIQAWYFDI	MT665618.1	train set
ADI-63098		S:S2	Sakharkar et al. Sci Immunol. 6:eabg6916 (2021)	GFTFNSYA	ISYDGMNK	ARAWSGSYITAFDM	MW458607.1	train set
C2174		S:RBD	Cho et al. Nature 600:517-522 (2021)	GGSISSYY	IYYSGGT	ARDLPHYDFWSGSSLDAFDI		train set
ADI-56730		S:RBD	Sakharkar et al. Sci Immunol. 6:eabg6916 (2021)	GGTFSSYG	LIPIFGTA	ARDGPVAYCGGDCYSSFDY	MW457657.1	train set
ADI-56788		S:S2	Sakharkar et al. Sci Immunol. 6:eabg6916 (2021)	GFSLSTSGMC	IDWDDDK	ARNSLRFLERGAFDI	MW457681.1	train set
ADI-62025	11	S:S2	Sakharkar et al. Sci Immunol. 6:eabg6916 (2021)	GFTFNTYT	ISYDGLNK	AKSQGGNYFDASDI	MW458117.1	train set
ADI-62098		S:S2	Sakharkar et al. Sci Immunol. 6:eabg6916 (2021)	GFIFSDYY	ISSSSTYT	ARGEGMDV	MW458190.1	train set
ADI-63128		S:S2	Sakharkar et al. Sci Immunol. 6:eabg6916 (2021)	GFSLDTSGVS	IYWDDDK	AHSDTIVPFYNGMDV	MW458637.1	train set
HL_CV07-292		S:RBD	Kreye et al. Cell 183:1058-1069 (2020)	GYTFTGYY	INPNSGGR	ARDQKNDILTGLGDY		train set
ADI-63251		S:NTD	Sakharkar et al. Sci Immunol. 6:eabg6916 (2021)	GYIFSDFW	VYPGDSDT	ARHFDSTGFSPPVFDF	MW458760.1	train set
G32M4		S:S2	Tong et al. Cell 184:4969-4980.e15 (2021)	GFTFRSYA	ISYDGSNK	AKSYSGSYLAAFDI	MW718453.1	train set
ADI-63402		S:NTD	Sakharkar et al. Sci Immunol. 6:eabg6916 (2021)	GFTFMSHA	ISGRGGST	AKVLNGDYGEVTGPWYFDY	MW458908.1	train set
ADI-63134		S:S2	Sakharkar et al. Sci Immunol. 6:eabg6916 (2021)	GGTSTSYA	IIPIFGTS	ARISGFDSTNWDDN	MW458643.1	train set
ADI-62809		S:S2	Sakharkar et al. Sci Immunol. 6:eabg6916 (2021)	GGIFSSYA	IIPLFGTT	AGVSHFDSGGSWIDY	MW458317.1	train set
ADI-62162		S:NTD	Sakharkar et al. Sci Immunol. 6:eabg6916 (2021)	GGSISSSNKW	IYHSGST	ARKTMPLTFDY	MW458254.1	train set
CC40.4		S:NTD	Song et al. Nat Commun. 12:2938 (2021)	GYTLTELS	FDPEDGGT	ATGLQAARRDYYYYGMDV	MW532193.1	train set
ADI-62864		S:S2	Sakharkar et al. Sci Immunol. 6:eabg6916 (2021)	GYTFTNYY	INPSTGST	ARQVYGDYYHDC	MW458372.1	train set
ADI-63041		S:RBD	Sakharkar et al. Sci Immunol. 6:eabg6916 (2021)	GFTFGSYA	ITNSGDST	ATSEFLVVVAADY	MW458550.1	train set
PDI_218		S:NTD	Wheatley et al. Cell Rep. 37:109822 (2021)	GDTFSNYG	IIPLFATA	ASFGGDDGLDK		train set
ADI-62186		S:NTD	Sakharkar et al. Sci Immunol. 6:eabg6916 (2021)	GFTFSSYA	ISYDGSNK	ARDPPVNSSGWYRPDIEYHFDC	MW457910.1	train set
PDI_107		S:NTD	Wheatley et al. Cell Rep. 37:109822 (2021)	GFTFSSYG	IWYDGSNK	ARATMAAIRGGWFDP		train set
ADI-63239	6	S:S2	Sakharkar et al. Sci Immunol. 6:eabg6916 (2021)	GFTFRTYA	TSYDGINK	ARPLGGNYYYGMDV	MW458748.1	train set
ADI-63389		S:NTD	Sakharkar et al. Sci Immunol. 6:eabg6916 (2021)	GYTFSNYG	ISTYNVNT	ARDPVGYNSAYLRGMRGSEDWYFDL	MW458895.1	train set
P054_027		S:RBD	Graham et al. Immunity 54:1276-1289.e6 (2021)	GGSISSGDYY	ISYSGST	ARQLWLRAPFDY	MW802481.1	train set
ADI-63235		S:S2	Sakharkar et al. Sci Immunol. 6:eabg6916 (2021)	GFTFSSYA	ISYDGDNK	ARGLSGSYLTPFDY	MW458744.1	train set
C652		S:RBD	Wang et al. Nature 592:616-622 (2021)	GFTFSNFA	LWYDGRNK	ARELYYYDRSGYYGPDDYAFDI		train set
C7I5		S:S2	Tong et al. Cell 184:4969-4980.e15 (2021)	GFIFSNYV	ISVNGDTT	AKVRGYCSGGRGCMDV	MW718449.1	train set
ADI-57920		S:NTD	Sakharkar et al. Sci Immunol. 6:eabg6916 (2021)	GFTFSSYS	ISSSSSTK	ARDLSTPPQLWFGMWDY	MW457796.1	train set
COV2-2335		S:NTD	Zost et al. Nat. Med. 26:1422-1427 (2020)	GGPISSSRYY	IYYSGST	ARHDGSGEMDTITWGPIYYYMDV	MT665616.1	train set
COV107_Plate1_HC_74-P1369		S:RBD	Robbiani et al. Nature 584:437-442 (2020)	GFTFDDYA	VSWNSGSI	AKALSSTGFLVVYFDY		train set
COVA2-19		S:RBD	Brouwer et al. Science 369:643-650 (2020)	GYTFTSYS	ISAYNGNT	ASVVGGRIAAAGCLGY		train set
Turner-07-4C10		S:NTD	Turner et al. Nature 596:109-113 (2021)	GFTFSSYA	ISGSGGST	AKNEMAMIVVVITLFDY	MZ292491.1	train set
C052	14	S:RBD	Gaebler et al. Nature 591:639-644 (2021)	GFSVSNNY	IYSGGTT	AREGDVEGYYDFWSGYSRDRYYFDY		train set
COVD21_P2_HC_D4-p1369		S:RBD	Robbiani et al. Nature 584:437-442 (2020)	GGSISSYY	IYTSGST	ARVVGYSSRGANYYMDV	MW293069.1	train set
MOD3_P2_IgG_F11-P1369		S:RBD	Wang et al. Nature 592:616-622 (2021)	GFSVSNNY	IYSGGSV	ARDRRIEYSTSEGRYYRFGMDV		train set
ADI-62796		S:RBD	Sakharkar et al. Sci Immunol. 6:eabg6916 (2021)	GYTFNSYY	INPSAGST	ARDWGLIPHSSSWET	MW458304.1	train set
ADI-63388	121	S:S2	Sakharkar et al. Sci Immunol. 6:eabg6916 (2021)	GFIFSSYA	ISYDGINK	ARDRSGGYSFSFDY	MW458894.1	train set
MOD3_P1_IgG_F7-P1369		S:RBD	Wang et al. Nature 592:616-622 (2021)	GFTFSSYW	IKEDGSEK	ASQFWLRGSFDF		train set
C537		S:RBD	Gaebler et al. Nature 591:639-644 (2021)	GGAISSRNYH	IYYSGST	ARLETSGWYTEDVFDI		train set
ADI-56757		S:S2	Sakharkar et al. Sci Immunol. 6:eabg6916 (2021)	GGSVSGGDYY	IYFRGST	AREIVEVPAAEKGFDY	MW457668.1	train set
MOD7_P1_IgG_F3-P1369	4	S:RBD	Wang et al. Nature 592:616-622 (2021)	GFTVSSNY	IYSGGST	ARDLGISGAFDI		train set
ADI-62837		S:S2	Sakharkar et al. Sci Immunol. 6:eabg6916 (2021)	GGSFIGNY	INHSGST	ARSGQQLASDV	MW458345.1	train set
ADI-62891		S:S2	Sakharkar et al. Sci Immunol. 6:eabg6916 (2021)	GFTFSSYT	INGDSGYI	ARGLTDDFWSGVPDWFDP	MW458399.1	train set
ADI-57819		S:NTD	Sakharkar et al. Sci Immunol. 6:eabg6916 (2021)	GFTFSSHA	ISYDGSNK	ARNDYDSSDGMDV	MW457695.1	train set
ADI-57818		S:S2	Sakharkar et al. Sci Immunol. 6:eabg6916 (2021)	GFTFSSYA	ISGSGGST	AKIDPILVFSD	MW457694.1	train set
CQTS025		S:RBD	Patent: CN111925441A	GFTFSSYG	IWYDGSGK	ARDGVDFGMVTLFDY	MW587394.1	train set
HK_CV07-214		S:RBD	Kreye et al. Cell 183:1058-1069 (2020)	GDSVSSNSAA	TYYRSKWYN	AREENAFDI		train set
COVD57_P2_HC_C2-1369		S:RBD	Robbiani et al. Nature 584:437-442 (2020)	GFTFSSYA	ISSNGGST	AREGPFLPSLYSSSRDAFDI		train set
ADI-63087		S:NTD	Sakharkar et al. Sci Immunol. 6:eabg6916 (2021)	GYTLTELS	FDPEDAET	ASSLAVTGTPDDYSYYHGMDV	MW458596.1	train set
ADI-63274		S:S2	Sakharkar et al. Sci Immunol. 6:eabg6916 (2021)	GLTFDDFA	ISWNSGYI	TTGKGVGVTMSAFDI	MW458783.1	train set
PZF12_P1_IgG_D11-P1369		S:RBD	Wang et al. Nature 592:616-622 (2021)	GFTFSTYG	IFYDGSKK	AKGGWFGELFQGAFDY		train set
C1259		S:RBD	Cho et al. Nature 600:517-522 (2021)	GYRFSTVW	IYPGDSDT	ARRFGDTYPNVWFDP		train set
ADI-63190		S:S2	Sakharkar et al. Sci Immunol. 6:eabg6916 (2021)	GGTFSSSA	IIPIFDTT	VRFGPYDSSGYYLED	MW458699.1	train set
PZF10_P2_IgG_D2-P1369	1	S:RBD	Wang et al. Nature 592:616-622 (2021)	GLIVSSNY	IYSGGST	ARDLQYYGMDV		train set
ADI-60564		S:S2	Sakharkar et al. Sci Immunol. 6:eabg6916 (2021)	GFTVSSNF	IYSGGST	ARIAVAGTPDFDY	MW457895.1	train set
ADI-63292	106	S:RBD	Sakharkar et al. Sci Immunol. 6:eabg6916 (2021)	GVTVSSNY	IYAGGST	ARENYGGAFDI	MW458800.1	train set
ADI-60712		S:S2	Sakharkar et al. Sci Immunol. 6:eabg6916 (2021)	GFTFSNYA	ISGGGGST	AKKLLRFLGGYYFDY	MW457981.1	train set
MOD8_P1_IgG_F10-P1369		S:RBD	Wang et al. Nature 592:616-622 (2021)	GGSFSGYY	INHSGST	ARGNPIHPHDNCSGGSCYPPYFFDY		train set
COV107_Plate2_HC_87-P1369		S:RBD	Robbiani et al. Nature 584:437-442 (2020)	GYTFTTSW	IDPSDSYT	ATETNSETTDMFTGYSFDP		train set
0317-C9		S:S2	Chi et al. Science 369:650-655 (2020)	GFTFSSYG	ISYDGSNK	AKDLGYYDILTGQLGGYYYYYGMDV	MT622750.1	train set
Mod4_P4_IgG_A1-P1369	162	S:RBD	Wang et al. Nature 592:616-622 (2021)	EFTVSSNY	IYSGGTT	ARCLPFGDYFDY		train set
PDI_109		S:RBD	Wheatley et al. Cell Rep. 37:109822 (2021)	GFAFSSYA	ISYDGSYE	ARDATTVTILVSWFDP		train set
Fab2-4		S:RBD	Liu et al. Nature 584:450-456 (2020)	GYTFTGYY	INPNSGGT	ARDRSWAVVYYYMDV	MT712282.1	train set
MOD7_P2_IgG_E8-P1369		S:RBD	Wang et al. Nature 592:616-622 (2021)	GYSFISYW	IYPGDSDT	ARRDGTPTVDY		train set
ADI-56768		S:S2	Sakharkar et al. Sci Immunol. 6:eabg6916 (2021)	GYTFTSYD	MNPNSGNT	ARGGPGGTDWYFDL	MW457672.1	train set
PZF10_P2_IgG_A5-P1369		S:RBD	Wang et al. Nature 592:616-622 (2021)	GGSISSSRYY	IFYTGST	ARLLGASDF		train set
ADI-62969		S:NTD	Sakharkar et al. Sci Immunol. 6:eabg6916 (2021)	GFTFSTYG	ISHDGSNK	TPEGHYYYDRGGYQFGMDV	MW458478.1	train set
MOD8_P2_IgG_G7-P1369		S:RBD	Wang et al. Nature 592:616-622 (2021)	GFTFDDYA	ISWNSGSI	AKDSSGWYPPRWYFDL		train set
G32Q4		S:RBD	Tong et al. Cell 184:4969-4980.e15 (2021)	GFTFSRYA	ISYDGNNR	ARGPPGYYDSSGYYQTPEYFQH	MW718417.1	train set
C681		S:RBD	Wang et al. Nature 592:616-622 (2021)	GFTFSSYN	IGSTSSTI	ARHQGSLSYYYHGMDV		train set
COVD21_P1_HC_G8-p1369		S:RBD	Robbiani et al. Nature 584:437-442 (2020)	GFTFSSYG	ISYDGSNK	AKNQNSYGYLSYFDY	MW293195.1	train set
MOD8_P1_IgG_F4-P1369		S:RBD	Wang et al. Nature 592:616-622 (2021)	GGSIGSGDYY	IYYSGST	AREVRSSWYGATHYFDY		train set
8D9		S:S2	Chi et al. Science 369:650-655 (2020)	GFTFSSYW	IQQDGSEK	ARPTIGYSYGSDY	MT622686.1	train set
Mod1_P2_IgG_H7-P1369		S:RBD	Wang et al. Nature 592:616-622 (2021)	GGSISSSDYY	IYYSGST	ARVNGIGYYDSSGYDY		train set
C12B2		S:S2	Tong et al. Cell 184:4969-4980.e15 (2021)	GGTFSSYA	IIPIFGTA	ARMDYYDSSGYYLDY	MW718432.1	train set
C131		S:RBD	Robbiani et al. Nature 584:437-442 (2020)	GGTFSSYA	IIPILALA	ARVNQAVTTPFSMDV		train set
COVD21_P2_HC_G7-p1369		S:RBD	Robbiani et al. Nature 584:437-442 (2020)	GYTFTGYY	INPNSGGT	ARGGQDELTGAFDI	MW293119.1	train set
ADI-61223		S:S2	Sakharkar et al. Sci Immunol. 6:eabg6916 (2021)	GYNFDSNW	IYPGDSET	ARLDSRSWSY	MW458080.1	train set
C2112	26	S:RBD	Cho et al. Nature 600:517-522 (2021)	GYSFTSYW	IYPGDSDT	ARLYCGGDCPFDY		train set
CV1-1_		S:NTD	Jennewein et al. Cell Rep. 36:109353 (2021);Seydoux et al. Immunity 53:98-105.e5 (2020)	GYSISSGYY	IYHSGST	ARTPLSLRLRYNWYFDL	MT462477.1	train set
ADI-57900		S:S2	Sakharkar et al. Sci Immunol. 6:eabg6916 (2021)	GFSLSTSGMC	IDWDDDK	ARIPTDSSGYYYDY	MW457776.1	train set
ADI-63281		S:S2	Sakharkar et al. Sci Immunol. 6:eabg6916 (2021)	GGSISTYY	IYTSGST	ARDGGTGRDWYWFDP	MW458789.1	train set
ADI-63004		S:S2	Sakharkar et al. Sci Immunol. 6:eabg6916 (2021)	GFTFDDYA	ISWSLSWNSGSR	AKDRVARTGLPYYFDS	MW458513.1	train set
ADI-60724		S:S2	Sakharkar et al. Sci Immunol. 6:eabg6916 (2021)	GFTLSSYW	IRHDGSEK	ARDKIEAAADRTRGGYNYYYYMDV	MW457993.1	train set
[truncated: 962 more rows]

## Sheet: HA vs RBD
Name	cluster	Antigen	Resources	CDRH1_AA	CDRL1_AA	CDRH2_AA	CDRL2_AA	CDRH3_AA	CDRL3_AA	VH Genbank ID	VL Genbank ID	dataset
[truncated: 4,356 more rows]
