# Supplementary material for: A large-scale systematic survey reveals recurring molecular features of public antibody responses to SARS-CoV-2
Source: Immunity. 2022 Jun 14;55(6):1105–1117.e4. doi: 10.1016/j.immuni.2022.03.019 (PMC8947961; doi:10.1016/j.immuni.2022.03.019)
Supplement: Table S4. Performance of the deep learning model with different inputs, related to Figure 6 [file mmc5.xlsx]

## Sheet: Table S4
Table S4. Performance of the deep learning model with different inputs.
Input CDR	Dataset	Loss	TP	FP	TN	FN	Accuracy	Precision	Recall	ROC AUC	PR AUC
H3	Train	0.4568	1726	338	512	211	0.803014	0.83624	0.891069	0.834962	0.90744
H3	Validation	0.535603	402	112	109	74	0.733142	0.782101	0.844538	0.763351	0.861052
H3	Test	0.54263	500	130	155	87	0.751147	0.793651	0.851789	0.747894	0.83619
L3	Train	0.363261	1821	274	576	116	0.860065	0.869212	0.940114	0.884327	0.929153
L3	Validation	0.556513	406	105	116	70	0.748924	0.794521	0.852941	0.760053	0.843524
L3	Test	0.517253	513	139	146	74	0.755734	0.78681	0.873935	0.801303	0.874228
H3+L3	Train	0.347488	1820	275	575	117	0.859347	0.868735	0.939597	0.911204	0.949698
H3+L3	Validation	0.530249	426	105	116	50	0.777618	0.80226	0.894958	0.770181	0.837931
H3+L3	Test	0.493668	535	132	153	52	0.788991	0.802099	0.911414	0.814244	0.884797
H1+H2	Train	0.377571	1732	230	620	205	0.843918	0.882773	0.894166	0.891832	0.943608
H1+H2	Validation	0.444093	417	75	146	59	0.807747	0.847561	0.87605	0.842099	0.903268
H1+H2	Test	0.456296	497	101	184	90	0.780963	0.831104	0.846678	0.843268	0.908756
H1+H2+H3	Train	0.330696	1749	182	668	188	0.867241	0.905748	0.902943	0.918279	0.957774
H1+H2+H3	Validation	0.450104	419	77	144	57	0.807747	0.844758	0.880252	0.846206	0.906375
H1+H2+H3	Test	0.448547	512	97	188	75	0.802752	0.840723	0.872232	0.853447	0.912835
L1+L2	Train	0.49347	1666	384	466	271	0.76498	0.812683	0.860093	0.793639	0.883259
L1+L2	Validation	0.545704	399	112	109	77	0.728838	0.780822	0.838235	0.751388	0.865596
L1+L2	Test	0.5309	493	127	158	94	0.74656	0.795161	0.839864	0.765716	0.841433
L1+L2+L3	Train	0.393177	1740	255	595	197	0.837818	0.87218	0.898296	0.878796	0.934317
L1+L2+L3	Validation	0.533322	399	94	127	77	0.754663	0.809331	0.838235	0.774587	0.856452
L1+L2+L3	Test	0.48728	509	112	173	78	0.78211	0.819646	0.867121	0.814645	0.868335
H1+H2+H3+L1+L2+L3	Train	0.313655	1755	194	656	182	0.865088	0.900462	0.90604	0.929614	0.964969
H1+H2+H3+L1+L2+L3	Validation	0.439523	411	75	146	65	0.799139	0.845679	0.863445	0.854918	0.92263
H1+H2+H3+L1+L2+L3	Test	0.410336	519	87	198	68	0.822248	0.856436	0.884157	0.877596	0.930837
