# Supplementary material for: A large-scale systematic survey reveals recurring molecular features of public antibody responses to SARS-CoV-2
Source: Immunity. 2022 Jun 14;55(6):1105–1117.e4. doi: 10.1016/j.immuni.2022.03.019 (PMC8947961; doi:10.1016/j.immuni.2022.03.019)
Supplement: Table S6. Prediction result of 691 HIV antibodies from GenBank, related to Figure 6 [file mmc7.xlsx]

## Sheet: Table S6
Name	CDRH1_AA	CDRL1_AA	CDRH2_AA	CDRL2_AA	CDRH3_AA	CDRL3_AA	VH Genbank ID	VL Genbank ID	probability_Spike	Prediction
1.4	GFTFSDYA	SEDIGSYKY	ISDDGDNE	DVD	ARDGFHGIRLREGVYFDY	SSYAVTDV	MG517525.1	MG517526.1	0.325292	HA
1027-30D	GFTFSSAW	QSVSSSY	IKSKSDGETT	GAS	ATATPSYYDIMTGNYKYYYYMDV	QHYGSSSIFT	KP278503.1	KP278549.1	0.952628	Spike
10E8	GFDFDNAW	SLRSHY	ITGPGEGWSV	GKN	ARTGKYYDFWSGYPPGEEYFQD	SSRDKSGSRLSV	JX645769.1	JX645770.1	0.183483	HA
10E8v4-DS	GFDFDNAW	SLRCHY	ITGPGEGWSV	GKN	ARTGKYYDFWSGCPPGEEYFQD	SSRDKSGSRLSV	KU951248.1	KU951252.1	0.198534	HA
1202	GGSISSGDYY	ESLLHSNGFIY	IYSGGST	LGS	ARDRRVLLWFGEPRRGLDF	MQALESRT	KP278504.1	KP278550.1	0.349937	HA
1263	GVSISDSY	GSDVGSHNF	VYTRGTH	AVG	ARALSGDWTRRYFYMDV	SSHTTGTTLEV	KP278505.1	KP278551.1	0.0889315	HA
12A12	GYSFTDYV	QGIGSS	IKPVYGAR	GAS	ARDGSGDDTSWHLDP	AVLEF	HE584539.1	HE584540.1	0.234078	HA
12A21	GYTFTNYI	QGIGSS	IKPVFGAV	GAS	ARDESGDDLKWHLHP	AVFQW	HE584541.1	HE584542.1	0.119999	HA
1331E	GYTFTSHI	QSVASYY	INTNTGNP	GAS	ARGFRQWLVARITYFDY	QQYGSSPLS	KP278506.1	KP278552.1	0.32103	HA
1334	GYTFAKFA	ALPKEY	INGDDGKT	EDT	ARAMYPDTVTGNDNPAPPPFEGDY	YSRDTSANQWV	KP278487.1	KP278521.1	0.331817	HA
1357	GYSFTGYY	QSISGN	INPNSGGT	GAS	VRRAVLTALPPRYYFDF	QQSHSTSWT	KP278508.1	KP278554.1	0.740481	Spike
1361	GGTFRSYA	QSVSSY	IIPIFGTA	DAS	ARSRDHFFDTRVFQG	QHYAGSRT	KP278512.1	KP278558.1	0.51122	Spike
1393A	GGTFSNYA	QSVSSSY	IIPIFGTT	GAS	ARSRGHYFDTRVFEG	QQYGSSRT	KP278509.1	KP278555.1	0.258371	HA
1536-hvk-E6	GYTFTDYY	QSVSSY	INPNSGGT	GAS	ARPGYGNYGWYFDV	QQYEF	KX462795.1	KX462822.1	0.879897	Spike
1570	EFTFSRYT	SGHSGSI	ISGNDNNI	VQSSGSY	ARGPLDSYDFWSGSRHYYGLDV	ETWDTNKYV	KP278507.1	KP278553.1	0.239311	HA
16c	GYPFGDYY	QNINNY	VYPEDGET	AAS	ATEPIPLSGNRGYFDY	QHSYTS	AY515004.1	AY515005.1	0.255452	HA
1a13	GGTFSDYA	QSISDW	FIPIFGSP	KAS	VIMYYSGDDDYPPDFQH	QQYDSHWT	HM222541.1	HM222545.1	0.140691	HA
1a6	GGTFSDYV	QSISDW	FIPIFGSP	KAS	VIMYYSGDDDYPPDFQH	QQYDSHWT	HM222540.1	HM222544.1	0.138065	HA
1a61	GGTFSDYV	QTISDW	FIPIFGSP	KAS	VIMYYSGDDDYPPDFQH	QQYDSHWT	HM222542.1	HM222546.1	0.158442	HA
1B2530	GYNFVKYI	PSNVGGNY	IDPYRGRP	RDD	ARAEAASDSHSRPIMFDH	ATYDSDGSIRL	HE584545.1	HE584546.1	0.141112	HA
1NC9	GYNFVNYI	SSNVGGNL	IDPRRGRP	RDD	ARQDSDFHDGHGHTLRGMFDS	AAYDSTFSLPV	HE584547.1	HE584548.1	0.161516	HA
2158	GVTSSSYT	QTISSW	ITPIFDIT	KAS	ARDKSDVVVVTSIRPAYYYGMDV	QQYNSSPET	KP278513.1	KP278559.1	0.671501	Spike
2191	GFIFTDYF	SSNMEINY	VDPEDGST	NDN	ALMWNESGPDN	AVWHGDRGGPV	KP278488.1	KP278523.1	0.226454	HA
23e	GGTFSSDA	NIGNKN	VIPIFQTS	DDS	ARGGPVLQSDDFWNGYPPMDV	QLWDNDSDHWV	AY515006.1	AY515007.1	0.222634	HA
2557	GYNFLDSW	KLDDKY	IYPDDSDA	QDF	TRLYLFEGAQSSNAFDL	QAWDASTGV	HQ890341.1	HQ890353.1	0.514512	Spike
2558	GYSFSNYW	ILGDKY	VYPDDSDS	EDT	ARLGFEGDYSGSFFDY	QAWDSTLGVV	HQ890342.1	HQ890354.1	0.90569	Spike
3BNC117	GYNIRDYF	GY	INPKTGQP	DGS	ARQRSDYWDFDV	QVYEF	HE584537.1	HE584538.1	0.146089	HA
3BNC60	GYKISDHF	GY	INPKTGQP	DGS	ARQRSDFWDFDV	QVYEF	HE584535.1	HE584536.1	0.196011	HA
3D6	GFTFNDYA	QSISRW	ISWDSSSI	KAS	VKGRDYYDSGGYFTVAFDI	QQYNSYS	X53613.1	X53612.1	0.950697	Spike
4085	GSSFTSHW	TSNIGLNY	IYPEDSDV	AND	ARLCTGPDCHSELDY	SAWEDSLTGPV	HQ890343.1	HQ890361.1	0.60298	Spike
411g	GYSLSAFT	QSVSSD	FDPEDGET	GAS	ASGEGIVAAPFDY	QQYHIWPPT	AY515002.1	AY515003.1	0.16576	HA
412d	GGTFSNYA	QSISNW	IIPIFNIA	KAS	ASPYPNDYNDYAPEEGMSWYFDL	QQHDSSPYT	AY515010.1	AY515011.1	0.552307	Spike
4139	GDTFNNHD	SSDIGTDNY	MNPKSGNA	EVS	ARLTVDCDDGGCYGDY	NSYRSDTLV	KP278489.1	KP278535.1	0.268406	HA
4210	GYTFTDYF	KLGDKY	VDPENGDT	EDT	AIGKSVAGTSAYDI	QAWDSRAAV	KP278490.1	KP278536.1	0.30597	HA
4415	GYNFADYW	ALPNKY	IFPDDSDT	DDN	ARHGGSGAAPGDY	YSTDNDGKYFV	KP278491.1	KP278537.1	0.744484	Spike
447-52D	GFTFSDVW	SSNIGNNY	IKSRTDGGTT	GNN	TTDGFIMIRGVSEDYYYYYMDV	ATWDSGLSADWV	KP278486.1	KP278518.1	0.768069	Spike
448-D	GGTFNSHA	SNDIGTYNL	IIPTLGLA	ENN	ARRPYYDQVSGVGAFDI	CSYAGSSTWV	KP278498.1	KP278544.1	0.129972	HA
4487	GYNFNSDW	SSDIENKF	IYPDDFEV	EDN	ARLDGNAAAFDY	GTWDNNLRAG	KP278492.1	KP278538.1	0.297618	HA
4490	GYSFSSHW	LLGDKY	IYPDDSDT	EDT	ARVGYDSYGYSGSNFDE	QAWDTRTVV	KP278493.1	KP278539.1	0.270928	HA
4508	GGSINNYY	QNVFYSSNNRNY	IFYSGST	WAS	ARGPLLYFGAPRTHFDY	QQYYNTPPT	KP278494.1	KP278540.1	0.720715	Spike
4591	GYTLTDYY	NSKIGDNY	VDPENGET	END	ATEGPPSYYDSGTYAKSLPASFAC	AAWDNSLSSALYV	KP278495.1	KP278541.1	0.936461	Spike
4647	GYSFSTHW	ALPEKY	IYPDDSDT	EDN	ARLGGDEYQSSGGMDV	SSTDSRGTYWV	KP278496.1	KP278542.1	0.825622	Spike
4682	GYTFSTYW	LLGDKD	IYPEDSET	LDT	ARLGYCGSTSCSFFDF	QAWDTTTVL	KP278497.1	KP278543.1	0.312973	HA
47e	GGTFSSYA	QSISSY	IIPVFGSA	AAS	AKGGEDGDYLSDPFYYNHGMDV	QQSYSTSHT	AY515008.1	AY515009.1	0.851049	Spike
48d	GYTFSDFY	QDISTW	IDPEDADT	AAS	AADPWELNAFNV	QQANSFFT	AY515000.1	AY515001.1	0.776416	Spike
4KG5	RDTFNNYV	QSILDSSNNRNY	IGPIIETA	WAS	ARSPYSSLTDTYYYYMDL	QQYFSTPGIT	AY555497.1	AY555496.1	0.124975	HA
559/64-D	GDSVSSGNYY	ASIYTW	ISTGGGT	KAS	ARGPPRSLWFGDPTYSYMDV	QQYTTYPLT	KP278499.1	KP278545.1	0.113147	HA
561_01_02	GYRFDNNW	QSVLYSSDNKNY	ISPGDSKT	WAS	ARPLCQGDVTCINAFDI	EQFYDTPYT	MN867951.1	MN868007.1	0.225494	HA
561_01_05	GGSINSYY	QSLLQTDGKTY	IYSTGSS	EVS	VRDRPGILIGAVPRFDF	MQGIYLPHT	MN867952.1	MN868008.1	0.824715	Spike
561_01_18	DDPYTDDDTFTKYW	QGLDSSH	ISPHFARP	GTS	ARDPFGDRAPHYNYHMDV	QRYGGTPIT	MN867953.1	MN868009.1	0.0795377	HA
561_01_21	DDPYTDDDTFTKYY	EGLSSSD	ISPHFARP	GTS	ARDPFGDMYPHYNYHMDV	QRYGGTPIT	MN867954.1	MN868010.1	0.0413072	HA
561_01_23	EYTFTKYW	QGFSADH	VSPHGGRP	EAS	ARDSFGETFRGHDQPYQMDV	QSYGSITPLV	MN867955.1	MN868011.1	0.094063	HA
561_01_29	EYTFTKYW	QGFSADH	VSPHGGRP	ETS	ARDSFGETFRGHDQPYQMDL	QSYGSITPLV	MN867956.1	MN868012.1	0.103644	HA
561_01_30	GFTFSMYA	SSNIGSNY	ISNDGSNK	RNA	VKDGEGVDYGDYTAYYYYMDV	AAWDDSLSGRYV	MN867957.1	MN868053.1	0.83316	Spike
561_01_35	GYTFTGYS	RSNIGNNY	INPGSGGT	WND	ARDRPSVGSGWYPGSD	ASWDDRLSVGV	MN867959.1	MN868054.1	0.94825	Spike
561_01_50	DFTLGHFD	ETVRHSNGNVY	IGKGGDD	KVS	TRGEAPYDFWGGHLDYHYFYMDI	MQASHWPHA	MN867960.1	MN868014.1	0.197833	HA
561_01_54	DDPYTDDDTFTKYY	EGLSSSD	ISPHFARP	GAS	ARDPFGDMYPHYNSHMDV	QRYGGTPIT	MN867961.1	MN868015.1	0.0540118	HA
561_01_55	DDPYTDDDTFTKYY	EGLSSSD	ISPHFARP	GAS	ARDPFGDMYPHYNYHMDV	QRYGGTPIT	MN867962.1	MN868016.1	0.0385404	HA
561_02_10	DDPYTDDDTFTKYH	EGLSSSD	ISPHYARP	GAS	ARDPFGNMYPHYNYHMDV	QRYGGTPIT	MN867963.1	MN868017.1	0.0448944	HA
561_02_12	EDTFTKYW	QGFSADH	VSPHGGRP	EAS	ARDPFGETFRGHDQPYRMDV	QSYGSITPLV	MN867964.1	MN868018.1	0.0443927	HA
561_02_17	GYRFDNNW	QSVLYSSDNKNY	ISPGDSKT	WAS	ARPFCQGDVTCINAFDI	EQFYDTPYT	MN867965.1	MN868019.1	0.194903	HA
561_02_21	EYTFTKYW	QGFSADH	VSPHGGRP	EAS	ARDPFGETFRGREQPYQMDV	QSYGSITPLV	MN867966.1	MN868020.1	0.0794421	HA
561_02_22	DDPYTDDDTFTKYY	EGLSSSD	ISPHFARP	ATS	ARDPFGDMYPHYNYHMDV	QRYGGTPIT	MN867967.1	MN868021.1	0.0350262	HA
561_02_27	DDPYTDDDTFTKYY	EGLSSSD	ISPHYARP	GAS	ARDPFGDMYPHYNYHMDV	QRYGGTPIT	MN867968.1	MN868022.1	0.0327557	HA
561_02_32	GGSLSGYY	QSLLHSDGNTY	INDGGGT	KMS	VRYYPLHMDV	MQASQFPHT	MN867969.1	MN868023.1	0.914963	Spike
561_02_33	RGNFFSYA	QDISNY	IIPDFGVA	DAS	VARYKYQHGNSGPFDS	QQYDNVPPGAT	MN867970.1	MN868024.1	0.408125	HA
561_02_73	GGTFSRHS	QTVNNN	IVPLFATT	GAS	VRGGDVVGGSVDLTETDYYYQMDV	QQYNNWPPYS	MN867972.1	MN868026.1	0.124833	HA
561_03_59	DDPYTDDDTFTKYW	EGLDTSQ	ISPHFARP	ATS	ARDPFGDRAPHYNYHMDV	QRYGATPIT	MN867974.1	MN868028.1	0.0334913	HA
561_03_78	EYTFTKYW	QGFSADH	VSPHGGRP	EAS	ARDPFGETFRGHDQPYQMDV	QSYGSITPLV	MN867975.1	MN868029.1	0.0827793	HA
561_05_02	GGTFGSYS	SNNF	IIPIFGTA	DVN	ARNTISINGDDAFDI	GSLVGNWDVI	MN867976.1	MN868055.1	0.716669	Spike
561_05_09	GFNFNDYG	QDVRSW	ISFDGNDQ	VAS	AKDKAPRARKQGFDF	QQANSFPFT	MN867977.1	MN868030.1	0.191386	HA
561_05_10	GESVSGFY	TSNIANNY	INVRGNA	RSD	ARLRAKNGYVDWFDP	AAWDDSFDYV	MN867978.1	MN868056.1	0.208667	HA
561_05_11	RGTYVGYA	QDITNT	IIPDLGVK	DAS	VGRYKYRSASTSGPFDS	QQCDNIPPRAT	MN867979.1	MN868031.1	0.336338	HA
561_05_16	GYTFSNFR	QTISSH	ISPYSDRT	AAS	ARDLNYPFCTETTCYETLAY	QQSYSTPYT	MN867980.1	MN868032.1	0.208568	HA
561_05_23	GGSFNSYW	QTISSH	INQNGNV	AAS	AGTKRVANRPKGGWFDT	QQSYSTPYT	MN867982.1	MN868034.1	0.950175	Spike
561_05_25	GFSFSDYY	NIGSKS	INSPGSNI	DDS	ARDRRQVLFKTGAGDAFSM	QVWDYSRIHCV	MN867983.1	MN868057.1	0.255886	HA
561_05_44	GGTFGTNV	QSVLYSSSNKNY	IIPILGST	WAS	ARSSLVTVMDYEAEELEESHYYYMDV	HQYYNTPLT	MN867984.1	MN868035.1	0.439305	HA
561_05_54	RGTYVGYA	QDISNT	IIPDFGVK	DAS	EGRYKYGSSSTSGPFDS	QQYDNIPPRAT	MN867985.1	MN868036.1	0.308222	HA
561_05_65	GFAFSTHA	QGIRGY	ITAGGETT	AAS	ASILTAQISTFITDVGFLH	HQLNSPRYT	MN867986.1	MN868037.1	0.0971385	HA
561_05_75	GYTFSANF	QTVTSNS	INPNIGVA	GAS	ARAKTATMFDIIRNPKSGNNYMDA	QQYATSVT	MN867987.1	MN868038.1	0.0633484	HA
561_05_78	GGTFSSHA	QTVSSGY	IIPILATG	GAS	ATDGGAGAISITAADNPFDYDYSDYSYYLMDV	QQYGSSPVT	MN867988.1	MN868039.1	0.863135	Spike
561_05_83	GFDFSTSA	SNDVGVHDL	ISISRGTT	EVS	ARGPLLRFFDL	SSYARGTSFL	MN867989.1	MN868058.1	0.133377	HA
561_06_09	GFTFSTNA	SSDVGGYKY	IGSGRGTT	EVT	TKDQGLLRAHDY	SSYTSSRTSS	MN867990.1	MN868059.1	0.745114	Spike
561_06_44	GGTFSISA	QSVFNGSNKKNY	IVPISRTT	WAS	ARGSVDTVLEFETERLEENYYYYMDV	QQYFSIPLT	MN867991.1	MN868040.1	0.122606	HA
561_06_69	GFNFNGYS	QPLLHRDGKTY	IWSDGSKT	EVS	ARGGFTYGLIFDY	LQGVDLPPYT	MN867992.1	MN868041.1	0.194638	HA
561_07_07	GFAFSTHA	QGIRGY	ITGGGETT	AAS	ASVLAAQISTFITDVGFLH	HQLNSPRYT	MN867993.1	MN868042.1	0.0948985	HA
561_07_10	GFTFDLYW	DLSEQY	INEDGSEK	QDN	VRYFDSRASEARLFDF	YSTDKKGLHYV	MN867994.1	MN868060.1	0.809428	Spike
561_07_14	GGSFNMYT	QTVLDSSNKKNY	IVPVARTT	WAS	ARGSVDTVMEFGAGRWEENYFYYADV	QQYFTIPLT	MN867995.1	MN868043.1	0.069563	HA
561_07_60	GGSFREYY	QYISNW	INHSGTT	KVS	AGRLAGTRNFNS	QQYNSIERLFT	MN867996.1	MN868044.1	0.224146	HA
561_07_83	GGSFSGHQ	QGVVTN	INHRGST	GAS	ARGPKGPRPFGGPADQ	QQYYYWPSIT	MN867997.1	MN868045.1	0.167222	HA
561_08_24	GGSPDDYT	PLGAPYTS	IMPIFGYP	ENE	AVGSNVNGFFHMDH	YLADRNINMGI	MN867999.1	MN868061.1	0.0631563	HA
561_09_01	GGTFDTYA	QSVGGH	IVPLLAEATFARGREGV	DAS	ARSAAPRFRLDASGLGNLPH	QQSSAWPLT	MN868001.1	MN868048.1	0.14164	HA
561_09_03	GAGGNFRTSG	SSTIGSDHG	ILPMLKSA	GNN	AREGGSPVAAIYWFFDV	QSYDGNNFV	MN868002.1	MN868062.1	0.12757	HA
561_09_23	DDPYTDDDTFTKYY	EGLDSSQ	ISPHFARP	GVS	ARDPFGERAPHYNYHMDV	QRFGATPIT	MN868003.1	MN868049.1	0.0407682	HA
561_09_71	ESTFTKYW	QGFSVDH	VSPHGGRP	ETS	ARDSFGETFRHSGDQPYQMDV	QSYGSITPLI	MN868004.1	MN868050.1	0.0721332	HA
561_09_89	EDTFTKYY	HGLDTRH	VSPHGGRP	ATS	ARDPLGEKSPAYSHHMDV	QTYGAITPIT	MN868005.1	MN868051.1	0.0255303	HA
561_10_07	DDPYTDDDTFTKYW	EGLDPTH	ISPHFARP	GTS	ARDPFGDRAPHYNYHMDV	QRYGGTPIT	MN868006.1	MN868052.1	0.0332288	HA
654-D	GFTFTNAW	SSNIGPSYD	IKSKSDGGTT	GNN	TTQYPRYYDLMTGNYKRRYFSSGMDV	QTYDSSLSGHVV	KP278500.1	KP278546.1	0.803495	Spike
697-D	GGNFNTYT	SSNIGAHYD	IIPIFGIV	GNS	ATSGVGLHFGYFDY	QSYDSSLSGYV	KP278511.1	KP278557.1	0.355672	HA
697D_UA	GGTFSSYT	SSNIGAGYD	IIPILGIA	GNS	ATSGVGLHFGYFDY	QSYDSSLSGYV	KC417405.1	KC417406.1	0.9521	Spike
7.1c	GFSLSGDEYY	SSNIGNNY	IYYTGDT	DND	SLIVSTDVELFDY	ATWETRPSAFWF	MG517523.1	MG517524.1	0.237687	HA
729-D	GFPFNSYA	QSLVYSDGTTH	TSHDGGNK	RVS	VRGKLEDYNFWGHYRDFDS	MLATHPFT	KP278501.1	KP278547.1	0.23883	HA
7B2	GFTFTEYY	QTLLYSSNNRHS	ISKNGEYS	WAS	ARADGLTYFSELLQYIFDL	HQYSSHPPT	JX188438.1	JX188439.1	0.140333	HA
830A	GGSFGRYY	QIINTN	IDHTGST	AAS	ARAPSGYPGVSLYQYYGLDV	QQYKHWPPYT	KP278510.1	KP278556.1	0.0935839	HA
8ANC195	GVNTFGLYA	QSITGNW	IWRWKS	RGA	TTTSTYDKWSGLHHDGVMAFSS	QQYDTYPGT	HE584553.1	HE584554.1	0.0723254	HA
9CL	GFIFRDHY	SGSIAGNY	ISSSSNNI	END	ARSGPFYNYGPPNN	HSYDATNQV	KP278502.1	KP278548.1	0.916299	Spike
AD358_b4	DYKFSSYG	QGVSSY	ISAYNGNT	DAF	ARDIGWRQLRTSFYGLDV	QLRGTWPLT	KT799888.1	KT799893.1	0.130133	HA
AD358_b5	GYRFIDYG	QSVRDH	ISGKSGDK	DAS	ARDISGITVFRNYYYGMDV	QQRNDWPSIT	KT799889.1	KT799894.1	0.0731207	HA
AD358_b6	GFTFSDYY	QSVGSN	INSRSTTK	DAS	VRGGSWYSPSPGFFPH	QQYNNWIT	KT799890.1	KT799895.1	0.215664	HA
AD358_b7	GYIFNDHW	GDNIATFY	IYPEDSDA	END	ARQKESRLDD	QSYDDTTYV	KT799891.1	KT799908.1	0.224516	HA
AD358_b7.2	GYVFNDHW	GDNIATFY	IYPDDSDA	END	ARQRDSRLDD	QSYDDTTYV	KT799892.1	KT799909.1	0.247696	HA
AD358_n1	GFRFSDYY	ASVVGDSKF	INSRSSVD	QVT	ARPFLDYWSVSHLDV	SSRGAENTFI	KT799877.1	KT799896.1	0.0846948	HA
AD358_n1.10	GFSFTAYY	TDSKF	INSRSTAD	QVT	ARVMFDYWSPSHMDV	ASRAAENTFL	KT799885.1	KT799905.1	0.137751	HA
AD358_n1.2	GFRFSDYY	TRLIGESKF	INSRSTVD	QVT	ARLSMDFWSVSHMDV	ASRAAENTFT	KT799878.1	KT799897.1	0.0476818	HA
AD358_n1.3	GFRFSDYY	TRLIGDSKF	INSRSNVD	QVT	ARLSMDFWSVSHMDV	ASRAAENTFT	KT799879.1	KT799898.1	0.0472454	HA
AD358_n1.4	GFRFSDYY	TRLIGESKF	INSRSNVD	QVT	ARLSMDFWSVSHMDV	ASRAAENTFT	KT799880.1	KT799899.1	0.0342063	HA
AD358_n1.8	GFSFTAYY	TDSKF	INSRSTAD	QVT	ARVMFDYSSPSHMDV	ASRAAENTFL	KT799883.1	KT799903.1	0.156729	HA
AD358_n2	GFQFRHYY	ASAIGSNKF	MNSRGDIT	EVT	ARPSLNFWTLSHVDI	CSSTSGNTLQ	KT799886.1	KT799906.1	0.186749	HA
AD358_n3	GFRFDHYY	SSDIGAYNY	ISSRGDVI	DIT	VRPYLNFWTLSHVDA	SSYTGTNAFI	KT799887.1	KT799907.1	0.179565	HA
AIIMS-P01	GGSMNSDY	SPNIGSNW	IYYTGNT	TND	ARDKVVPARWSGYYYYGMNI	AAWDDTLSSLL	MH267797.1	MH267798.1	0.783532	Spike
BF520.1	GYTFTGNY	QNVAYN	IAPHSGDT	EAS	ARGPFPNYYGPGSYWGGLDF	QQYNNWPSPFT	KX168065.1	KX168069.1	0.962644	Spike
BF520.10	GYTLSELS	SSDVGGYTS	FDPEDGET	DVN	ASPLRTFFGVVIGYGMDV	CSYAGSSTFRV	KX159306.1	KX159307.1	0.903472	Spike
BF520.2	GGTFSSYA	QSVIYNY	IIPIFGTT	GTS	ARDERSVPTTIRSGMDI	QQYANSPRT	KX159314.1	KX159315.1	0.759277	Spike
BF520.3	GYIFNTYG	SSDVGIYNI	ISAYNGKT	EGN	ARDCSSTGCAPWVYYNYYMDV	CSYAGSSTYV	KX168063.1	KX168067.1	0.371472	HA
BF520.4	GFTFGDYA	QSLVHSDGNTY	IRSKAYGGTT	KIS	TRDEAPYVVQFLTWLPPNVFDI	TQATQFPRT	KX159304.1	KX159305.1	0.268272	HA
BF520.5	GGSSSSYY	QSISSN	SSYSGSA	GVS	ARGGYPGMTIFGVVLPFFDY	QQYNNWPPWT	KX159308.1	KX159309.1	0.913252	Spike
BF520.6	GGTFSSYA	QTVSSNY	IIPIFRTP	GAS	ASGSSVTIFGVVTPYFDY	QQYGSSRT	KX168062.1	KX168066.1	0.608356	Spike
BF520.7	GGTLSNYA	QRITTY	IIPIFGTT	AAS	ARPYSVVGPLQLLRINDAFDI	QQSYSTPGT	KX159312.1	KX159313.1	0.248067	HA
BF520.8	GDTFSSYT	QRISIY	IIPTFGTT	GAS	ARGRHAVVSGASGFDP	QQSYSTNT	KX159310.1	KX159311.1	0.520991	Spike
BF520.9	RYIFTGYY	QSLVHIDGDTY	INPNSGGT	KVS	ARGEATHDNFWGGPGAYYYYGMDV	MQGTLPFT	KX168064.1	KX168068.1	0.610084	Spike
CAP228-3D	GYSFSTYW	SGSIASDY	IYPGDSDT	EDN	ARLLNNYDSSGFLYWYLDL	QSYDMTNHNWV	MK119170.1	MK119171.1	0.977203	Spike
CAP256-VRC26.01	GFTFSNFA	SSTIGNNY	ISSDGSNK	KND	AKDVGDYKSDEWGTEYYDISISYPIQDPRAMVGAFDL	GTWDTSLSGGGV	KJ134866.1	KJ134878.1	0.859737	Spike
CAP256-VRC26.02	QFSFGNYG	NSNIGNKD	ISFAGTKT	ENN	AKDIREYECEYWTSDYYDFGRPQPCIDSRGVVGTFDV	ATWDGRVSV	KJ134867.1	KJ134879.1	0.153969	HA
CAP256-VRC26.03	RFSFNRYG	SSNIGNNF	ISYDGTDK	ENN	AKDLREDECEEWWSDYYDFGKQLPCRKSRGVAGIFDG	ATWSASLSSARV	KJ134868.1	KJ134880.1	0.236913	HA
CAP256-VRC26.04	QFSFNRYG	SSNIGNNF	ISYDGTDK	ETN	AKDLREDECEEWWSDYYDFGKQLPCRKSRGVAGIFDK	ATWAASLTSARV	KJ134869.1	KJ134881.1	0.259539	HA
CAP256-VRC26.05	HFSLSSYG	IGNNY	ISFAGTKT	ENN	ARDQRYYECEEWASDYYDFGREQPCLDPRGVVGIFDL	GTWGGSLRTGGV	KJ134870.1	KJ134882.1	0.192488	HA
CAP256-VRC26.06	GFSFNNYG	TSKIGQNS	ISFAGIKK	END	ARDLRELECEEWTLYNYYDFGSRGPCVDPRGVAGSFDV	ETWDGSGGV	KJ134871.1	KJ134883.1	0.197785	HA
CAP256-VRC26.07	QFSFNRYG	GSNIGNNF	ISFDGTDR	ESN	AKDLREDECEEWWSDYYDFGKKLPCRKSRGVAGVFDK	ATWAARLNSARV	KJ134872.1	KJ134884.1	0.166636	HA
CAP256-VRC26.08	QFTFSNYG	SSNIGNNF	VSNDGTKK	ETY	VRDQREDECEEWWSDYYDFGRELPCRKFRGLGLAGIFDI	TVWGVRKGVGAV	KJ134873.1	KJ134885.1	0.37855	HA
CAP256-VRC26.09	QFNFANYG	SSNIGNNF	ISNDGTKK	ENN	VKDQREDECEEWWSDYYDFGRELPCRKSRGLGLAGIFDM	AVWGVRRGAGAV	KJ134874.1	KJ134886.1	0.185409	HA
CAP256-VRC26.10	QFTFSGHG	SSNIGDNY	ISFAGTKM	ENT	AKDMREYECEYWTSDYYDFGRPQPCIDRRGVVGIFDM	GTWDVRPNRGAV	KJ134875.1	KJ134887.1	0.192396	HA
CAP256-VRC26.12	YFEFGRYG	TSNTGNNF	ISFAGRDY	ENN	ARDLRESECEEWESDYYDFGKKGPCVKPRGVAGGLDL	ATWSGSLN	KJ134877.1	KJ134889.1	0.146404	HA
CAP314-30	GGTFSSFP	QGIRHY	IIPLFGMP	GAS	GRGADGDYYYYMDV	QKYDSGPRT	MT900536.1	MT900538.1	0.270128	HA
CH01	GFIFENFG	HNVHPKY	LNWNGGDT	GGS	ARGTDYTIDDAGIHYQGSGTFWYFDL	QQYGGSPYT	JQ267523.1	JQ267519.1	0.257623	HA
CH02	GFIFENYG	QNVHPRY	MNWNGGDT	SGS	ARGTDYTIDDQGRFYQGSGTFWYFDF	QQYGGSPYT	JQ267524.1	JQ267520.1	0.119948	HA
CH03	GFIFENYG	QSVHPKY	MNWNGGDT	SGS	ARGTDYTIDDQGIFYKGSGTFWYFDL	QQYGGSPYT	JQ267525.1	JQ267521.1	0.403239	HA
CH04	GFIFENFG	QSVHSRY	TNWNGGDS	GGS	ARGTDYTIDDQGIRYQGSGTFWYFDV	QQYGRSPYT	JQ267526.1	JQ267522.1	0.0991498	HA
CH186	GGSMSSYY	KVGDKY	IYYAGDT	EDH	ASLPRGQLIHAYFDY	QVWDRFSSFV	KM052337.1	KM052341.1	0.220649	HA
CH187	GGSMNNYY	KVGDKY	MYYAGDT	QDT	ASVPRGQLVTAYFDN	QVWDSSTSFV	KM052338.1	KM052342.1	0.712047	Spike
CH200	SDSIINYY	KLGEKF	IHYSGSS	QDT	ASLPRGELIRSYFDY	QAWDINTSFV	KM052340.1	KM052344.1	0.222581	HA
CH235	GYTFTNYY	QSVRSN	IDPSWGRT	GTS	ARNVATEGSLLHYDY	LQYNNWWT	KM052327.1	KM052332.1	0.206927	HA
CH235.10	GYNFIDYF	QSVGTK	IDPSRGRP	GAS	VRSEGTEGTVLHYDH	QQYKSWWT	KU570044.1	KU570053.1	0.0464652	HA
CH235.11	GYNFIDYY	QSVGSQ	IDPSHGRP	GAS	VRGGGVEVSSNHYDH	QQYHMWWT	KU570043.1	KU570052.1	0.0509016	HA
CH235.12	GYTFNDYY	RSVRNN	IDPANGRP	DAS	VRNVGTAGSLLHYDH	LQYNNWWT	KU570042.1	KU570051.1	0.176314	HA
CH235.13	GYSFNDYY	RGVRNN	IDPSNGRT	DAS	VRNVGTAGSLLHYDH	HQYNNWWT	KU570041.1	KU570050.1	0.0818728	HA
CH235.IA1	GYTFNNFY	QSVRSN	IDPSVGRI	SAS	VRDVGTEGSLLHFDH	LQYNNWWT	KU570036.1	KU570049.1	0.095295	HA
CH235.IA2	GYTFTSYY	QSVRSN	IDPSGGRT	GAS	ARNVGTEGSLLHYDY	QQYNNWWT	KU570035.1	KU570048.1	0.453968	HA
CH235.IA3	GYTFTSYY	QSVRSN	IDPSGGRT	GAS	ARNVGTEGSLLHFDY	QQYNNWWT	KU570034.1	KU570047.1	0.208949	HA
CH235.IA4	GYTFTSYY	QSVSSN	IDPSGGST	GAS	ARDVGTEGSLLHFDY	QQYNNWWT	KU570033.1	KU570046.1	0.918445	Spike
CH235.UCA	GYTFTSYY	QSVSSN	INPSGGST	GAS	ARDVGTEGSLLHFDY	QQYNNWWT	KU570032.1	KU570045.1	0.890526	Spike
CH236	GYTFTTYY	QSVRNN	IDPSRGRT	GAS	VRNVGTEGSLLHYDY	QQYNNWWT	KM052328.1	KM052333.1	0.165201	HA
CH239	GYTFNNFY	QSVRSN	IDPSVGRI	SAS	VRDVGTEGSLLHFDH	LQYDDWWT	KM052329.1	KM052334.1	0.0725991	HA
CH241	GYTFTSSH	QSVRSN	IDPSVGRP	GAS	ARSVETTGSLLYFDY	QQYNDWWT	KM052331.1	KM052336.1	0.220575	HA
CH58	GYRFTSYW	SGSVASDY	IYPGDFDT	EDN	ARLGGRYYHDSSGYYYLDY	QSYDNSSWV	KC417393.1	KC417394.1	0.982204	Spike
CH58_UA	GYSFTSYW	SGSIASNY	IYPGDSDT	EDN	ARLGGRYYYDSSGYYYFDY	QSYDSSSWV	KC417401.1	KC417402.1	0.989382	Spike
CH59	GFTFDDGA	ALPKNY	ISWNSNII	EDS	AKDSPRGELPLNY	YSTDSSGNHRV	KC417395.1	KC417396.1	0.970677	Spike
CH59_UA	GFTFDDYA	ALPKKY	ISWNSGSI	EDS	AKDSPRGELPFDY	YSTDSSGNHRV	KC417403.1	KC417404.1	0.984446	Spike
CLK09	GYTFTGYY	QDISNY	INPNSGGT	DAS	ARVEGLWFGEKKTFDI	QQYEF	MH349542.1	MH349634.1	0.931813	Spike
CLK10	GYTFTGYY	QSISSW	INPNSGGT	DAS	ARVSAPARIDFDY	QQYIT	MH349543.1	MH349635.1	0.973009	Spike
CLK11	GYTFTGYY	QSVSSSY	INPNSGGT	GAS	ARGSSGYYVR	QQYGSF	MH349544.1	MH349636.1	0.915961	Spike
CLK13	GYTFTGYY	NIGSKN	INPNSGGT	RDS	ARGSLYTQGAFDI	QVWDSSPV	MH349546.1	MH349638.1	0.973143	Spike
CLK14	GYTFTGYY	SGHSSYA	INPNSGGT	LNSDGSH	ACLLELRYS	QTWGTWV	MH349547.1	MH349639.1	0.951753	Spike
CLK15	GYTFTGYY	SSNIGSNY	INPNSGGT	RNN	AGAITYYDFWSGYYTGDYYYYGMDV	AAWDDSLSGFWV	MH349548.1	MH349640.1	0.979101	Spike
CLK17	GYTFTGYY	QSVSSN	INPNSGGT	GAS	ARTIIAWSITGGWYFDL	QQYKT	MH349550.1	MH349642.1	0.903682	Spike
CLK19	GYTFTGYY	QDISNY	INPNSGGT	DAS	ATALAGYRWRFDY	QQYAT	MH349551.1	MH349643.1	0.955932	Spike
CLK21	GYTFTGYY	QSISSW	INPNSGGT	KAS	ASALRDSQPWWFDP	QQYGT	MH349553.1	MH349645.1	0.971521	Spike
CLK22	GYTFTGYY	QSISSW	INPNSGGT	KAS	ARVWPYYDSSGWAFDI	QQYGA	MH349554.1	MH349646.1	0.981966	Spike
CLK23	GYTFTGYY	QSISSW	INPNSGGT	KAS	AIYPFEDDAHWYFDL	QQYST	MH349555.1	MH349647.1	0.991894	Spike
CLK24	GYTFTGYY	QSVSSSY	INPNSGGT	GAS	ARRPLRGGGTTPPFDY	QQYET	MH349556.1	MH349648.1	0.912299	Spike
CLK25	GYTFTGYY	QSVSSSY	INPNSGGT	GAS	ARANYSSGWYGVRAPWWFDP	QQYGT	MH349557.1	MH349649.1	0.915783	Spike
CLK26	GYTFTGYY	SSNIGSNT	INPNSGGT	SNN	ARNYYYDSSGWNFDY	AAWDDSLNGRVV	MH349558.1	MH349650.1	0.988918	Spike
CLK27	GYTFTGYY	SSDVGGYNY	INPNSGGT	DVS	ARRRLAYFDY	CSLEV	MH349559.1	MH349651.1	0.955905	Spike
CLK28	GYTFTGYY	SSDVGGYNY	INPNSGGT	DVS	ARDYYGSGSYYDY	CSYEV	MH349560.1	MH349652.1	0.959447	Spike
CLK29	GYTFTGYY	SSDVGGYNY	INPNSGGT	DVS	ARKMATANFDY	CSYAGSS	MH349561.1	MH349653.1	0.989848	Spike
CLK30	GYTFTGYY	SSDVGGYNY	INPNSGGT	DVS	ARFEVGATNFDY	SSYTSSSTPWV	MH349562.1	MH349654.1	0.990572	Spike
CLK301	GYTFTGYY	QSVSSSY	INPNSGGT	GAS	AREGGWNYAPG	QQYGSSPLT	MH500107.1	MH500149.1	0.98552	Spike
CLK302	GYTFTGYY	QGIRND	INPNSGGT	AAS	ARACWPTYY	LQHNSYPLT	MH500108.1	MH500150.1	0.945367	Spike
CLK303	GYTFTGYY	QSISSY	INPNSGGT	AAS	ARANYYGSGTTVGVFDY	QQSYSTPWT	MH500109.1	MH500151.1	0.991947	Spike
CLK304	GYTFTGYY	QSVSSSY	INPNSGGT	GAS	ARDAPRIAAAGPY	QQYGSSPWT	MH500110.1	MH500152.1	0.98102	Spike
CLK305	GYTFTGYY	QSVSSN	INPNSGGT	GAS	ARQSTGRYYYYGMDV	QQYNNWPPAVT	MH500111.1	MH500153.1	0.967357	Spike
CLK306	GYTFTGYY	QSVSSSY	INPNSGGT	GAS	ARESYSGYDWGY	QQYGSS	MH500112.1	MH500154.1	0.981411	Spike
CLK307	GYTFTGYY	QSVSSSY	INPNSGGT	GAS	ARGVGAGSYPY	QQYGSSPWT	MH500113.1	MH500155.1	0.978981	Spike
CLK308	GYTFTGYY	QSISSY	INPNSGGT	AAS	ARGNYYDILTGYYRIFDY	QQSYSTPDT	MH500114.1	MH500156.1	0.991174	Spike
CLK309	GYTFTGYY	QGISNS	INPNSGGT	AAS	ARRGTVTTGSLFDP	QQYYSTPVT	MH500115.1	MH500157.1	0.976501	Spike
CLK31	GYTFTGYY	SSDVGSYNL	INPNSGGT	EGS	ARSLGRDWFDP	CSYAGSVV	MH349563.1	MH349655.1	0.977422	Spike
CLK310	GYTFTGYY	QSVSSSY	INPNSGGT	GAS	ASFIHDYSNYHLPY	QQYGSSPLT	MH500116.1	MH500158.1	0.950909	Spike
CLK311	GYTFTGYY	QSVSSSY	INPNSGGT	GAS	ARPAMGNAFDI	QQYGSSRT	MH500117.1	MH500159.1	0.978607	Spike
CLK312	GYTFTGYY	QSVSSSY	INPNSGGT	GAS	AISSSWVY	QQYGSSPWT	MH500118.1	MH500160.1	0.978392	Spike
CLK313	GYTFTGYY	QSVSSSY	INPNSGGT	GAS	ATGAYYYGSGSYIS	QQYGSSPRVT	MH500119.1	MH500161.1	0.967435	Spike
CLK314	GYTFTGYY	QSVSSY	INPNSGGT	DAS	ATRDYGDYVGWFDP	QQRSNWPT	MH500120.1	MH500162.1	0.987272	Spike
CLK315	GYTFTGYY	QSVSSSY	INPNSGGT	GAS	ASPVEFGELSVY	QQYGSPWT	MH500121.1	MH500163.1	0.960128	Spike
CLK316	GYTFTGYY	QSISSW	INPNSGGT	KAS	AGVAARPY	QQYNSYST	MH500122.1	MH500164.1	0.994632	Spike
CLK317	GYTFTGYY	QSVSSY	INPNSGGT	DAS	ARDSYDFHNWFDP	QQRSNWPT	MH500123.1	MH500165.1	0.98608	Spike
CLK318	GYTFTGFY	QGISSY	INPNSGGT	AAS	ASAGRYSSGWY	QQLNSPIT	MH500124.1	MH500166.1	0.969819	Spike
CLK319	GYTFTGYY	QGISSY	INPNSGGT	AAS	ARGRVGGYFDY	QQLNSPIT	MH500125.1	MH500167.1	0.988767	Spike
CLK32	GYTFTGYY	SSDVGSYNL	INPNSGGT	EGS	ARWDILTSSFDY	CSYAGSRG	MH349564.1	MH349656.1	0.983612	Spike
CLK320	GYTFTGYY	QSVSSY	INPNSGGT	DAS	ARRGKSGSYDY	QSET	MH500126.1	MH500168.1	0.955087	Spike
CLK321	GYTFTGYY	QSVSSY	INPNSGGT	DAS	AIKTFGDVAFDI	QHSA	MH500127.1	MH500169.1	0.950247	Spike
CLK322	GFTFSCYW	QSVLYSSNNKNY	INSDGSST	WAS	ARDAAMIPYAFDI	QQYYSTPWT	MH500128.1	MH500170.1	0.991566	Spike
CLK323	GFTFSSYA	QSVSSSY	ISGSGGST	GAS	AKETVVIAIPDAFDI	QQYGSSPGT	MH500129.1	MH500171.1	0.967002	Spike
CLK324	GYTFTSYY	QSVSSN	INPSGGST	GAS	ARTIGSSWPYYFDY	QQYNNWPRT	MH500130.1	MH500172.1	0.972318	Spike
CLK325	GFTFDDYA	QSISSY	ISWDGGST	AAS	AKGSGGSYSYYYGMDV	QQSYSTPLT	MH500131.1	MH500173.1	0.949886	Spike
CLK326	GGSISSYY	QSLVHSDGNTY	IYYSGST	KIS	ARDEAPYSRAFDI	MQATQFPVT	MH500132.1	MH500174.1	0.959265	Spike
CLK327	GGTFSSYA	QSVSSSY	IIPILGIA	GAS	ARGLGYNWFDP	QQYGSSPPT	MH500133.1	MH500175.1	0.957946	Spike
CLK328	GGTFSSYA	QGISNY	IIPILGIA	AAS	ARDMTDYYDSSGSLY	QKYNSAPWT	MH500134.1	MH500176.1	0.936726	Spike
CLK329	GFTFSSYS	QSLVHSDGNTY	ISSSSSTI	KVS	ARDWYSGSYYEVDY	MQGTHWPPYT	MH500135.1	MH500177.1	0.960225	Spike
CLK33	GYTFTGYY	SSDVGSYNL	INPNSGGT	EGS	ARRVHPLDAFDI	CSYAGPWV	MH349565.1	MH349657.1	0.98376	Spike
CLK330	GGTFSSYA	QSVSSSY	IIPIFGTA	GAS	ASPLSPPYYYGMDV	QQYGSSPKT	MH500136.1	MH500178.1	0.937617	Spike
CLK331	GGTFSSYA	QGISNY	IIPILGIA	AAS	ASRSSGYHNEGVDY	QKYNSAPGT	MH500137.1	MH500179.1	0.951693	Spike
CLK332	GFTFSSYE	QSVSSY	ISSSGSTI	DAS	ARESGVRATLDY	QQRSNWPFIT	MH500138.1	MH500180.1	0.983269	Spike
CLK333	GFTFSSYS	QSISSY	ISSSSSYI	AAS	ARDMVRGVTNWFDP	QQSYSTPRYT	MH500139.1	MH500181.1	0.992932	Spike
CLK334	GGSISSYY	QSVSSN	IYYSGST	GAS	ARAPGFPYYYGMDV	QQYNNWLRGT	MH500140.1	MH500182.1	0.967249	Spike
CLK335	GFTFSNFW	QGISNF	IKGDGSEK	DAS	SWGHYGR	QKYDSVPWT	MH500141.1	MH500183.1	0.824335	Spike
CLK336	GGSISSYY	QGIRND	IYTSGST	AAS	ARSNLDYVTDYYYGMDV	LQDYNYPWT	MH500142.1	MH500184.1	0.780191	Spike
CLK337	GGSISSGGYY	QSVSSY	IYYSGST	DAS	ARDSDYDGFGY	QQRSNWPPWT	MH500143.1	MH500185.1	0.991199	Spike
CLK338	GYTFTSYY	QSLLHSNGYNY	INPSGGST	LGS	ARDGYDYVWGSYRYTYYYGMDV	MQALQTPLT	MH500144.1	MH500186.1	0.924779	Spike
CLK339	GFTFSSYA	QSISSY	ISGSGGST	AAS	AKQTGGYYFDY	QQSYSTPQFT	MH500145.1	MH500187.1	0.994019	Spike
CLK34	GYTFTGYY	SSDVGGYNY	INPNSGGT	EVS	ARWEGELLAFDI	SSYAGSVV	MH349566.1	MH349658.1	0.985161	Spike
CLK340	GYTFTSYG	QSISSY	ISAYNGNT	AAS	ASTKAAAGMIMVGSYYYYGMDV	QQSYSTPLT	MH500146.1	MH500188.1	0.981455	Spike
CLK341	GFTFDDYA	QSVSSY	ISWNSGSI	DAS	AKDIAAAAGYYYYGMDV	QQRSNWPRYT	MH500147.1	MH500189.1	0.981435	Spike
CLK342	GFTFSSYS	QSLLHSNGYNY	ISSSSSTI	LGS	ARDSPLRYFDWLSPNYYYYGMDV	MQALQTSDLYT	MH500148.1	MH500190.1	0.967341	Spike
CLK35	GYTFTGYY	SSDVGGYNY	INPNSGGT	EVS	ARRIAAAGTWAFDI	SSYAGSIGV	MH349567.1	MH349659.1	0.98867	Spike
CLK36	GYTFTGYY	SGHSSYA	INPNSGGT	LNSDGSH	ARVPGDSGYDLSWYFDL	QTLNV	MH349568.1	MH349660.1	0.94968	Spike
CLK37	GYTFTGYY	QSISSW	INPNSGGT	KAS	ARTNPYSSSWYNY	QHKNT	MH349569.1	MH349661.1	0.96246	Spike
CLK38	GYTFTGYY	QSVSSSY	INPNSGGT	GAS	ASSFRGSYSTYWYFDL	QHTET	MH349570.1	MH349662.1	0.921884	Spike
CLK39	GYTFTGYY	QSVSSN	INPNSGGT	GAS	ARPRYNWNRNWFDP	QQGYT	MH349571.1	MH349663.1	0.901946	Spike
CLK41	GYTFTGYY	QSVSSSY	INPNSGGT	DAS	ARVKVTSYYDSSGPYYYYGMDV	QQYDT	MH349573.1	MH349665.1	0.932323	Spike
CLK42	GYTFTGYY	QSVSSSY	INPNSGGT	DAS	ARFEQWALYYGMDV	QQYDT	MH349574.1	MH349666.1	0.946724	Spike
CLK43	GYTFTGYY	QSISSW	INPNSGGT	KAS	ASGDSSGYYYY	QQYET	MH349575.1	MH349667.1	0.976909	Spike
CLK44	GYTFTGYY	QSVSSSY	INPNSGGT	GAS	ATATIKGAAYYFDY	QQYGD	MH349576.1	MH349668.1	0.932686	Spike
CLK45	GYTFTGYY	QSVSSSY	INPNSGGT	GAS	ARSYYYGSGSYYTSWEFDP	QQYGS	MH349577.1	MH349669.1	0.967836	Spike
CLK46	GYTFTGYY	QSVSSSY	INPNSGGT	DAS	ASMVVAAPYGGMDV	QQYGS	MH349578.1	MH349670.1	0.989533	Spike
CLK47	GYTFTGYY	QSISSW	INPNSGGT	KAS	ASQGTQYYYDSSGYYPR	QQYGT	MH349579.1	MH349671.1	0.9678	Spike
CLK48	GYTFTGYY	QSVSSSY	INPNSGGT	GAS	ARVSGSYYYFQH	QQYGV	MH349580.1	MH349672.1	0.349499	HA
CLK49	GYTFTGYY	QSISSW	INPNSGGT	KAS	ARAGYVDYYYYGMDV	QQYNS	MH349581.1	MH349673.1	0.983457	Spike
CLK50	GYTFTGYY	QSISSW	INPNSGGT	KAS	ARGEYSFAFDI	QQYNS	MH349582.1	MH349674.1	0.992794	Spike
CLK501	GYTFTGYY	QSVLYSSNNKNY	INPNSGGT	WAS	ARYPTVYYDSSGRYFQH	QQYYSTPQT	MH349599.1	MH349691.1	0.983596	Spike
CLK502	GYTFTGYY	QSVSSSY	INPNSGGT	DAS	ARISRGYSGYDWISPW	QQYGSSPWT	MH349600.1	MH349692.1	0.989129	Spike
CLK503	GYTFTGYY	QSVSSSY	INPNSGGT	GAS	ARDHYYYGMDV	QQYGSLYT	MH349601.1	MH349693.1	0.977396	Spike
CLK504	GYTFTGYY	QSVSSSY	INPNSGGT	DAS	VLYYYDSSGYYPGY	QQYGSSPLT	MH349602.1	MH349694.1	0.989222	Spike
CLK505	GYTFTGYY	QSISSY	INPNSGGT	AAS	ARPYYYDSSGYYYNWFDP	QQSYSTPWT	MH349603.1	MH349695.1	0.992439	Spike
CLK506	GYTFTGYY	QSVSSSY	INPNSGGT	GAS	ARDPRDSGSYTQNWP	QQYGSSPWT	MH349604.1	MH349696.1	0.980723	Spike
CLK507	GYTFTGYY	QSISSY	INPNSGGT	AAS	ATTPGYDSSGYYVDY	QQSYSRT	MH349605.1	MH349697.1	0.980372	Spike
CLK508	GYTFTGYY	QSVSSSY	INPNSGGT	DAS	ASIVVGPTGGPY	QQYGSSPLT	MH349606.1	MH349698.1	0.991668	Spike
CLK509	GYTFTGYY	QSISSW	INPNSGGT	KAS	ARAQPAFDI	QQYNSYL	MH349607.1	MH349699.1	0.994051	Spike
CLK51	GYTFTGYY	QSISSW	INPNSGGT	KAS	ARVGATTDAFDI	QQYNS	MH349583.1	MH349675.1	0.989651	Spike
CLK510	GYTFTGYY	QSISSY	INPNSGGT	AAS	ARVGYRLKAGRFDY	QQSYSTPWT	MH349608.1	MH349700.1	0.991207	Spike
CLK511	GYTFTGYY	QSISSW	INPNSGGT	KAS	ARDFSPFGGVIS	QQYNSPWT	MH349609.1	MH349701.1	0.987004	Spike
CLK512	GYTFTGYY	QSISSY	INPNSGGT	AAS	ARLAVGASFGY	QQSYSTPRT	MH349610.1	MH349702.1	0.982613	Spike
CLK513	GYTFTGYY	QSVSSSY	INPNSGGT	GAS	ARDLYSGSYGQRFDP	QQYGSF	MH349611.1	MH349703.1	0.891613	Spike
CLK514	GGTFSSYA	QSVSSSY	IIPIFGTA	DAS	ARRGVIAAAMFDY	QQYGSSPWT	MH349612.1	MH349704.1	0.962853	Spike
CLK515	GYTFTGYY	QSVSSSY	INPNSGGT	GAS	ARRSSSANGY	QQKASS	MH349613.1	MH349705.1	0.974579	Spike
CLK516	GYTFTGYY	QSVSSSY	INPNSGGT	DAS	AIPERDTAQWGVV	QQYGSSPWT	MH349614.1	MH349706.1	0.985192	Spike
CLK517	GYTFTGYY	QGISSY	INPNSGGT	AAS	ARWKPMVWFDP	QQLNSYPS	MH349615.1	MH349707.1	0.992113	Spike
CLK518	GYTFTGYY	QSVSSY	INPNSGGT	DAS	ARYYDWGDAFDI	QQRSNWIT	MH349616.1	MH349708.1	0.975729	Spike
CLK519	GYTFTDYY	QSVSSSY	INPNSGGT	GAS	ARDTGPVLRYFDWLI	QQYGSSVWT	MH349617.1	MH349709.1	0.956615	Spike
CLK52	GYTFTGYY	QSVLYSSNNKNY	INPNSGGT	WAS	ARDRNYYGSGSYNY	QQYSF	MH349584.1	MH349676.1	0.9249	Spike
CLK520	GYTFTGYY	QSVSSSY	INPNSGGT	GAS	ARRPREVRGEGPP	QQYGSSPWS	MH349618.1	MH349710.1	0.979614	Spike
CLK521	GYTFTGYY	QSVSSSY	INPNSGGT	DAS	AVATWVPH	QQYGSSPYT	MH349619.1	MH349711.1	0.992192	Spike
CLK522	GYTFTGYY	QSVSSY	INPNSGGT	DAS	ARELSRLGSYYGY	QQRSNR	MH349620.1	MH349712.1	0.963564	Spike
CLK523	GYTFTGYY	QSISSY	INPNSGGT	AAS	ARGFITMIVVALEYFQH	QQSYSTPRT	MH349621.1	MH349713.1	0.944036	Spike
CLK524	GYTFTGYY	QSVSSSY	INPNSGGT	DAS	ARDPSPKTYVFWVY	QQYGSSPWT	MH349622.1	MH349714.1	0.984322	Spike
CLK525	GYTFTGYY	QSVSSSY	INPNSGGT	DAS	ARVETVTTFQYYYYGMDV	QQYGTWT	MH349623.1	MH349715.1	0.61037	Spike
CLK526	GYTFTGYY	QSVSSSY	INPNSGGT	DAS	ARKANYYDSSGYLFDL	QQYGSSPRWT	MH349624.1	MH349716.1	0.979472	Spike
CLK527	GYTFTGYY	QSVSSY	INPNSGGT	DAS	ARPIVGATFDY	QQRSNWLT	MH349625.1	MH349717.1	0.984481	Spike
CLK528	GYTFTGYY	QGISNY	INPNSGGT	AAS	ARGPGGSLGY	QKVY	MH349626.1	MH349718.1	0.946045	Spike
CLK529	GYTFTGYY	SSNIGSNT	INPNSGGT	SNN	ARGGLSGSYLGY	AAWDDSLNGLYV	MH349627.1	MH349719.1	0.990792	Spike
CLK53	GYTFTGYY	QSISSW	INPNSGGT	KAS	AREGLGVGAYFDY	QQYTT	MH349585.1	MH349677.1	0.964982	Spike
CLK530	GYTFTGYY	QSVSSSY	INPNSGGT	DAS	QVVVIATENNLAGVAGGFYPY	QQYGSSPLT	MH349628.1	MH349720.1	0.983194	Spike
CLK531	GYTFTGYY	QSISSY	INPNSGGT	AAS	ARVQREYGDYRWFDP	QQSYSPLT	MH349629.1	MH349721.1	0.993443	Spike
CLK532	GYTFTGYY	SSNIGSNT	INPNSGGT	SNN	ARESLVVPAAPIDY	AAWDDSLNGWV	MH349630.1	MH349722.1	0.986104	Spike
CLK533	GYTFTGYY	QSVSSY	INPNSGGT	DAS	AGRRFGWFDP	QQRSNWS	MH349631.1	MH349723.1	0.978956	Spike
CLK534	GYTFTGYY	QSVSSSY	INPNSGGT	DAS	ARGSGYY	QQYGSSPWT	MH349632.1	MH349724.1	0.988556	Spike
CLK535	GYTFTGYY	QSVSSSY	INPNSGGT	DAS	ASWVVGAIEGIVY	QQYGSSPWT	MH349633.1	MH349725.1	0.988488	Spike
CLK54	GYTFTGYY	QSVSSSY	INPNSGGT	DAS	ARASWPSYSSGWGTQWFDP	QQYVT	MH349586.1	MH349678.1	0.954987	Spike
CLK55	GYTFTGYY	QDISNY	INPNSGGT	DAS	ARVYYYDSSGYRAHGMDV	QQYDNF	MH349587.1	MH349679.1	0.979393	Spike
CLK56	GYTFTGYY	SGHSSYA	INPNSGGT	LNSDGSH	AIYGDYVGY	QTWGTVV	MH349588.1	MH349680.1	0.952646	Spike
CLK57	GYTFTGYY	SSDVGGYNY	INPNSGGT	EVS	ARFSRSGGYYGMDV	SSYAGSNV	MH349589.1	MH349681.1	0.988358	Spike
CLK58	GYTFTGYY	SSDVGGYNY	INPNSGGT	EVS	ASGSYYFDY	SSYAGSKV	MH349590.1	MH349682.1	0.985979	Spike
CLK59	GYTFTGYY	KLGDKY	INPNSGGT	QDS	ARNYYDSSGYNAFDI	QAWDSSVV	MH349591.1	MH349683.1	0.966185	Spike
CLK60	GYTFTGYY	KLGDKY	INPNSGGT	QDS	ARVNLLDTAILFDY	QAWDSSPV	MH349592.1	MH349684.1	0.984691	Spike
CLK61	GYTFTGYY	VLAKKY	INPNSGGT	KDS	ARLHSGYDGWELLIDY	YSAADNNWV	MH349593.1	MH349685.1	0.986921	Spike
CLK83	GYTFTGYY	SSDVGGYNY	INPNSGGT	EVS	ARLQWELRGSFDY	SSYAGSAV	MH349594.1	MH349686.1	0.986427	Spike
CLK84	GYTFTGYY	QSVLYSSNNKNY	INPNSGGT	WAS	ARDLVEGNPPHEGEDY	QQYYSPWT	MH349595.1	MH349687.1	0.956139	Spike
CLK85	GYTFTGYY	QSVSSSY	INPNSGGT	DAS	ARNMITFGGVIEGGY	QQYGSSPWT	MH349596.1	MH349688.1	0.987602	Spike
CLK86	GYTFTGYY	QSISSY	INPNSGGT	AAS	ARLAYGDSTSTFDY	QQSYSTPYT	MH349597.1	MH349689.1	0.988816	Spike
CLK87	GYTFTGYY	QSVSSSY	INPNSGGT	GAS	ATKWEQWLG	QQYGSSPPLT	MH349598.1	MH349690.1	0.984431	Spike
DH1005	GFIFNNYY	ENLVHNNGHTY	INPSDGST	EIS	VRADLQEFDL	MQLTHFPRT	MT470341.1	MT470348.1	0.173421	HA
DH1006	GFTFKNTW	QSVSRNF	IKPETAGGTP	DGF	VTGGHYFGT	QQYGNSPWT	MT470342.1	MT470349.1	0.894817	Spike
DH1007	GYTFINYW	QSLLHSDGNTY	IRPGGGAT	KDS	ARADTQDFDH	MQGAQFPRT	MT470343.1	MT470350.1	0.915526	Spike
DH1008	GFTFSDYG	QNLVHRDGNTY	MCGSCGNT	KVS	AKDVGGIEGPFDS	MQATQFPRT	MT470344.1	MT470351.1	0.257357	HA
DH1009	GFTFGDCD	ESVVHSDGKIY	IRSKDSNYAT	KVS	IRLRTETVYPWFDP	LQATHFPWT	MT470345.1	MT470352.1	0.637279	Spike
DH1010	GYIFTKYW	QSLLHSDGNTY	IDPEDSST	KVS	ARADRQDFDH	MQGTQFPRT	MT470346.1	MT470353.1	0.401859	HA
DH1011	GYTFTSYW	EDLAHSDGNTY	INPTAGAT	KIS	ARATDQDFQH	MQLTQFPRT	MT470347.1	MT470354.1	0.913582	Spike
DH270	GYTFTGYY	SSDVGSYNL	INPNSGGT	EVS	ARGGWIGLYYDSSGYPNFDY	CSYAGSSTVI	KY354938.1	KY354951.1	0.984712	Spike
DH270.1	GYTFTDYY	NYDVGSYNL	INPSTGRT	EVN	TTGGWIGLYSDTSGYPNFDY	CSYAGSSIIF	KY354943.1	KY354956.1	0.594286	Spike
DH270.2	GYTFTDYY	SYDVGSYNL	INPTTGRS	EVS	AKAGYIALYVDYSGYPNFNS	CSYAGSSTVI	KY354947.1	KY354960.1	0.263768	HA
DH270.3	GYTLSDYY	SSDVGSYNL	INPTSGRT	EVN	ARGGWISLYVDYSYYPNFDS	SSSTNSATVI	KY354944.1	KY354957.1	0.288452	HA
DH270.5	GYTFTDFY	IYDVGKFDL	MNPKTGRT	EVK	VTGAWISDYYDSSYYPNFDH	CSFGGSAAVV	KY354946.1	KY354959.1	0.131693	HA
DH270.6	GYTFTDFY	KYDVGSHDL	MNPQTGRT	EVN	TTGGWISLYYDSSYYPNFDH	CSFGGSATVV	KY354948.1	KY354961.1	0.179074	HA
DH270.IA2	GYTFTDYY	SYDVGSYNL	INPNTGRT	EVN	ATGGWIGLYYDSSGYPNFDY	CSYAGSSTVI	KY354940.1	KY354953.1	0.632302	Spike
DH270.IA3	GYTFTDYY	SYDVGSYNL	INPTTGRT	EVS	ARGGWIGLYVDYSGYPNFDS	CSYAGSSTVI	KY354942.1	KY354955.1	0.656652	Spike
DH270.IA4	GYTFTDYY	SYDVGSYNL	INPNTGRT	EVS	ARGGWIGLYYDSSGYPNFDY	CSYAGSSTVI	KY354939.1	KY354952.1	0.850049	Spike
DH272	GFRFTDHY	QSLVHNYGNTY	INPGNSVT	KVS	AREPYDFHSGLEGSLDY	MQGTHWPRT	KY354949.1	KY354962.1	0.703712	Spike
DH300	GYTFTSHA	ESVRSNY	VNAGNGNT	GAS	ARGKQWLLTWCFEY	QQYGSSPNT	KM067693.1	KM067694.1	0.931531	Spike
DH301	GFSFSNAW	QSVSSSY	IKRKTDGGTT	GAS	TTDPDTYSSGWHAFRY	QQYGSSRVT	KM067695.1	KM067696.1	0.450019	HA
DH302	GFTFSNAW	QRLVTDGFTY	IKRDIDGGTT	QIS	IAGVGFTSNDN	TQETQLPVT	KM067697.1	KM067698.1	0.761051	Spike
DH303	GFTFTNYA	QSVRSDF	TSYDESIR	AVS	ARDFSYYTSSRGIYNWFDP	QQHSSYPLT	KM067699.1	KM067700.1	0.288732	HA
DH304	GFTFSNYA	QDTDTY	LSGSGSNT	AAS	AKSHSGDQYWTFDV	QQVNSFPPL	KM067701.1	KM067702.1	0.922219	Spike
DH305	GFTFSSYW	QSISSY	IKQDGSEK	AAS	AREAYGSGSYYNRISFLIYYYGMDV	QQSYSTPMYT	KM067703.1	KM067704.1	0.921256	Spike
DH306	GGTFNSYA	GSDIGGYNY	IIPLFDPA	DVN	AKGRKYTSRYYSKFLVNYYGMDV	SSYISSTTHVL	KM067705.1	KM067706.1	0.300921	HA
DH307	GGIFSTYT	QSIGSH	INPLYGTT	AAS	ARDYGWKQVIARGMDV	QQSYSPPIS	KM067707.1	KM067708.1	0.477773	HA
DH308	GGTIRNYV	QDISGW	ISPVLGIA	AAS	ARYAGAHSYVMDV	QQTNTFLGWT	KM067709.1	KM067710.1	0.287252	HA
DH309	GGTFSKYG	ALPNQF	VIPMLGIT	KDS	ARQDVEVVSAGVRRGLRLHGMDV	QSADSTGTLGV	KM067711.1	KM067712.1	0.23975	HA
DH310	GGTSSNYA	SSDIGIYHY	MIPILGIA	DAS	ATTGSVYHYYSIDV	GSYTSSSAPWV	KM067713.1	KM067714.1	0.947309	Spike
DH311	GGTFKNHT	QSVLYSSDNKNY	IIPFLGVA	WAS	ARGFSPSYPFDV	QQYYKTPIT	KM067715.1	KM067716.1	0.483609	HA
DH312	GGAFSNYV	QSVGNNY	ISPLLGSA	GAS	AAEPGFRGTHYYYYGLDV	QQYGSSLYS	KM067717.1	KM067718.1	0.737049	Spike
DH313	GFIFSSYD	QSVSSN	ISGGGGST	GAS	AKDAAIIIAATGTWDY	QQYYKWPRT	KM067719.1	KM067720.1	0.522601	Spike
DH314	GGGFSNFV	QSVGNNY	ISPLLGSP	GAS	AAEPGFRGTHYYYYGLDV	QQYGSSLYS	KM067721.1	KM067722.1	0.192819	HA
DH315	GFTFSDYW	QSISSW	IDNDGSST	KAS	ARGVSGSSFYDY	QQYNSYSYT	KM067723.1	KM067724.1	0.996711	Spike
DH316	GFTFSSYA	SSDVGSYDL	ISGSGGST	EGS	ARPGAAGDSGYYYLMDV	CSYAGNRTLV	KM067725.1	KM067726.1	0.956391	Spike
DH317	GFTFSDYY	QSLSSS	ISDGVSGHT	HAS	ARDPHLERLLVFDY	QQRSNWPT	KM067727.1	KM067728.1	0.167338	HA
DH318	GFTFSSQN	SSNIGAGYD	IGARSDAM	GNT	ARDYGNYRRAYVSFDI	QSYDRTLTGVV	KM067729.1	KM067730.1	0.249265	HA
DH319	GYRFINYV	STDFVNYNS	IHTANGNT	DVT	AKDMRGGSGAFYTGFRYHAMDV	DSYAGGLVV	KM067731.1	KM067732.1	0.0914609	HA
DH320	GYTFTGYY	QSISSW	INPNSGGT	EAS	ARLGALLRDTTMVRDF	QQYNTYSLAAWT	KM067733.1	KM067734.1	0.988388	Spike
DH321	GFTFSTYW	QSVLNRPNNKNY	INNDGSST	WAS	AKSAAYDWYFDL	QQYYTTPYT	KM067735.1	KM067736.1	0.833473	Spike
DH322	GDTLSSSSYY	QSISNY	IYYGGIT	DAS	ARLVLLWFGEPSRGYYFDH	QQRKSWLT	KM067737.1	KM067738.1	0.228918	HA
DH323	GFTFSSFE	QNIRNY	TNETGGAR	AAT	ARDSGPCPYNNCNHFDL	QQSVSFPYT	KM067739.1	KM067740.1	0.0575646	HA
DH324	GFNFRFYW	QNIDTS	IKEDGSEE	GAS	VREPPEFYDTSATPYYFDF	QQSYSTPLT	KM067741.1	KM067742.1	0.172862	HA
DH325	GYSFTNYY	SSKIGNNY	INPSGGGT	DND	ARDRTYNSGLRRDYGHVMDV	GTWDSSLSAGV	KM067743.1	KM067744.1	0.739746	Spike
DH326	GFTFSSYG	SSNIGSNT	IWYDGSNK	SNN	ARDLADTAMGRVGDEVYYYGMDV	AAWDDSLNGPCWV	KM067745.1	KM067746.1	0.98671	Spike
DH327	GFTVSSYA	QDIKNN	ISYDGNNA	DAS	ARDRSLDTGGSCFDY	QQYDNVPLT	KM067747.1	KM067748.1	0.80814	Spike
DH328	GYTFTDYY	SLRRNY	LNPSSGSV	AKD	ARDIGNWNYGEVWFDP	NSRDRGGYQVL	KM067749.1	KM067750.1	0.87776	Spike
DH329	GFTVSNNY	QSVSSSY	IYGGGTT	GAS	ARDSTSPSRAGY	QQYGSSRVT	KM067751.1	KM067752.1	0.878055	Spike
DH330	GFIFSNYA	QDISGW	ISDDGGST	AAS	ATKRYCSKGYCYGLEY	QQYHSYPYT	KM067753.1	KM067754.1	0.322481	HA
DH331	GFPFNNYE	QSLVHSDGNTY	ITNSGGRA	KIS	AKYCITNSCYERRFEY	MQAKQWPAT	KM067755.1	KM067756.1	0.221837	HA
DH332	GYTLTAYY	QGLSNS	INPYSADT	DAS	ARGTIYGDIDN	QQYNSFPPT	KM067757.1	KM067758.1	0.908278	Spike
DH333	GFTFSSYA	SSDVGGYNY	ISGSGGST	EVS	AKAILRSYYFDY	SSYAGSNNWV	KM067759.1	KM067760.1	0.989618	Spike
DH334	GFTVSGNY	QGIGND	IYAGGSK	AAS	ARVAYGDLFFDY	LQHDSYPWT	KM067761.1	KM067762.1	0.70777	Spike
DH335	GGSISSYY	QTVSSSY	ISYSGST	GAS	ASRGYFYNSGWYY	QQYGSSPYT	KM067763.1	KM067764.1	0.987958	Spike
DH336	GFTFDDYA	QSLNSSY	ITRNSGNI	GAS	AKVSRITIFGVVTGDGAFDL	QQYGSSPPDT	KM067765.1	KM067766.1	0.425456	HA
DH337	GFSISTYW	SSNIGNNY	INSDGRDT	DNN	VRARYCSRGSCYSDY	GTWDSSLSAWV	KM067767.1	KM067768.1	0.967965	Spike
DH338	GGSITSGGSY	SGSVSTGYY	IYYSGNT	STN	ASGTFRLLLH	VLYMGGGMV	KM067769.1	KM067770.1	0.947095	Spike
DH339	GYTFTGYY	QGVTSA	INPNSGGT	DAS	ARDLGITTIRGVTMDYYYGMDV	QQLHFYPHT	KM067771.1	KM067772.1	0.666686	Spike
DH340	GYTFTVYY	SSDVGGYNY	INPHSGGT	DVS	ARDYQVVLAREFDY	SSYTSSSFVV	KM067773.1	KM067774.1	0.976857	Spike
DH341	GLTFSDFG	QSVSSSY	ISGRGRST	GAS	AKFRGLLRIREEYFDH	QQYGSSRVT	KM067775.1	KM067776.1	0.13018	HA
DH342	DLFVSGSY	QSVLYWSNNKNY	IDGNDWT	WAS	ARSRWSGSDWGPGTFAF	HQYHTSPYT	KM067777.1	KM067778.1	0.278489	HA
DH343	GYTFTGYY	SGSVSTTYY	INPNSGGT	STN	ARERYIVVVVAHTEFDP	VLYMGSGISV	KM067779.1	KM067780.1	0.904978	Spike
DH344	GNILRKYF	QTLVHRDGNTY	ISSKSDET	KVS	ARDIRTVSGTPYQFDS	MQTTNFLT	KM067781.1	KM067782.1	0.0636977	HA
DH345	GYTFTGYY	QSVSSN	INPNSGGP	GAS	ARQYYDYFWGSNLAFDI	QQYNNWPPYT	KM067783.1	KM067784.1	0.960134	Spike
DH346	SGSINSNY	SSKLGADFD	IYYSGST	VNT	AGSRSSYTGPFHY	QSRDNRLGAYAV	KM067785.1	KM067786.1	0.900432	Spike
DH347	GYLFLTSW	QGFTSEH	IDPTDSYT	GAS	ARLVLGVPGSRTYYYAMDV	QRYGSSLT	KM067787.1	KM067788.1	0.146701	HA
DH348	GFIFVNYA	NIGRKT	IWFDGSKN	DNF	ARGDMTPATSDGFDL	QVWHSASGRVI	KM067789.1	KM067790.1	0.120338	HA
DH349	GFSFDDYD	QSVLFSTNNRNY	IKRDGGKI	WAS	LRPYGRSAGNDWNWFDR	QQYYSTELT	KM067791.1	KM067792.1	0.464883	HA
DH350	GFTFSLYG	KSNVGSNF	ISFDGSDK	RDD	AKDSVATMRQYYYGMDV	AAWDDSLSAVI	KM067793.1	KM067794.1	0.932519	Spike
DH351	GYTFTSNA	QDIGKF	INAANGNP	EST	ARGGSGRSRSPLWYY	LQYDNLPYT	KM067795.1	KM067796.1	0.844542	Spike
DH352	GFTFRSYA	QGIARY	ISYDGSNK	GAS	AKADVMTGNGFDS	QQLNSNPLT	KM067797.1	KM067798.1	0.947851	Spike
DH353	GGTFTYSA	QSLQHSNGYNY	LTPISGII	LGS	ARPPVRPLSGGRLFGMDV	MQALQTAIT	KM067799.1	KM067800.1	0.886136	Spike
DH354	GLTFSTYG	SNNVGNKG	ISDDGNDK	RNN	AREPRMVNHGSGLDY	LAWDSSLSAWV	KM067801.1	KM067802.1	0.952284	Spike
DH355	GFSLSTSGVG	SSNIGADYA	IYWNDDK	VNN	ARRGGYYDSSGYEN	QSYDSSLRWV	KM067803.1	KM067804.1	0.88635	Spike
DH366	GFTFTYYA	QSISRY	ISGSGSNT	AAS	AREGSGFDS	QQSYSTPYT	KM067805.1	KM067806.1	0.992485	Spike
DH367	GFYFAPFW	QSISNF	VNSDETTT	KAS	ARDRGRPDAFNV	QQYTTSSWA	KM067807.1	KM067808.1	0.12562	HA
DH475	GFAVNNYP	SGNTNFA	IIGSGSRA	INSDGRQ	VKDSSTAWWDKPAASEFDF	QAWTADLHV	KY354950.1	KY354963.1	0.191156	HA
DH511_I1	GFNFANDW	QSIKDY	IRRLKDGATT	AAS	TRDEGAPVTRFLEWGSYYYYMAV	QEAYNTNPTLS	KY272647.1	KY272648.1	0.114236	HA
DH511_I2	GFTFGNAW	QSIRDY	IRRLKDGATT	AAS	TTDEGAPVTRFLEWGYYYYYMAV	QETYNTTPTLT	KY272645.1	KY272646.1	0.972527	Spike
DH511_I3	GFTFSNTW	QKISDY	ISRNKDGAKT	AAS	TADLGEAVVSRFFEWGSYYYYMDF	QEAYSSTPTLT	KY272643.1	KY272644.1	0.906065	Spike
DH511_I6	GFTFSNAW	QSISDY	IRRKKDGATT	AAS	TTDLEGAPVSRFLEWGYYYYYMDV	QETYSTTPTFT	KY272637.1	KY272638.1	0.868641	Spike
DH511_UCA	GFTFSNAW	QSISSY	IKSKTDGGTT	AAS	TTDLEGAPVLRFLEWGYYYYYMDV	QQSYSTPPTCT	KY272635.1	KY272636.1	0.929081	Spike
DH511.1	GFTFSNTW	QKISDY	ISRNKDGAKT	AAS	TADLGEPVVSRFFEWGSYYYYMDL	QEAYSSTPTLT	KY272649.1	KY272650.1	0.899264	Spike
DH511.10P	GFNFANDW	QSIKNY	IRRLKDGAKA	AAS	TRDEGAPVTRFLEWGSYYYYMAV	QEAYNTNPTLS	KY272669.1	KY272670.1	0.185966	HA
DH511.11P	GFTFSNTW	QSIKDY	ISRVGDGPII	SAS	TADEGAPILRFFEWGYYNYYMDV	QESYSSVPMYI	KY272671.1	KY272672.1	0.65792	Spike
DH511.2	GFFFDNSW	QNIRDY	IRRLKDGATG	AAS	TMDEGTPVTRFLEWGYFYYYMAV	QENYNTIPSLS	KY272651.1	KY272652.1	0.0750988	HA
DH511.4	GFNFANDW	QSIKDY	IRRLKDGAKA	AAS	TRDEGAPVTRFLEWGSYYYYMAV	QEAYNTNPTLS	KY272655.1	KY272656.1	0.185387	HA
DH511.5	GFNFANDW	QSVKDY	IRRLKDGATT	AAS	TRDEGAPVTRFLEWGSYYYYMAV	QEAYNTYPTLS	KY272657.1	KY272658.1	0.19326	HA
DH511.6	GFTFSNTW	QKISDY	ISRNKDGAKT	AAS	TADLGEAVVSRFFEWGSYYYYMDF	QEAYSSTPTLS	KY272659.1	KY272660.1	0.918243	Spike
DH511.7P	GFTFSDTW	QNIKDY	IRRTTDGGTT	AAS	TADRGAPVLRFWEWGYYDYYMEF	QESYSSTPTHT	KY272663.1	KY272664.1	0.972661	Spike
DH511.8P	GFPFSATW	QNIKDY	IRATTNGGTT	AAS	TADRGAPVLRFWEWGYFDYYMEF	QESYSSTPTHI	KY272665.1	KY272666.1	0.204708	HA
DH511.9P	GFRFDDDW	QSIKDY	IRRVKDGATT	GAT	TRDEGAPVTRRFLEWGYFYYYMAV	QESYQTVPTLT	KY272667.1	KY272668.1	0.057061	HA
DH517	DGSFSDYW	SLRDCY	INESGET	DIN	ARGTGVVVGGSWTVPPGMAYYLDV	ASRDRSGDRLGV	KY272661.1	KY272662.1	0.0862588	HA
DH651.1	GYEFIECT	QYGS	LKPRGGAV	SGS	TRGKDCNYNWDFEH	QQYEF	MK032223.1	MK032238.1	0.167258	HA
DH651.2	GYEFIDCT	QYGS	LKPRGGAV	SGS	TRGKTCDYNWDFAH	QQYEF	MK032224.1	MK032239.1	0.202744	HA
DH651.3	GYEFIDCP	QYGS	MKPRGGAV	SGS	TRGKNCDDNWDFEH	QQYEF	MK032225.1	MK032240.1	0.169105	HA
DH651.5	GYEFLNCP	QYGS	LKPRGGAV	SGS	TRGKFCTESDYYNWDFEH	QQYEF	MK032227.1	MK032242.1	0.209047	HA
DH651.6	GYEFLDCP	QSGS	LKPRGGAV	SGS	TRGKYCTARDYYNWDFEH	QQYEF	MK032228.1	MK032243.1	0.218994	HA
DH651.7	GYEFLDCP	QSGS	LKPRGGAV	SGS	TRGKYCTARDYYNWDFEH	QQYEI	MK032229.1	MK032244.1	0.219368	HA
DH651.8	GYNFRDFS	QGGNS	LKPLWGAV	DTS	DTADYFCVRRGSSCPHCGDFHFEH	QQFEF	MK032230.1	MK032245.1	0.0667813	HA
DH651.9	GFNFRDYS	QGGNA	IKPLWGAV	DTS	DTAEYFCVRRGSCDYCGGFPWQY	QQFEF	MK032231.1	MK032246.1	0.139734	HA
E51	GATLNSHA	SSNIGNND	IIPIFGSS	ENN	ASNSIAGVAAAGDYADYDGGYYYDMDV	GTWDSSLSAVV	AY515012.1	AY515013.1	0.304332	HA
F8	GYTFTAHI	QGVGSD	IKPQYGAV	HAS	ARDRSYGDSSWALDA	QVLQF	KX595110.1	KX595114.1	0.185403	HA
HG129	GFTFSSYG	ILAKKF	IRYDGGSQ	KDS	AKDAQSWDFEH	YSATDNTPV	MF939400.1	MF939401.1	0.394895	HA
HG130	GYTFTSFD	QSVDSKY	ISPNSGNT	GAS	ARGVGAVGDY	SQYDGAYT	MF939402.1	MF939403.1	0.959577	Spike
Ky_001	GYTFTGYY	QSVSSSY	INPNSGGT	GAS	ARVFYGSGSYWYFDY	QQFET	KX814865.1	KX814864.1	0.943396	Spike
Ky_002	GYTFTGYY	QSVSSN	INPNSGGT	GAS	ARRGYSGYDWFDP	QQYNN	KX814867.1	KX814866.1	0.977593	Spike
Ky_004	GYTFTDYY	QDISNY	INPNSGGT	DAS	ARRGRHAFDI	QQYVT	KX814871.1	KX814870.1	0.93916	Spike
Ky_005	GYTLTGYY	QSVSSSY	INANSGGT	GVS	ARGGYGGYGWDFQH	QQYGS	KX814873.1	KX814872.1	0.965796	Spike
Ky_006	GYTFTGYY	QSISSW	INPNSGGT	KAS	ARDRIAAAGTPFDY	QQYNT	KX814875.1	KX814874.1	0.984038	Spike
Ky_007	GYTFTGYY	KLGDKY	INPNSGGT	QDS	ARSGTTGTTGWFDP	QAWDM	KX814877.1	KX814876.1	0.9823	Spike
Ky_008	GYTFTGYY	SSDVGGYNY	INPNSGGT	EVS	ARGGGITTIFDY	SSYTV	KX814879.1	KX814878.1	0.93485	Spike
Ky_011	GYTFTGYY	SSDVGGYNY	INPNSGGT	EVS	ARGESGSYFDY	SSYTR	KX814884.1	KX814885.1	0.949041	Spike
Ky_012	GYTFTGYY	SSDVGGYNY	INPNSGGT	DVS	ARAYYGSGSYFFDY	CSYAV	KX814886.1	KX814887.1	0.819241	Spike
Ky_013	GYTFTGYY	SSDVGGYNY	INPNSGGT	DVS	ARVSGSYFDY	CSYVV	KX814888.1	KX814889.1	0.965358	Spike
Ky_016	GYIFTGYY	SSDVGGYNY	INPNSGGT	EVS	ARKAVAGYYGMDV	SSYTV	KX814894.1	KX814895.1	0.900976	Spike
Ky_019	GYTFTGYY	KLGDKY	INPNSGGT	QDG	ARRYSSSWYFDY	QAWDI	KX814900.1	KX814901.1	0.956487	Spike
Ky_022	GYTFTGYY	QSVSSN	INPNSGGT	GAS	ARDQGFAMVRGVTFDI	QQYNT	KX814906.1	KX814907.1	0.472673	HA
Ky_023	GYTFTGYY	QSVLYSSNNKNY	INPNSGGT	WAS	ARFYGSGSFFDY	QQYYT	KX814908.1	KX814909.1	0.950528	Spike
Ky_024	GYTFTGYY	QSISSW	INPNSGGT	KAS	YYDSSGYYY	QQYNS	KX814910.1	KX814911.1	0.994259	Spike
Ky_025	GYTFTGYY	QSVRSN	IHPNSSGT	GAS	ARGGYYYGSGGPYFDY	QQYNT	KX814912.1	KX814913.1	0.947729	Spike
Ky_026	GYTFTGYY	QSVSSN	INPNSGGT	GAS	ARRGGYSSGWSYFDY	QQYNT	KX814914.1	KX814915.1	0.967752	Spike
Ky_027	GYTFTGYY	QSISIW	INPNSGGT	KAS	ARNIATTGDAFDI	HQYNI	KX814916.1	KX814917.1	0.909301	Spike
Ky_028	GYTFTDYY	QSISSW	INPNSGGT	KAS	ARAVHYDILTGFGFDI	QQYNT	KX814918.1	KX814919.1	0.990173	Spike
m66	GYNFASEW	QSIGSY	IYPGDSDT	AAS	ARQNHYGSGSYFYRTAYYYAMDV	QQSYSTPFT	JN252502.2	JN252503.2	0.153714	HA
MG505.1	GATVTDFG	QSVLHRSSNKNN	FDPEGNLK	WAS	ASKPLRWEQLSGDWFDP	HQFHTTPYT	MN395490.1	MN395529.1	0.144984	HA
MG505.100	GGTVSSYT	NIGSKS	IIPLLEVP	DDN	ARGILGELSLNEGYFDY	QVWDDFTEHVV	MN395508.1	MN395554.1	0.739609	Spike
MG505.108	GATVTDLA	QSVFHRSHNKNS	FDPEGNTR	WAS	ASKPLRWEQLFGDWLDP	QQYLSTPVT	MN395496.1	MN395534.1	0.359409	HA
MG505.112	GKTLIELA	QSVLNTSNNKNY	FNNEDVEK	WAS	AAYLYTYSDDSSGYSLGHFDS	QQCYRSPLT	MN395513.1	MN395545.1	0.354264	HA
MG505.116	GYRFDDDW	KLEDKY	IYPDDSDT	QDT	ARVAGSQGAFDI	HSWDITNVF	MN395504.1	MN395552.1	0.333753	HA
MG505.122	GYTVSDYF	QSVLDSSNNKNY	IDPEYGKA	WAS	ARSNYYESTSSDSSYVAVFDF	QQYYITPYT	MN395522.1	MN395549.1	0.30389	HA
MG505.123	GGTFSSYG	QSVSSN	IIPILDIA	GAS	ARDGPVETANIDHEIDFYYSYMDV	QQYNNWPPT	MN395500.1	MN395538.1	0.784095	Spike
MG505.13	GGTFSSYG	QSVSSN	IIPILGLP	GAS	ARDGPVETAMVDHDIDYYYSYMDV	QQYNNWPPT	MN395497.1	MN395535.1	0.444341	HA
MG505.133	GYAFNVYY	TGAVTSDYY	INPNDGGT	STS	AREDLDGTSWDENGGFDP	LLNYGDAWV	MN395516.1	MN395559.1	0.423681	HA
MG505.137	GFTFSDYY	SGSIASNS	ISSSSSDK	EDD	ARGGQWYSRSWYRADY	QSYDNSNWV	MN395523.1	MN395562.1	0.964622	Spike
MG505.141	GYIFTDYH	QGIRND	FDPEDEET	AAS	ATGRGDLTGAYWGGVDS	QQYDSYPHT	MN395517.1	MN395546.1	0.36181	HA
MG505.143	GYDFTNYW	SSNIGAEND	IFPGDSDA	NDN	ARHGYYDDTSGSFFDN	HSYDNGLRGYV	MN395528.1	MN395567.1	0.395023	HA
MG505.147	GDTFTDYF	QTILDSSNNKDY	LDPIGGAT	WAS	ATGDRRDADHNVAVYHI	QQYYSSPFT	MN395510.1	MN395544.1	0.103042	HA
MG505.149	GYTFSDYW	SGAIATYY	IFPDDSDT	QNH	ARLQDGGYFDF	QSFDNSHQGV	MN395514.1	MN395557.1	0.879365	Spike
MG505.17	GYVLGERS	SGSIGSNS	FDPEDAET	QDN	TTPPSYREFISAIGGIPFEI	QSSDSTKRWV	MN395526.1	MN395565.1	0.781991	Spike
MG505.18	GYSFADYW	ALPDKY	IYPDDADT	EDS	ARLGQDCSDGVCYTVGGFDY	SSTDSRGTFYV	MN395503.1	MN395551.1	0.435216	HA
MG505.19	GATVTDVS	QSVLHSSNNKNY	FDPEGNKR	WAS	VSKPLRWVQFFGDWFDS	QQYHSFPYT	MN395491.1	MN395530.1	0.100094	HA
MG505.23	GYTFTNDW	NLGDKY	IDPEDSQS	EDH	ARHLDDPNDPTSVTSGYGF	HAWDGATSEV	MN395519.1	MN395561.1	0.655265	Spike
MG505.29	GYNLNDLW	QSVLDSSDNKNY	VDPEYGRA	WAS	ATLKCSGHCYGYFDY	QQYYITPYT	MN395502.1	MN395540.1	0.244954	HA
MG505.3	GYVLGERS	SGSIVSNY	FDPEDGER	QDN	ITPPSYREFISVIGGVPFEI	QSYDNTKHWV	MN395525.1	MN395564.1	0.173015	HA
MG505.33	GYSFSDYW	SSTIGDKY	IYPDDSDT	DNN	ARLYGDYATFDY	GTWNNSLSAL	MN395512.1	MN395556.1	0.746532	Spike
MG505.36	GNTFTDYF	QTILDSSNNKDY	LDPIGGAT	WAS	ATGDRRDGDHNVAVYHI	QQYYSSPFT	MN395509.1	MN395543.1	0.110838	HA
MG505.37	GHSLTEAP	QSLNSY	FNPLDGEI	DAV	ATDLGRLQELTAGFVF	QQRSMWPPGVT	MN395506.1	MN395542.1	0.347261	HA
MG505.4	GGTVSSYT	NIGSKS	IMPLLDVP	NDN	ARGILGDLSLNEGFFDY	QVWDDFTEHVV	MN395507.1	MN395553.1	0.703009	Spike
MG505.43	GATVTDLA	QSVFHRSNNKNY	FDPEGNTR	WAS	ASKPLRWEQLFGDWLDP	QQYLSTPVT	MN395492.1	MN395531.1	0.283305	HA
MG505.47	GATVTDLG	QSVLHRSSNKNN	FDPEGNRK	WAS	ASKPLRWEQLSGDWFDP	HQYHTTPYT	MN395493.1	MN395532.1	0.151979	HA
MG505.48	GYTFTNDW	NLGDKY	IDPDDSHT	EDH	ARHLDDPNDPTSVTSGYGF	HAWDSATSEV	MN395518.1	MN395560.1	0.402927	HA
MG505.50	GDSFSNYD	NIGSKS	LVPLFGIP	DNS	AKTHLGELSLSVHAFAI	QVWDDYSEHVV	MN395511.1	MN395555.1	0.255295	HA
MG505.52	GYNLNDLW	QSVLDSSDNKNY	VDPEYGRT	WAS	ATLKCSGHCYGYFDY	QQYYITPYT	MN395501.1	MN395539.1	0.212935	HA
MG505.55	GYVLGERS	SGSIVSNY	FDPEDGER	QDN	TTPPSYREFISLIGGVPFEI	QSYDGTKRWV	MN395527.1	MN395566.1	0.135396	HA
MG505.59	GATVTDLS	QSVLHSSNNKNS	FDPEHGQK	GGS	VSKPLRWVQFFADWFDP	QQYHSFPYT	MN395494.1	MN395533.1	0.125229	HA
MG505.62	GQPLSQVS	QSLNNY	FNPQDGDT	DAI	TTDLGRIGELIAGFFH	QQRSMWPPGLT	MN395505.1	MN395541.1	0.224212	HA
MG505.72	GGTFSSYA	QSVTSSY	IIPILDIS	GAS	ARDGPVETALVDHEMDYYYNYLEV	QQYNKWPPT	MN395499.1	MN395537.1	0.689708	Spike
MG505.76	GGTFSSYA	QSVNNK	IIPILDIA	GAS	ARDGPVETATVDHEMDYYYSYMDV	QQYNSWPPT	MN395498.1	MN395536.1	0.555631	Spike
MG505.80	GYTLTDLS	SGRFASTY	FDPEGNKK	QDN	AIYSVIGRYLTSEYFQH	QSFDSNSHLV	MN395524.1	MN395563.1	0.160338	HA
MG505.84	GYAFNVYY	TGAVTSDYY	INPNDGGT	SAT	AREDLDGTSWDENGGFDP	LLNFGDAWV	MN395515.1	MN395558.1	0.274692	HA
MG505.87	GATVTDLA	QSVLHRSNNKNY	FDPEGNTK	WAS	ASKPLRWVQLFGDWFDP	QQYLSTPLT	MN395495.1	MN395550.1	0.283284	HA
MG505.98	GYTVSDYF	QSVLDSSNNKNY	IDPEYGKA	WAS	ATSNYYESTSSDSSYVAVFDF	QQYYITPYT	MN395521.1	MN395548.1	0.252529	HA
MG505.99	GGTFSSDT	QSISTW	ILPIVDIA	MAS	ARALLRAGHNSGWDDLVDTYAFDI	QQYESHSYT	MN395520.1	MN395547.1	0.321381	HA
N123-VRC34.01	GYTFTGNA	QGVRNE	INPHSGDT	YAS	ARDKYYGNEAVGMDV	QHMSSYPLT	KU711816.1	KU711823.1	0.22318	HA
N123-VRC34.03	GYTFTAHA	HGVRNE	INPHSGDT	YAS	ARDKYYGDEAVGMDV	QHMSSYPLT	KU711818.1	KU711825.1	0.0976231	HA
N123-VRC34.04	GDTITSGP	QGIKHE	TNPHSGDT	YAS	ARDMYYSNEAVGMDV	QQMNSLPLT	KU711819.1	KU711826.1	0.178545	HA
N123-VRC34.05	GDKFGAHY	QDIRHE	FHPGTGDA	YGS	ARDKTYSDEATGMDI	QQLNSFPLT	KU711820.1	KU711827.1	0.171036	HA
N123-VRC34.06	GDNFRGFY	QDISHD	INPFSGEA	YGS	ARDKTYNDEFTAMDI	QQLSAFPLT	KU711821.1	KU711828.1	0.0781063	HA
N123-VRC34.07	GDNFRGHY	QDISHD	INPFSGEA	YGS	ARDKTYNDEFTAMDI	QQLSAFPLT	KU711822.1	KU711829.1	0.0928563	HA
N17	GYTFTAHI	QGVGRD	IKPQYGAV	HAS	ARDRSYDDSSWALDA	QVLES	KX595109.1	KX595113.1	0.196475	HA
N170_VRC21.01	GFTFTSYG	RGTIDSAY	ISHDGTIK	EDD	VRGDGENGGTDY	QSYDSNYYWV	KX912935.1	KX912943.1	0.759257	Spike
N170_VRC21.02	GFDFSSYG	RGGIDSAY	ISHDGSIK	EDN	VRGDGENGGTDY	QSYDDTYFWV	KX912936.1	KX912944.1	0.321301	HA
N170_VRC22.01	GSFTGFQ	QAFRND	INHSGLLVTGKT	ATS	ARAGGMSDWAYPYYYGMDV	LQYNTFPRT	KX912937.1	KX912945.1	0.100171	HA
N170_VRC28.01	GSSFSGHY	RSLREEVGYNY	INHTGGT	VGS	VRGHLSRDRLGQYAFWSGALIDYLDP	MQGIDTPRT	KX912938.1	KX912946.1	0.0454241	HA
N170_VRC29.01	GGRVRSYY	QSISTTY	IHYDETT	ETS	ARHRYDRWSDSYDIRSPFDI	HQYDRSPRT	KX912939.1	KX912947.1	0.153219	HA
N170_VRC29.02	GGRVSSYY	QTINSNF	IHYDPDTSTNYRT	GAS	ARHRYDVWSKGYDIRSPFDF	QQFDFSPRT	KX912940.1	KX912948.1	0.16381	HA
N170_VRC29.03	GGRVSSYY	QSINSNF	IHYDPDTSTNYRT	GAS	ARHRYDVWSNGYDIRSPYDF	QQYDFSPRT	KX912941.1	KX912949.1	0.178477	HA
N170_VRC29.04	SGRVSSYY	QTLNSNF	IHYDPDT	GAS	ARHRYDPWSKGYDIRSPFDF	EQYDVSPRT	KX912942.1	KX912950.1	0.290718	HA
N49P6	GYDFIDYV	HNY	MNPSGGGT	DFN	VRDRANGSGRRRFESVNWFLDL	WAFEN	MG819637.1	MG819642.1	0.0476085	HA
N6	GYTFTAHI	QGVGSD	IKPQYGAV	HTS	ARDRSYGDSSWALDA	QVLQF	KX595108.1	KX595112.1	0.185168	HA
N60P1.1	GYRFTNYF	QSGW	MNPLHGGV	KSS	TRGRDGYDDGFHP	QHFET	MG791872.1	MG819662.1	0.202649	HA
N60P2.1	GYTFVDSF	EGW	INPLRGGV	KTS	VRAPDSYDRGYDA	QKFEF	MG819649.1	MG819677.1	0.143306	HA
N60P22	GGSISSGGYH	QSFSSSN	IYHNGNT	GVS	ARNSARAGSHLLLGRDKSWFDP	QQYAYSPAT	MG819659.1	MG819666.1	0.499812	HA
N60P25.1	GYTFSNYF	QSGW	MNPLRGAV	KSS	ARGRDGYEYGFNP	QHFET	MG819648.1	MG819664.1	0.618353	Spike
N60P30	GDSVTGYY	QTVRSSF	IRPNNGGT	GTS	VPHRWPDYFDS	QQYGSSLT	MG819660.1	MG819670.1	0.200302	HA
N60P31.1	GYKFSDSL	EGW	MNPMGGAV	KTS	VRDPDAYERGFDA	QKFEF	MG819647.1	MG819665.1	0.190066	HA
N60P35	GYTFTDNW	SGTIATNY	TYPADSDT	END	ARLGGQCTDGVCYFDH	QSYDTTDVI	MG819650.1	MG819668.1	0.320333	HA
N60P36	GGTFSSHV	QSVSTKY	IMPLLGTA	GAS	ATSSEADDYSTGFEMGEYYYDYYVDV	QQYGRSLT	MG819651.1	MG819671.1	0.144602	HA
N60P37	GYTFTDNW	SGTIATNY	TYPDDSDT	END	ARLGGQCSDGVCYFDH	QSYDTTDVI	MG819652.1	MG819669.1	0.37398	HA
N60P38	GGSISSGGYH	QSFSSSY	IYYNGNT	GVS	ARNSARAGSHLLLGRDKSWFDP	QQYAYSPAT	MG819653.1	MG819667.1	0.523515	Spike
N60P39	GGTFYSYS	QSISSSQ	IIPFFGSA	GAS	AGRGETNDYGDGGEFGYYYSYLDD	QQYGRSLIT	MG819654.1	MG819672.1	0.742029	Spike
N60P39.1	GGTFYSYS	QSISSSQ	IIPFFGSA	GAS	AGRGETNDYADGGEFGYYYSYMAD	QQYGRSLIT	MG819656.1	MG819673.1	0.732503	Spike
N60P47	GGTFESYS	QSVSSNY	IIPFFGAA	GAS	AGRGETNDYGDDGRFGYYYSYMAD	QQYGRSLIT	MG819655.1	MG819674.1	0.312085	HA
N60P48	GGTFDSYS	QSVSSSQ	IIPFFGAA	GAS	AGRGDTNDYGDDGQFGYYYSYMGD	QQYGRLLIT	MG819657.1	MG819675.1	0.394999	HA
N60P51	GGIFSDFS	QSVVSNY	IIPFFGTA	GAS	AGSESPNEYGDSTQFGFYYNYMAV	QQYGSSPQVS	MG819658.1	MG819676.1	0.133467	HA
N90-VRC38.01	GESVGDND	QSLLLGNGRNY	IGSSGDT	LGS	VRGPESGWFYHYYWGLGV	MEARQTPRLT	KY905214.1	KY905228.1	0.0375467	HA
N90-VRC38.02	GFDFGDFD	RSLLQYNGRNY	IGGPRDR	LGS	ARGPSSGWHLHYYFGMGL	MQSLETPRLS	KY905215.1	KY905229.1	0.046335	HA
N90-VRC38.03	GFTFSDFD	QSLLESNGYNY	IGGVRDT	LGS	VKGPASGWWYHDYYGLYV	MQARQTPRLS	KY905216.1	KY905230.1	0.232627	HA
N90-VRC38.05	GFDFGDFD	RSLLQYNGRNY	IDGPRDR	LGS	ARGPSSGWHLHYYFGMGL	MQSLETPRLS	KY905218.1	KY905232.1	0.0305697	HA
N90-VRC38.06	GFSLEDND	QSLLLGNGRNY	IGSSGDT	LAS	IRGPESGWFYHYYFGLGV	MQARQTPRLS	KY905219.1	KY905233.1	0.0357289	HA
N90-VRC38.07	GESVADND	QSLLLNNGRNY	IGSSGDT	LGS	VRGPESGWFYHYYWGLGA	MEARQTPRLT	KY905220.1	KY905234.1	0.0526213	HA
N90-VRC38.08	GFSFRDHD	QSLLESNGYNY	IGGGGDT	RGS	VRGPTSGWWYHDYYGLDV	MQAVQTPRLS	KY905221.1	KY905235.1	0.239146	HA
N90-VRC38.09	GLTFGDYD	QSLLESNGYNY	IGGVRDT	LGS	VKGPSSGWWYHYYFGLHL	MQARQTPRLS	KY905222.1	KY905236.1	0.117117	HA
N90-VRC38.10	GFTFNDHD	RSLLESNGFNY	IGGGGDT	RGS	VKGPMSGWWYHDYYGLDV	MQAVETPRLS	KY905223.1	KY905237.1	0.114053	HA
N90-VRC38.11	GFTFSEND	QSLLESNGYNY	IGGGGDT	RGS	VRGPTSGWWYHDYYGLDA	MQAVQTPRLS	KY905224.1	KY905238.1	0.653669	Spike
NIH45-46	GYEFLNCP	QSGS	LKPRGGAV	SGS	TRGKYCTARDYYNWDFEH	QQYEF	HE584543.1	HE584544.1	0.229398	HA
PCDN76-16A	GGSLSGNF	QSVSATN	INHSGET	GVS	ARGGPKVYYEYWSGYVNNCFDS	QQYGSSPT	KU200844.1	KU200857.1	0.193506	HA
PCDN76-16B	GGSLSGNF	QSVSASN	INHSGET	GVS	ARGGPKVYYEYWSGYVNNCFDP	QQYGSSPT	KU200843.1	KU200856.1	0.216588	HA
PCDN76-22A	GESFSAFS	QSVSAKN	VDHSGST	GVS	ARGGRKVYHPYWTGYVNNCFDP	QQYGSSPT	KU200847.1	KU200860.1	0.786839	Spike
PCDN76-22B	GGSLSGHF	QSVSASN	INHDGET	GVS	ARGGPKVYHEWWSGYVNNCFDP	QQYGSSPT	KU200845.1	KU200858.1	0.522896	Spike
PCDN76-22C	NESFGDYN	QSVGDNC	INYSGDI	GAS	ARGGRRVYYEYWDGYVNNCFEY	QQCGGSPT	KU200846.1	KU200859.1	0.0821059	HA
PCDN76-27A	GESFSAFS	QSVSARN	IDHTGSA	GVS	ARGGRKVYHAYWSGYVNNCFDP	QQYGDSPT	KU200851.1	KU200864.1	0.165589	HA
PCDN76-27B	NESLSAFS	QSVSAKN	IDHTTSS	GVS	ARGGRKVYHAYWSGYVNNCFDP	QQYGTSPT	KU200849.1	KU200862.1	0.689407	Spike
PCDN76-27C	GESFSAFQ	QSVSDKN	IDHSGDT	GVS	ARGGRKVYYNYWSGYVNNCFDP	QQYGTSPT	KU200848.1	KU200861.1	0.0939454	HA
PCDN76-27D	GESFSAFQ	QSVSDKN	IDHTGDT	GVS	ARGGRKVYYNYWSGYVNNCFDP	QQYGSSPT	KU200850.1	KU200863.1	0.121025	HA
PCDN76-33A	GGSFTDYQ	QTVTDNC	IDYLENV	GVS	ARGGRKICYDYWCGYVNNCFDT	QQCGSSPT	KU200852.1	KU200865.1	0.171156	HA
PCDN76-38A	NEDLSAFS	QSVSDKN	IDHLQNV	GVS	ARGGRKVYHPYWTGYVNNCFDP	QQYGSSPT	KU200854.1	KU200867.1	0.221744	HA
PCDN76-38B	NESMSAFS	QSVSDKN	IDHLQHV	GVS	ARGGRKVYHAYWTGYVNNCFDP	QQYGSSPT	KU200853.1	KU200866.1	0.200785	HA
PCDN76-UCA	GGSFSGYY	QSVSSSY	INHSGST	GAS	ARGGRKVYYDYWSGYVNNCFDS	QQYGSSPT	KU200842.1	KU200855.1	0.955399	Spike
PCIN63-66B	GYTFTACY	QGIGSD	INPINGAR	KAS	TRDSSRRDTNWWLDP	QVLET	MK749198.1	MK749223.1	0.33035	HA
PCIN63-71B	GYTFTAYF	QGIGNK	INPLHGAV	KAS	TTHSSSRDFQWSLDP	QVYES	MK749199.1	MK749225.1	0.214368	HA
PCIN63-71C	GYTFTSCY	QGIGSD	LNPINGAR	KAS	TRDSSRRDTNWWLDP	QVLET	MK749200.1	MK749226.1	0.448489	HA
PCIN63-71D2b	GYTFTACY	QGIGSD	LNPINGAR	KAS	TRDSSRRDTNWWLDP	QVLET	MK749201.1	MK749227.1	0.385181	HA
PCIN63-71F	GYSFTDYF	QHIGND	INPINGAP	QAS	TRDSSRQQRDWWLDP	QVYES	MK749203.1	MK749228.1	0.416171	HA
PCIN63-71G	GYTFNSCL	QGIGSD	INPLHGAV	KAS	TRDASRDDRAWRLDP	QVVEW	MK749204.1	MK749229.1	0.607671	Spike
PCIN63-71H	GYTFTSCY	QGIGSD	LNPINGAR	KAS	ARDSSREETNWWLDP	QVLET	MK749205.1	MK749230.1	0.567177	Spike
PCIN63-71I1a	GYTFNSCL	QGIGSD	INPLHGAV	KAS	TRDASRDDRAWRLDP	QVFEW	MK749206.1	MK749231.1	0.669176	Spike
PCIN63-71K	GYTFTSCY	QGIGSD	LNPINGAR	KAS	TRDSSRDETNWWLDP	QVLET	MK749208.1	MK749233.1	0.625794	Spike
PCIN63-71M1a	GYTFTSCY	QGIGSD	LNPINGAR	KAS	ARDSSRDETNWWLDP	QVLET	MK749210.1	MK749235.1	0.417077	HA
PCIN63-71N1a	GYTFNTCL	QGIGNN	INPLHGAV	KAS	TRDSSRGNTEWRLDP	QVYQT	MK749211.1	MK749236.1	0.444135	HA
PCIN63-71O	GYTFNTCL	QGIGSD	INPLHGAV	KAS	TRDSSRDNLEWRLDP	QVFEW	MK749212.1	MK749237.1	0.404921	HA
PCIN63-71P	GYTFNTCL	QGIGSD	INPLHGAV	KAS	TRDSSRGDTEWRLDP	QVFEW	MK749213.1	MK749238.1	0.463284	HA
PCIN63-77B1b	GYTFTAYF	QGIGSD	INPLHGAV	KAS	TTHLSSRDFSWSWDP	QVLET	MK749215.1	MK749239.1	0.22122	HA
PCIN63-77C	GYTFTACY	QGIGSD	INPINGAR	KAS	TRDSSRRDLEWRLDP	QVLET	MK749216.1	MK749240.1	0.242517	HA
PCIN63-77D	GYTFTSCY	QGIGDD	LNPINGAR	KAS	ARDSSRDETNWWLDP	QAYES	MK749217.1	MK749241.1	0.83388	Spike
PCIN63-UCA	GYTFTGYY	QSISSW	INPNSGGT	KAS	ARDSSRQQLEWWFDP	QQSEA	MK749197.1	MK749220.1	0.963147	Spike
PCT64-13C	GFTFTNAW	QSVSNNY	IKSKTDGGTT	GAS	TTGVETYDFWSGYDDHYYDYYFKDV	QQSARSFT	MF565859.1	MF565900.1	0.265217	HA
PCT64-13D	GFTFTNAW	QSVSSSS	IESKTDGGAT	GVS	TTGVETYDFWSAYRDDYYDYYYMDV	QQYGNSFT	MF565860.1	MF565901.1	0.720497	Spike
PCT64-13E	GFTFSDAW	QSVNSNY	IRTTSDGGTT	GAS	MTGVETRDFWSGYYDDYYDHYFMDV	RQYGTSFT	MF565861.1	MF565902.1	0.739684	Spike
PCT64-13F	GFTFSNAW	QSINSNY	IKTEADGGTT	GTS	MTGVETYDFWSAYDDHYYDYYFTDV	RQYGSSFT	MF565862.1	MF565903.1	0.755924	Spike
PCT64-13G	GFTFSDAW	QSVSSSS	MKSIPDGGAI	GTS	MTGVETKDFWSGYYDDYYDHYFIDV	RQYGSSFT	MF565863.1	MF565904.1	0.314105	HA
PCT64-13H	GFTFSDAW	QSVSSSS	MRSIPDGGAI	GAS	MTGVETRDFWSGYYDDYYDHYFIDV	RQYGSSFT	MF565864.1	MF565905.1	0.502781	Spike
PCT64-18A	GFSFTNAW	QSVRSNS	IESTPDGGAT	GVS	MTGVETYSFWHDDRDDYYDYYYMDV	QQYGDSFT	MF565865.1	MF565906.1	0.0985509	HA
PCT64-18B	GFTFSDAW	QSVNSNS	MRPIPEGGAI	GTS	MTGVETKDFWGDDYGDYYDHYFIDV	RQYDTSFT	MF565866.1	MF565907.1	0.140395	HA
PCT64-18C	GFVFSDAW	QSFSSSY	MRPTPDGGAK	GAS	MTGVETGDFWSDDYANYYDPYLIDV	RQYGTSFT	MF565867.1	MF565908.1	0.253583	HA
PCT64-18D	GFAFSDAW	QSVDSNY	MRPTPEGGAK	GTS	MTGVETGDFWSDYYAQYYDPYLIDV	RQYGTSFT	MF565868.1	MF565909.1	0.13253	HA
PCT64-18F	GFAFSDAW	QSVDSNS	MRPTPEGGAK	GTS	MTGVETGDFWSDYYAQYYDPYLIDV	RQYGTSFT	MF565870.1	MF565910.1	0.138743	HA
PCT64-24A	GFTFSDAW	QSVNSNY	IKTNADGGAA	GTS	NTGVESYDFWSDDYSQYQYKYFWDV	QQYTSSCT	MF565871.1	MF565911.1	0.801141	Spike
PCT64-24E	GFTFSDAW	QSVNSNY	IKTNADGGAA	GTS	NTGVESYDFWSDDYSQYDYTYLSDV	QQYSSSCT	MF565875.1	MF565913.1	0.91417	Spike
PCT64-24F	GFTFSDAW	QSVDSNS	MRPTPEGGGK	GTS	MTGVETGDFWSDEYSQHYDPYLIDV	RQYDRSFT	MF565876.1	MF565914.1	0.163227	HA
PCT64-24G	EFAFSDAW	QSVGSNY	MRPTPEGGAK	GTS	MTGVETGDFWSDDYSQHYNSYLIDV	RQYDTSFT	MF565877.1	MF565915.1	0.0654445	HA
PCT64-35A	GFTFSDAW	QSVGGDY	MKSIPDGGAI	GTS	MTGVETKDFWSGYYDDYYDHYFIDV	RQYDASFT	MF565879.1	MF565917.1	0.386947	HA
PCT64-35B	EFTFSDAW	QRVGSDY	MRPTPEGGAK	GTS	MTGVEKGDFWSDDYSQHYNTYLIDV	RQYETSFS	MF565880.1	MF565918.1	0.0378072	HA
PCT64-35C	EFTFSDAW	QRVGSDY	MRPTPEGGAK	GTS	MTGVEKGDFWSDDYSQHYNTYLIDV	RQYETSFT	MF565881.1	MF565919.1	0.0518625	HA
PCT64-35F	EFTFSDAW	QSVGSNY	MRPTPEGGAK	GTS	MTGVEKGDFWSDDYSQHYNTYLIDV	RQYDTSFT	MF565884.1	MF565922.1	0.0973056	HA
PCT64-35H	EFTFSEAW	QSVGSNY	MRPTPEGGAK	GTS	MTGVERGDFWSDDYSQHYNTYLIDV	RQYDTSFT	MF565886.1	MF565924.1	0.071933	HA
PCT64-35I	EFTFSDAW	QRVDSNS	MRPTPEGGGK	GTS	MTGVERGGFWSDEYSQHWDPYLIDV	RQYDTSFT	MF565887.1	MF565925.1	0.0755706	HA
PCT64-35K	EFAFSDAW	QRVGSDY	MRPTPEGGAK	GTS	MTGVEAGDFWSDEYSQHYNTYLIDV	RQYETSFT	MF565889.1	MF565927.1	0.0424786	HA
PCT64-35M	GFKFSDAW	QSVSANH	VRTQADGGTT	GTS	NTGVEWYDFWSDEYSQEETKYFKDV	QQYTRSCT	MF565891.1	MF565928.1	0.0481772	HA
PCT64-35N	EFAFSDAW	RSVGSDY	MRPTPEGGAK	GTS	MTGVEAGDFWSDEYSQHYNTYLIDV	RQYDTSFT	MF565892.1	MF565929.1	0.0338768	HA
PCT64-35O	EFAFSDAW	QSVGSDY	MRPTPEGGAK	GTS	MTGVEAGDFWSDEYSQHYNTYLIDV	RQYDTSFT	MF565893.1	MF565930.1	0.0587675	HA
PCT64-35P	GFTFSDYY	QSVGSNY	MRPTPEGGAK	GTS	MTGVERGDFWSDDYSQHYNTYLIDV	RQYDTSFT	MF565894.1	MF565931.1	0.125951	HA
PCT64-35S	EFTFSEAW	QSVGGDY	MRPTTEGGAK	GTS	MTGVERGDFWSDDYSQHYNTYLIDV	RQYETSFT	MF565897.1	MF565932.1	0.0600292	HA
PCT64-infGL	GFTFSNAW	QSVSSSY	IKSKTDGGTT	GAS	TTGVETYDFWSGYYDHYYYYYYMDV	QQYGSSFT	MF565855.1	MF565899.1	0.583795	Spike
PG16	GFTFHKYG	SSDVGGFDS	ISDDGMRK	DVS	AREAGGPIWHDDVKYYDFNDGYYNYHYMDV	SSLTDRSHRI	GU272043.1	GU272044.1	0.0515995	HA
PG16_UA	GFTFSSYG	SSDVGSYNL	ISYDGSNK	EVS	AREAGGPIWHDDVKYYDFNDGYYYYYYMDV	CSLTDRSHRI	KC417413.1	KC417414.1	0.917014	Spike
PG20	GGTFSSYA	QTINNY	VTPIFGEA	GAS	ARDRRAVPIATDNWLDP	QQSFSTPRT	GU272047.1	GU272048.1	0.280704	HA
PG9	GFDFSRQG	SNDVGGYES	IKYDGSEK	DVS	VREAGGPDYRNGYNYYDFYDGYYNYHYMDV	KSLTSTRRRV	GU272045.1	GU272046.1	0.268558	HA
PG9_UA	GFTFSSYG	SSDVGSYNL	ISYDGSNK	EVS	AREAGGPDYRNGYNYYDFWSGYYNYYYMDV	CSLTSTRRWV	KC417411.1	KC417412.1	0.947641	Spike
PGC14	GYSFIDYY	KLGDKY	IDPENGEA	END	AAGAVGADSGSWFDP	QAWETTTTTFVF	GU272051.1	GU272052.1	0.30191	HA
PGDM11	AFTSSD	QGLVHENGKTY	MSRSADFS	LIS	ARVAVGPMDSYYHDTTSAFDI	FQGTHYPWT	KX236204.1	KX236198.1	0.0666388	HA
PGDM12	PFASSD	QGITHENGKTY	MSRSADFS	LVS	ARVAAGPMDQYYFDTTSAFDI	FQGTHYPWT	KX236205.1	KX236199.1	0.0383972	HA
PGDM13	GLNYRD	EGVVHSNGNTY	ISRSGDFT	KVS	ARVGVGPNDHFWHDSTAAFDI	MQGTHWPWT	KX236206.1	KX236200.1	0.272498	HA
PGDM14	SGYY	RNLVNSDGNTY	ISLRNNGYT	KIS	ARVASGPNEDFYHDTEAAFDI	MQGSHWAWA	KX236207.1	KX236201.1	0.129045	HA
PGDM21	GGTLEAYF	QSLDNKH	VRFFDYGGTTT	GVS	ARRTFWKSDYTGYYHFHMDV	QQYSVSLIT	KX236208.1	KX236202.1	0.0641725	HA
PGDM31	GYTFVNYD	ETVWSDY	MNPNSGNT	GAT	ARESRVPTRLLGIRGYYYYFGLED	QQYTSLPFT	KX236209.1	KX236203.1	0.968673	Spike
PGG14	GGAFSSYA	QTIHTY	ITPVFGET	GAS	TRDRRVVPMATDNWLDP	QQSYSTPRT	GU272049.1	GU272050.1	0.257426	HA
PGT121	GASISDSY	SLGSRA	VHKSGDT	NNQ	ARTLHGRRIYGIVAFNEWFTYFYMDV	HIWDSRVPTKWV	JN201894.1	JN201911.1	0.0737229	HA
PGT122	GTLVRDNY	SLGSRS	VHDSGDT	NNN	ATTKHGRRIYGVVAFKEWFTYFYMDV	HIWDSRRPTNWV	JN201895.1	JN201912.1	0.140041	HA
PGT123	GASINDAY	SIGSRA	VHHSGDT	NNQ	ARALHGKRIYGIVALGELFTYFYMDV	HIYDARGGTNWV	JN201896.1	JN201913.1	0.0736775	HA
PGT124	GGSISNYY	ALGSRA	ISDRETT	NNQ	ATARRGQRIYGVVSFGEFFYYYYMDV	HMWDSRSGFSWS	KM507479.1	KM507480.1	0.0827804	HA
PGT127	GDSTGRCNYF	SNNF	LSHCRSYYNTDWT	EVN	ARFGGEVLVYRDWPKPAWVDL	SSLVGNWDVI	JN201899.1	JN201916.1	0.0416312	HA
PGT128	GDSTAACNSF	SNNF	LSHCASYWNRGWT	DVN	ARFGGEVLRYTDWPKPAWVDL	GSLVGNWDVI	JN201900.1	JN201917.1	0.14667	HA
PGT130	GESINTGHYY	SSDIGGWNF	IHYTTAV	EVN	VRSGGDILYYYEWQKPHWFSP	SSLFGRWDVV	JN201901.1	JN201918.1	0.058745	HA
PGT135	GDSIRGGEWGDKDYH	QNINKN	IHWRGTT	ETY	ARHRHHDVFMLVPIAGWFDV	QQYEEWPRT	JN201903.1	JN201920.1	0.0241815	HA
PGT136	GGSMRGTDWGENDFH	QNVKNN	IHWRGRTT	DAS	ARHKYHDIFRVVPVAGWFDP	QQYEEWPRT	JN201904.1	JN201921.1	0.0426318	HA
PGT137	GGSIRGGEWGDSDYH	QSVKNN	IHWRGTT	DTS	VKHKYHDIVMVVPIAGWFDP	QQYEEWPRT	JN201905.1	JN201922.1	0.0442452	HA
PGT141	GNTFSKYD	QSLRHSNGANY	MSHEGDKT	LGS	TRGSKHRLRDYVLYDDYGLINYQEWNDYLEFLDV	MQGLNRPWT	JN201906.1	JN201923.1	0.199354	HA
PGT142	GNTFSKYD	QSLRHSNGANY	ISHERDKT	LGS	TRGSKHRLRDYVLYDDYGLINYQEWNDYLEFLDV	MQGLNRPWT	JN201907.1	JN201924.1	0.276831	HA
PGT144	GNTFRKYD	QSLRHSNGANY	MSHEGDKT	LGS	TGGSKHRLRDYVLYDDYGLINQQEWNDYLEFLDV	MQGLNRPWT	JN201909.1	JN201926.1	0.152404	HA
PGT145	GNSFSNHD	HSLQHSTGANY	MSHEGDKT	LAT	LTGSKHRLRDYFLYNEYGPNYEEWGDYLATLDV	MQGLHSPWT	JN201910.1	JN201927.1	0.164588	HA
PGT152	DFPFSKYP	QSLRQSNGKTS	ISADAWHV	EVS	ARMFQESGPPRFDSWSGRNYYYYSGMDV	MQSKDFPLT	KJ700283.1	KJ700291.1	0.0840702	HA
PGT153	NFLFNKRH	QSLRQSNGKTY	ISSDAIHV	EVS	ARDRDGYGPPQIQTWSGRYLHLYSGIDA	MQSKDFPLT	KJ700284.1	KJ700292.1	0.172895	HA
PGT154	NFIFNKYP	ESLGRGDGRTY	ISADAWHV	EVS	ARNIEEFSVPQFDSWSGRSYYHYFGMDV	MQSRDFPIT	KJ700285.1	KJ700293.1	0.0521116	HA
PGT155	GFIFNEYP	QSVRQSDGKTF	ISADAWHV	EGS	AKDGEEHKVPQLHSWSGRNLYHYTGFDV	LQTKDFPLT	KJ700286.1	KJ700294.1	0.0982296	HA
PGT156	GFIFNQYP	QTVRQSDGKTF	ISADAWHV	EGS	AKDGEEHKVPQLHSWSGRNLYHYTGFDV	LQTKDFPLT	KJ700287.1	KJ700295.1	0.0569941	HA
PGT157	GFIFKQYP	QSLRQSDGKTF	ISADAWHV	EAS	AKDGEEHEVPQLHSWSGRNLYHYTGVDI	MQTKDFPLT	KJ700288.1	KJ700296.1	0.0734186	HA
PGT158	GFIFKKYP	QSVRQSDGKTF	ISADAWHV	EAS	AKDGEEHEVPQLHSWSGRNLYHYTGVDV	MQTKDFPLT	KJ700289.1	KJ700297.1	0.0881776	HA
PGZL1	GGTFSTLA	QSVSGGA	IVPLFSIV	DTS	AREGEGWFGKPLRAFEF	QQYGTSQST	MK497833.1	MK497836.1	0.55092	Spike
PGZL1.H4K3	GGSFSSYA	QSVSGGA	IVPLVSST	GTS	AREGEGWFGRPLRAFEF	QQYGTSQST	MK497834.1	MK497837.1	0.348689	HA
QA013.19	GYSFTTYY	RNDIGSHNL	VNPSGGAT	EVT	GRSLRLSPNAFTMRTPPPDY	CSYGGASTLI	MH003561.1	MH003567.1	0.202073	HA
QA013.2	ELGFRRAW	RSNIGAGYD	INEDGSEK	GSN	AREAYHLVYDDRIPRGNWFDP	QSYDTTLTASV	MH003558.1	MH003564.1	0.0540451	HA
QA013.3	GYNFNSYY	PLPEQF	IDPTGDKT	KDN	ATYGATGEVY	QSSDSSAIWV	MH003559.1	MH003565.1	0.755988	Spike
QA013.32	GYSFTTYY	NSDVGAYNL	INPGTGGT	EVT	GRARRLSPVSSTMRTPPPDS	CSYGGASTLV	MH003562.1	MH003568.1	0.143675	HA
QA013.4	GYTFINYG	ALPNHY	ISVHNGNA	TDS	ARDGLWAGSQNNLFSYYGMDV	QSADSSGHWV	MH003560.1	MH003566.1	0.667478	Spike
QA013.53	GYNFNSYY	PLPEQF	IDPTGDKT	KDN	ATYGATGEVY	QSADSSATWV	MH003563.1	MH003569.1	0.695302	Spike
QA255.006	GFTFTSYA	SNDIGAFNS	ISNSAVST	DVG	ARLMRRMVYDTQFDF	CSYADTYTFLWL	MT791225.1	MT791224.1	0.117878	HA
QA255.016	GGSLTGYY	NSNIGNNY	INKSGIT	KDD	AKWTWQLVAFQD	AAWDNSGLSLGKL	MT791227.1	MT791226.1	0.960604	Spike
QA255.067	GGSFTNYA	SSDVGGYNY	IHPTLGIA	DVN	ARNMVDTTMIRINYHYYMDV	CSYGGSYPWV	MT791229.1	MT791228.1	0.410473	HA
QA255.072	GATFHNYA	QGIGNS	IIPIRGLA	AAS	ARHYDDTSGFFYGAFDI	QKYNSAPWT	MT791230.1	MT791231.1	0.163404	HA
QA255.105	GFSFNDAY	QGVTSNS	IKSKADDETT	DAS	TTGVMIPNQDSYYYMDV	RQYGASPDT	MT791232.1	MT791233.1	0.251659	HA
QA255.157	GGTLNNYA	QSVSTY	IIPSVTIA	DAS	ARGKASSSDWFQPIYYYYMDV	QQYGSSLP	MT791234.1	MT791235.1	0.957636	Spike
SF10	GGSVRQFY	QNTDFNY	IYSDGYA	GAS	GRVGPGGLFDRWTGYHGHKWVDA	QQYGRT	MK722163.1	MK722170.1	0.0359785	HA
SF12	GGSLDLYY	QSVSNVA	VYFDGSYG	EAS	ARLGPGGIFDRWTGHYGDKWLDP	QLSGRR	MK722164.1	MK722171.1	0.166572	HA
SF2	GGLVDQFY	QTTDGNY	IYSDGFA	GAS	ARLGPGGLFDRYTGYHGRKWLDA	QQYGRT	MK722158.1	MK722165.1	0.0361601	HA
SF3	GGSVRQFY	QNTDFNY	IYSDGYA	GAS	GRVGPGGLFDRWRGYHGHKWVDA	QQYGRT	MK722159.1	MK722166.1	0.0384144	HA
SF5	GGSLDRYY	QSVSNVA	VYFDGSYG	EAS	ARLGPGGIFDRWTGHYGDKWLDP	QLSGRR	MK722160.1	MK722167.1	0.240933	HA
SF8	GGLVDQFY	QTTDGNY	IYSDGFA	GAY	ARLGPGGLFDRYTGYHGRKWLDA	QQYGRT	MK722162.1	MK722169.1	0.0336227	HA
UCA	GGSISSSSYY	NIGSKS	IYYSGST	DDS	ARQSDFWSAFYGRYFDY	QVWDSSSDHVV	MN228641.1	MN228656.1	0.986273	Spike
VRC-CH30	EDDDYSPHWVNPAPEHY	RGIGKD	MNPTNGAV	DAS	ARAQKRGRSEWAYAH	QQYET	JN159434.1	JN159437.1	0.142267	HA
VRC-CH31	EDDDYSPYWVNPAPEHF	RGIGKD	MNPTNGAV	DAS	ARAQKRGRSEWAYAH	QQYET	JN159435.1	JN159438.1	0.121335	HA
VRC-CH32	EDDDFSPHWVNPAPEHY	RGIGKD	MKPTNGAV	DAS	ARAQKRGRSEWAYAH	QQYET	JN159436.1	JN159439.1	0.14033	HA
VRC-CH33	ADDYSPHWMNPAPEHY	RGIGKD	MNPTNGAV	DAS	ARAQKRARSEWAYAH	QQYET	JN159472.1	JN159470.1	0.163553	HA
VRC-CH34	EDDDWSPHWVNPAPEHY	RGIGKD	MNPTNGAV	DAS	ARAQKRGRSEWAYAH	QQYET	JN159473.1	JN159471.1	0.191592	HA
VRC-PG04	EDIFERTEL	YGH	VKTVTGAV	ATS	ARQKFYTGGQGWYFDL	QQLEF	JN159464.1	JN159466.1	0.214504	HA
VRC-PG04b	EDIFERTEL	YGH	VKTVTGAV	ATS	ARQKFERGGQGWYFDL	QQVEF	JN159465.1	JN159467.1	0.23291	HA
VRC-PG05	GFPFNRDW	QSVLYRPNNRNY	INMDGDKK	WAS	ARIRQVSKYLQWYPGVFEM	QQYFFLYS	MG241492.1	MG241494.1	0.106963	HA
VRC-PG19	GYTFTDFD	SDFRGFSS	VRPLGGGV	SVN	ARMGAAREWDFQY	NAYEF	KF515516.1	KF515515.1	0.151401	HA
VRC01	GYTFTGYY	QSVSSSY	INPNSGGT	GAS	ARGGYCSGGSCYNWDFQH	QQYEF	MK032222.1	MK032237.1	0.88733	Spike
VRC01b	GYEFIDCT	QYGS	LKPRGGAV	SGS	TRGKNCDYNWDFQH	QQYEF	KP840657.1	KP840688.1	0.139961	HA
VRC01c-HuGL1	GYTFTGYY	QSISSSY	INPNSGGT	GAS	ARIYSGYDLWWFDP	HQFGT	KU760929.1	KU760956.1	0.916442	Spike
VRC01c-HuGL10	GYTFTGYY	QGISNS	INPNSGGT	AAS	ARRQYCSGGSCLYLFDP	QQYYS	KU760944.1	KU760965.1	0.965843	Spike
VRC01c-HuGL11	GYTFTGYY	QSVSSN	INPNSGGT	GAS	ASKVAAAGTLAKDAFDI	QQYIT	KU760935.1	KU760966.1	0.863802	Spike
VRC01c-HuGL12	GYTFTGYY	QSVSSN	INPNSGGT	GAS	ARAAIAAAYFRDP	QIEYT	KU760936.1	KU760967.1	0.877713	Spike
VRC01c-HuGL13	GYTFTGYY	QSVSSSY	INPNSGGT	GAS	ARDKAVAGTNFDY	QQYAS	KU760937.1	KU760968.1	0.978894	Spike
VRC01c-HuGL14	GYTFTGYY	QSLLHSDGKTY	INPNSGGT	EVS	ARRGLLGRGYSGYDRMGYYYYYGMDV	MQGDT	KU760945.1	KU760969.1	0.929204	Spike
VRC01c-HuGL15	GYTFTGYY	QSISSW	INPNSGGT	KAS	ARPTEYSSSWYWFDP	QQYNS	KU760938.1	KU760970.1	0.99298	Spike
VRC01c-HuGL16	GYTFTGYY	QDISNY	INPNSGGT	DAS	ARDHQGHSSSWSKRFDY	QQYDL	KU760946.1	KU760971.1	0.990632	Spike
VRC01c-HuGL17	GYTFTGYY	QSISSW	INPNSGGT	KAS	ARVIRSSSSWRYDY	QQYET	KU760947.1	KU760972.1	0.971188	Spike
VRC01c-HuGL18	GYTFTGYY	QSVSSSY	INPNSGGT	GAS	ARVRYGSWTGYYFDY	QQYET	KU760948.1	KU760973.1	0.919427	Spike
VRC01c-HuGL19	GYTFTGYY	QSVSSN	INPNSGGT	GAS	ARVPYDFWSGYYVLSHFDY	QQYET	KU760949.1	KU760974.1	0.147926	HA
VRC01c-HuGL2	GYTFTGYY	QSVLYSSNNKNY	INPNSGGT	WAS	AKISGSYSFDY	QQYYS	KU760941.1	KU760957.1	0.979638	Spike
VRC01c-HuGL20	GYTFTGYY	QSISSW	INPNSGGT	KAS	ARLVGATGTSEDY	QQWGT	KU760950.1	KU760975.1	0.971888	Spike
VRC01c-HuGL21	GYTFTGYY	QGISSY	INPNSGGT	AAS	AREGRGYSTGAYFDY	QQLNS	KU760951.1	KU760976.1	0.99052	Spike
VRC01c-HuGL22	GYTFTGYY	QSVSSN	INPNSGGT	GAS	ARPPGPAVAGRYNWWFDP	QQYGT	KU760952.1	KU760977.1	0.877905	Spike
VRC01c-HuGL23	GYTFTGYY	QSVSSN	INPNSGGT	GAS	ARGSRATWIQLH	QQYNT	KU760953.1	KU760978.1	0.921526	Spike
VRC01c-HuGL24	GYTFTGYY	QSVSSN	INPNSGGT	GAS	ARVGEQLVLNDAFDI	QQYNK	KU760939.1	KU760979.1	0.91902	Spike
VRC01c-HuGL25	GYTFTGYY	QSVSSSY	INPNSGGT	GAS	ARDLTEVTTPPP	QQYNT	KU760940.1	KU760980.1	0.956601	Spike
VRC01c-HuGL3	GYTFTGYY	QSVSSSY	INPNSGGT	GAS	ARMYNWNDVWFDP	QQYST	KU760930.1	KU760958.1	0.983734	Spike
VRC01c-HuGL4	GYTFTGYY	QSVLYSSNNKNY	INPNSGGT	WAS	ARASRLGGYFQH	QHQET	KU760931.1	KU760959.1	0.307272	HA
VRC01c-HuGL6	GYTFTGYY	QSVSSSY	INPNSGGT	GAS	ARVDYGDYYGSWYFDL	QQYGS	KU760942.1	KU760961.1	0.976315	Spike
VRC01c-HuGL7	GYTFTGYY	QGISNY	INPNSGGT	AAS	ARSDGYNLGWYFDL	QKFET	KU760943.1	KU760962.1	0.93853	Spike
VRC01c-HuGL8	GYTFTGYY	QSVSSSY	INPNSGGT	GAS	ALSPYYDSSGYFD	QQYAL	KU760933.1	KU760963.1	0.954483	Spike
VRC01c-HuGL9	GYTFTGYY	QSVSSSY	INPNSGGT	GAS	ARDSNWWFDP	QQYGT	KU760934.1	KU760964.1	0.904307	Spike
VRC01d	GYEFIDCT	QYGS	LKPRGGAV	SGS	TRGKNCDYNWDFEH	QQYEF	KP840659.1	KP840690.1	0.123356	HA
VRC01e	GYEFIECT	QYGS	LKPRGGAV	SGS	TRGKDCNYNWDFGH	QQYEF	KP840660.1	KP840691.1	0.197606	HA
VRC01i	GYEFIDCT	QYGS	LKPRGGAV	SGS	TRGKDCNYNWDFEH	QQYEF	KP840664.1	KP840695.1	0.113443	HA
VRC01j	GYEFIDCT	QYGS	LKPRGGAV	SGP	TRGKNCDYNWDFEH	QQYEF	KP840665.1	KP840696.1	0.172308	HA
VRC03	GYNFRDYS	QGGNA	IKPLWGAV	DTS	DTAEYFCVRRGSCDYCGDFPWQY	QQFEF	GU980706.1	GU980707.1	0.0603905	HA
VRC03d	GYNFREYS	QGGNS	IKPLWGAV	DTS	VRRGPCDHCGDFHWQH	QQFEF	KP840672.1	KP840703.1	0.236289	HA
VRC03e	GYNFRDYS	QGGSA	IKPLWGAI	DTS	VRRGSCDYCGDFPWQY	QQFEF	KP840673.1	KP840704.1	0.290122	HA
VRC03f	GYNFRDYS	QGGSA	IKPLWGAV	DTS	DTAEYFCVRRGSCDYCGDFPWQY	QQFEF	KP840674.1	KP840705.1	0.28031	HA
VRC03h	GYDFREIS	QSGNA	IKPRWGAV	DSS	DSAEYFCVRRGPCDYCGDFVWQY	QQFEF	KP840676.1	KP840707.1	0.0516479	HA
VRC03i	GYDFREIS	QSGNS	IKPRWGAV	DSS	DSAEYFCVRRGPCDYCGDFVWQY	QQFEF	KP840677.1	KP840708.1	0.163651	HA
VRC06	GYNFRDFS	QGGNS	IKPMWGAV	DTS	VRRGSSCPHCGDFHFEH	QQFEF	JX466923.1	JX466924.1	0.183399	HA
VRC06b	GFNFREYS	QGGNS	IKGMWGAV	DTS	DTGEYFCVRKGPSCPHCGDFHWQH	QQFEF	JX466925.1	JX466926.1	0.126994	HA
VRC06c	GYNFRDFS	QGGNS	LKPMWGAV	DTS	VRRGSSCPHCGDFHFEH	QQFEF	KP840678.1	KP840709.1	0.174937	HA
VRC06d	GYNFRDFS	QGGNS	IKPMWGAV	DTS	VRRGPSCPHCGDFHFEH	QQFEF	KP840679.1	KP840710.1	0.110025	HA
VRC06e	GYNFRDFS	QGGNS	IKPMWGAV	DTS	DTADYFCVRRGSSCPHCGDFHFEH	QQFEF	KP840680.1	KP840711.1	0.198674	HA
VRC06g	GYNFRDFS	QGGNS	LKPMWGAV	DTS	DTADYFCVRRGSSCPHCGDFHFEY	QQFEF	KP840682.1	KP840713.1	0.255852	HA
VRC07b	GYDFINCP	QYGS	VKPRGGAV	AGS	TRGKYCTARDYYNWDFEH	QQYEF	KP840666.1	KP840697.1	0.214786	HA
VRC07e	GYEFLNCP	QSGS	LKPRGGAV	SGS	TRGKYCTARDYYNWDFEY	QQYEF	KP840669.1	KP840700.1	0.277214	HA
VRC08	GYEFVEIL	QAITPRH	MNPRGGGV	GTS	VRGRSCCGGRRHCNGADCFNWDFQH	QCLEA	KP840684.1	KP840715.1	0.110115	HA
VRC08c	GYDFMESL	QAISKSH	MNPRGGGV	GTY	VRGKSCCNGRRYCNGADCFNWDFEY	QCFEG	KP840685.1	KP840716.1	0.193275	HA
VRC08d	GYDFMESL	QAISKNH	MNPRGGSV	GTY	VRGRSCCDGRRYCNGADCFNWDFEN	QCFEG	KP840686.1	KP840717.1	0.163441	HA
VRC08e	GYDFMESL	QAISKSH	MNPRGGGV	GTY	VRGKSCCDGRRYCNGADCFNWDFES	QCFEG	KP840687.1	KP840718.1	0.189949	HA
VRC41.01	GGPAGDWHYY	QSLSRGD	VTYNLRT	YGS	ARHHVRVRDYWSGPPHYFFDY	QQHDNLPPA	KY308272.1	KY308273.1	0.0402335	HA
VRC41.02	GGAVGDWQYY	QSLSRGD	VTYNLKT	YVS	TRHHVRVRDYWSGPPHYYFDY	QQHDNSPPA	KY308274.1	KY308275.1	0.0656983	HA
VRC42.01	GGSFSTYT	QNVRNSN	IIPLLGLP	GAS	AREGAGWFGKPVGAMGY	QQYGGSFGT	MH605107.1	MH605108.1	0.0966522	HA
VRC42.02	GGSFGSFSSYT	QSVSSSY	IIPLFNSV	GAS	AREATEGWLAKPVGALGV	QQFDKSHAT	MH605109.1	MH605110.1	0.199091	HA
VRC42.03	GGSFGSFSSYT	QSVTSSY	IIPIFNSV	GAS	AREATEGWLSKPVGALGV	QQFDKSHST	MH605111.1	MH605112.1	0.101819	HA
VRC42.04	GGTFSTLT	ETIRNNN	IIPLLSLP	GAS	AREASGWFDKPLGAMGV	QQYYKPPGT	MH605113.1	MH605114.1	0.102556	HA
VRC42.05	GGTFSSYA	QNISSSS	IIPILDLR	GAS	AREGATYHGKPVGALGV	QHYSNSAAT	MH605115.1	MH605116.1	0.922787	Spike
VRC42.I1	GGTFSSYT	QSVSSSY	IIPILGLV	GAS	AREGAGWFGKPVGAMGV	QQYGSSPGT	MH605120.1	MH605121.1	0.715446	Spike
VRC42.I3	GGTFSSYA	QSVSSSN	IIPILSLP	GAS	AREGTGWFGKPLGALGV	QQYGSSPGT	MH605123.1	MH605124.1	0.606008	Spike
VRC42.N1	GGSFSDYT	QSVGSSY	IVPLLNLV	GAS	AREGAEGWGWFAKPVGALGV	QQFDKSHVT	MH605125.1	MH605126.1	0.116324	HA
VRC42.UCA	GGTFSSYA	QSVSSSY	IIPILGIA	GAS	AREGAGWFGKPVGAMDV	QQYGSSPGT	MH605117.1	MH605119.1	0.746644	Spike
VRC43.01	GASISSSNW	AGAVTSGHC	IYHSGTV	CTN	AKRWDSSGWFSRHSYDYAVDV	LVQYSGVWV	MH605127.1	MH605128.1	0.136521	HA
VRC43.02	GAAIGSSNW	SGAVTSDFS	IYHDGTV	NTD	AKRWDSSGWITRHTFDYGVDV	LVHYRGAWV	MH605129.1	MH605130.1	0.144962	HA
VRC43.03	GASISSSNW	AGAVTSDFS	IYHDGSV	NTD	AKRWDSSGWITRHTYDYGVDV	LVHYRGAWV	MH605131.1	MH605132.1	0.366038	HA
VRC43.I1	GASISSSNW	TGAVTSGYY	IYHSGSI	STN	AKRWDSSGWIRRHTYDYGVDV	LVHYSGAWV	MH605133.1	MH605134.1	0.773768	Spike
VRC46.01	GGTFSTYT	QSISNY	ILPLLNIA	AAS	ARHSNSWFSPKWYFDV	QQSYSSPYT	MH605135.1	MH605136.1	0.982701	Spike
VRC46.I1	GGTFSTYT	QSISNY	ILPLLNIA	AAS	ARHSNSWYSPKWYFDL	QQSYSTPYT	MH605137.1	MH605138.1	0.974279	Spike
X5	GGTFSMYG	QSVSSGS	IIPIFGTS	GAS	ARDFGPDWEDGDSYDGSGRGFFDF	QQYGTSPYT	AY539808.1	AY539809.1	0.365915	HA
